# Supplementary material for: Identification and Verification of Five Potential Biomarkers Related to Skin and Thermal Injury Using Weighted Gene Co-Expression Network Analysis
Source: Front Genet. 2022 Jan 3;12:781589. doi: 10.3389/fgene.2021.781589 (PMC8762241; doi:10.3389/fgene.2021.781589)
Supplement: Supplementary file 1 [file DataSheet3.ZIP › Table3_Key gene enrichment results.xlsx]

## Sheet: Yellow_hub_genes
Genes		GO											KEGG(结果不显著)
MCEMP1		ONTOLOGY	ID	Description	GeneRatio	BgRatio	pvalue	p.adjust	qvalue	geneID	Count		ID	Description	GeneRatio	BgRatio	pvalue	p.adjust	qvalue	geneID	Count
GYG1		BP	GO:0043312	neutrophil degranulation	15/28	487/18866	3.34861219825473e-17	1.60169151574734e-14	1.18193188356831e-14	MCEMP1/GYG1/CD177/GPR84/S100A12/ANXA3/SLC2A3/MMP9/RAB27A/CR1/SERPINB1/CLEC5A/RAB31/LCN2/TCN1	15		hsa04710	Circadian rhythm	1/10	23/5894	0.0383733628241468	0.189484870963277	0.188376772302673	RORA	1
CD177		BP	GO:0002283	neutrophil activation involved in immune response	15/28	490/18866	3.6693963705552e-17	1.60169151574734e-14	1.18193188356831e-14	MCEMP1/GYG1/CD177/GPR84/S100A12/ANXA3/SLC2A3/MMP9/RAB27A/CR1/SERPINB1/CLEC5A/RAB31/LCN2/TCN1	15		hsa05310	Asthma	1/10	31/5894	0.0514066496498785	0.189484870963277	0.188376772302673	FCER1A	1
GPR84		CC	GO:0042581	specific granule	9/28	160/19559	7.90680580777331e-13	7.03705716891824e-11	4.41116534538932e-11	MCEMP1/CD177/GPR84/ANXA3/SLC2A3/RAB27A/CLEC5A/LCN2/TCN1	9		hsa05219	Bladder cancer	1/10	42/5894	0.0690678346991076	0.189484870963277	0.188376772302673	MMP9	1
S100A12		CC	GO:0070820	tertiary granule	8/28	164/19559	5.54615153032404e-11	2.4680374309942e-09	1.54708437424828e-09	MCEMP1/CD177/GPR84/SLC2A3/MMP9/CR1/CLEC5A/TCN1	8		hsa05144	Malaria	1/10	51/5894	0.0832971634354309	0.189484870963277	0.188376772302673	CR1	1
ANXA3		CC	GO:0030667	secretory granule membrane	8/28	306/19559	7.75723193829514e-09	2.30131214169423e-07	1.44257295694611e-07	MCEMP1/CD177/GPR84/SLC2A3/RAB27A/CR1/CLEC5A/RAB31	8		hsa00983	Drug metabolism - other enzymes	1/10	52/5894	0.0848660541363798	0.189484870963277	0.188376772302673	UPP1	1
PLSCR1		CC	GO:0070821	tertiary granule membrane	5/28	73/19559	5.79213149230069e-08	1.2887492570369e-06	8.0784991866299e-07	MCEMP1/CD177/GPR84/SLC2A3/CLEC5A	5		hsa05217	Basal cell carcinoma	1/10	55/5894	0.0895582375770697	0.189484870963277	0.188376772302673	PTCH1	1
NLRC4		CC	GO:0035579	specific granule membrane	5/28	91/19559	1.76188724911153e-07	3.13615930341852e-06	1.96589524637707e-06	MCEMP1/CD177/GPR84/SLC2A3/CLEC5A	5		hsa04340	Hedgehog signaling pathway	1/10	56/5894	0.0911174801912552	0.189484870963277	0.188376772302673	PTCH1	1
RGL4		CC	GO:0034774	secretory granule lumen	6/28	322/19559	5.27426489790795e-06	6.52244924338326e-05	4.08858438674527e-05	GYG1/S100A12/RAB27A/SERPINB1/LCN2/TCN1	6		hsa04621	NOD-like receptor signaling pathway	1/10	59/5894	0.0957807986143943	0.189484870963277	0.188376772302673	NLRC4	1
SLC2A3		CC	GO:0060205	cytoplasmic vesicle lumen	6/28	326/19559	5.66101752073025e-06	6.52244924338326e-05	4.08858438674527e-05	GYG1/S100A12/RAB27A/SERPINB1/LCN2/TCN1	6		hsa05200	Pathways in cancer	2/10	327/5894	0.102861079085862	0.189484870963277	0.188376772302673	MMP9/PTCH1	2
MMP9		CC	GO:0031983	vesicle lumen	6/28	328/19559	5.86287572438945e-06	6.52244924338326e-05	4.08858438674527e-05	GYG1/S100A12/RAB27A/SERPINB1/LCN2/TCN1	6		hsa04610	Complement and coagulation cascades	1/10	69/5894	0.11117008676532	0.189484870963277	0.188376772302673	CR1	1
SAMSN1		CC	GO:0035580	specific granule lumen	3/28	62/19559	9.39033376362558e-05	0.000928599672180752	0.000582090864879714	RAB27A/LCN2/TCN1	3		hsa05140	Leishmaniasis	1/10	73/5894	0.117259504769513	0.189484870963277	0.188376772302673	CR1	1
GPR160		CC	GO:0030666	endocytic vesicle membrane	3/28	164/19559	0.00162545849627477	0.0144665806168454	0.00906834740026976	ANXA3/RAB31/PTCH1	3		hsa04664	Fc epsilon RI signaling pathway	1/10	79/5894	0.126323247308851	0.189484870963277	0.188376772302673	FCER1A	1
RAB27A		CC	GO:1904724	tertiary granule lumen	2/28	55/19559	0.00280031251309051	0.0226570739695505	0.0142025419324207	MMP9/TCN1	2		hsa04640	Hematopoietic cell lineage	1/10	88/5894	0.13976186978459	0.193516435086355	0.19238476002737	CR1	1
CR1		CC	GO:0101003	ficolin-1-rich granule membrane	2/28	61/19559	0.00343265426360455	0.0254588524550671	0.0159588312255299	SLC2A3/CR1	2		hsa00240	Pyrimidine metabolism	1/10	99/5894	0.155934050951913	0.199298928195883	0.19813343738772	UPP1	1
IL18R1		CC	GO:0030670	phagocytic vesicle membrane	2/28	77/19559	0.00541155619416569	0.0370483462523651	0.0232236824526949	ANXA3/RAB31	2		hsa05146	Amoebiasis	1/10	106/5894	0.166082440163236	0.199298928195883	0.19813343738772	SERPINB1	1
RP11-295G20.2		MF	GO:0048306	calcium-dependent protein binding	3/28	85/18352	0.000288914486468004	0.0338029949167565	0.0209843153329393	CD177/S100A12/ANXA3	3		hsa04670	Leukocyte transendothelial migration	1/10	117/5894	0.181808179432196	0.20453420186122	0.203338095417587	MMP9	1
SERPINB1													hsa04144	Endocytosis	1/10	203/5894	0.295848455676808	0.313251306010738	0.311419427028219	RAB31	1
CLEC5A													hsa04060	Cytokine-cytokine receptor interaction	1/10	265/5894	0.368962889748813	0.368962889748813	0.366805212030984	IL18R1	1
ST3GAL4-AS1
FCER1A
RORA
NCALD
RAB31
LCN2
PTCH1
TGFBR3
PRSS23
TCN1
UPP1
