# Supplementary material for: Identification and Verification of Five Potential Biomarkers Related to Skin and Thermal Injury Using Weighted Gene Co-Expression Network Analysis
Source: Front Genet. 2022 Jan 3;12:781589. doi: 10.3389/fgene.2021.781589 (PMC8762241; doi:10.3389/fgene.2021.781589)
Supplement: Supplementary file 2 [file DataSheet11.ZIP]

Archive with 7 entries (6 files):
- 11_Five_Gene_TF_Network_Analysis/
- 11_Five_Gene_TF_Network_Analysis/Gene_TF_Network.xlsx
- 11_Five_Gene_TF_Network_Analysis/Gene_TF_network.ai
- 11_Five_Gene_TF_Network_Analysis/Gene_TF_network.cys
- 11_Five_Gene_TF_Network_Analysis/Gene_TF_network.pdf
- 11_Five_Gene_TF_Network_Analysis/Gene_TF_network.tif
- 11_Five_Gene_TF_Network_Analysis/TF_network.txt
