# Supplementary material for: Identification and Verification of Five Potential Biomarkers Related to Skin and Thermal Injury Using Weighted Gene Co-Expression Network Analysis
Source: Front Genet. 2022 Jan 3;12:781589. doi: 10.3389/fgene.2021.781589 (PMC8762241; doi:10.3389/fgene.2021.781589)
Supplement: Supplementary file 2 [file DataSheet11.ZIP › 11_Five_Gene_TF_Network_Analysis/TF_network.txt]

Query Name	Rank	TF	Score	Library	Overlapping_Genes
myQuery	1	LTF	5.0	ARCHS4 Coexpression,1;GTEx Coexpression,9	TCN1
myQuery	1	LTF	5.0	ARCHS4 Coexpression,1;GTEx Coexpression,9	ANXA3
myQuery	1	LTF	5.0	ARCHS4 Coexpression,1;GTEx Coexpression,9	S100A12
myQuery	1	LTF	5.0	ARCHS4 Coexpression,1;GTEx Coexpression,9	MCEMP1
myQuery	2	CEBPE	30.67	ARCHS4 Coexpression,25;Enrichr Queries,4;GTEx Coexpression,63	ANXA3
myQuery	2	CEBPE	30.67	ARCHS4 Coexpression,25;Enrichr Queries,4;GTEx Coexpression,63	MCEMP1
myQuery	2	CEBPE	30.67	ARCHS4 Coexpression,25;Enrichr Queries,4;GTEx Coexpression,63	MMP9
myQuery	3	NFE4	32.0	GTEx Coexpression,32	MCEMP1
myQuery	4	NFE2	38.0	ARCHS4 Coexpression,14;ENCODE ChIP-seq,65;Enrichr Queries,3;ReMap ChIP-seq,80;GTEx Coexpression,28	ANXA3
myQuery	4	NFE2	38.0	ARCHS4 Coexpression,14;ENCODE ChIP-seq,65;Enrichr Queries,3;ReMap ChIP-seq,80;GTEx Coexpression,28	S100A12
myQuery	4	NFE2	38.0	ARCHS4 Coexpression,14;ENCODE ChIP-seq,65;Enrichr Queries,3;ReMap ChIP-seq,80;GTEx Coexpression,28	MCEMP1
myQuery	4	NFE2	38.0	ARCHS4 Coexpression,14;ENCODE ChIP-seq,65;Enrichr Queries,3;ReMap ChIP-seq,80;GTEx Coexpression,28	MMP9
myQuery	5	ZNF438	58.0	ARCHS4 Coexpression,2;Enrichr Queries,150;GTEx Coexpression,22	ANXA3
myQuery	5	ZNF438	58.0	ARCHS4 Coexpression,2;Enrichr Queries,150;GTEx Coexpression,22	MCEMP1
myQuery	6	MTF1	58.5	ARCHS4 Coexpression,20;GTEx Coexpression,97	MMP9
myQuery	7	GLMP	81.5	ARCHS4 Coexpression,13;GTEx Coexpression,150	MMP9
myQuery	8	DUX4	91.0	ARCHS4 Coexpression,164;ReMap ChIP-seq,18	ANXA3
myQuery	10	HSFY1	99.0	ARCHS4 Coexpression,185;GTEx Coexpression,13	TCN1
myQuery	11	HOXA1	99.0	ARCHS4 Coexpression,125;Enrichr Queries,11;GTEx Coexpression,161	ANXA3
myQuery	11	HOXA1	99.0	ARCHS4 Coexpression,125;Enrichr Queries,11;GTEx Coexpression,161	MMP9
myQuery	12	CREB5	99.33	ARCHS4 Coexpression,203;Enrichr Queries,74;GTEx Coexpression,21	ANXA3
myQuery	12	CREB5	99.33	ARCHS4 Coexpression,203;Enrichr Queries,74;GTEx Coexpression,21	MCEMP1
myQuery	13	DLX3	114.7	ARCHS4 Coexpression,72;Enrichr Queries,187;GTEx Coexpression,85	MMP9
myQuery	14	FOSL2	115.4	ARCHS4 Coexpression,200;ENCODE ChIP-seq,1;Enrichr Queries,201;ReMap ChIP-seq,57;GTEx Coexpression,118	ANXA3
myQuery	14	FOSL2	115.4	ARCHS4 Coexpression,200;ENCODE ChIP-seq,1;Enrichr Queries,201;ReMap ChIP-seq,57;GTEx Coexpression,118	S100A12
myQuery	15	ZXDA	121.7	ARCHS4 Coexpression,65;Enrichr Queries,140;GTEx Coexpression,160	ANXA3
myQuery	16	KLF4	125.2	Literature ChIP-seq,61;ARCHS4 Coexpression,192;Enrichr Queries,169;ReMap ChIP-seq,79;GTEx Coexpression,125	ANXA3
myQuery	17	PAX9	126.7	ARCHS4 Coexpression,140;Enrichr Queries,68;GTEx Coexpression,172	MMP9
myQuery	18	MAFB	130.5	ARCHS4 Coexpression,28;Enrichr Queries,164;ReMap ChIP-seq,115;GTEx Coexpression,215	MMP9
myQuery	19	HES1	131.3	ARCHS4 Coexpression,38;Enrichr Queries,96;ReMap ChIP-seq,288;GTEx Coexpression,103	ANXA3
myQuery	20	TEAD4	132.3	Literature ChIP-seq,64;ARCHS4 Coexpression,315;ENCODE ChIP-seq,60;Enrichr Queries,122;ReMap ChIP-seq,45;GTEx Coexpression,188	ANXA3
myQuery	21	NFE2L2	136.6	Literature ChIP-seq,111;ARCHS4 Coexpression,270;Enrichr Queries,111;ReMap ChIP-seq,81;GTEx Coexpression,110	ANXA3
myQuery	22	HLX	142.7	ARCHS4 Coexpression,29;Enrichr Queries,146;GTEx Coexpression,253	MMP9
myQuery	23	JDP2	143.7	ARCHS4 Coexpression,27;Enrichr Queries,143;GTEx Coexpression,261	ANXA3
myQuery	23	JDP2	143.7	ARCHS4 Coexpression,27;Enrichr Queries,143;GTEx Coexpression,261	MMP9
myQuery	24	GRHL2	147.8	Literature ChIP-seq,116;ARCHS4 Coexpression,298;Enrichr Queries,166;ReMap ChIP-seq,11;GTEx Coexpression,148	ANXA3
myQuery	24	GRHL2	147.8	Literature ChIP-seq,116;ARCHS4 Coexpression,298;Enrichr Queries,166;ReMap ChIP-seq,11;GTEx Coexpression,148	S100A12
myQuery	25	NKX31	148.0	ARCHS4 Coexpression,290;GTEx Coexpression,6	TCN1
myQuery	26	ATF5	153.0	ARCHS4 Coexpression,31;Enrichr Queries,153;GTEx Coexpression,275	ANXA3
myQuery	26	ATF5	153.0	ARCHS4 Coexpression,31;Enrichr Queries,153;GTEx Coexpression,275	MMP9
myQuery	27	LYL1	153.2	Literature ChIP-seq,129;ARCHS4 Coexpression,76;Enrichr Queries,226;ReMap ChIP-seq,8;GTEx Coexpression,327	S100A12
myQuery	27	LYL1	153.2	Literature ChIP-seq,129;ARCHS4 Coexpression,76;Enrichr Queries,226;ReMap ChIP-seq,8;GTEx Coexpression,327	MMP9
myQuery	29	POU2F2	159.4	ARCHS4 Coexpression,363;ENCODE ChIP-seq,90;Enrichr Queries,232;ReMap ChIP-seq,53;GTEx Coexpression,59	MCEMP1
myQuery	29	POU2F2	159.4	ARCHS4 Coexpression,363;ENCODE ChIP-seq,90;Enrichr Queries,232;ReMap ChIP-seq,53;GTEx Coexpression,59	MMP9
myQuery	30	SNAI3	159.7	ARCHS4 Coexpression,61;Enrichr Queries,173;GTEx Coexpression,245	MMP9
myQuery	32	SPI1	160.7	Literature ChIP-seq,18;ARCHS4 Coexpression,445;ENCODE ChIP-seq,55;Enrichr Queries,233;ReMap ChIP-seq,56;GTEx Coexpression,157	TCN1
myQuery	32	SPI1	160.7	Literature ChIP-seq,18;ARCHS4 Coexpression,445;ENCODE ChIP-seq,55;Enrichr Queries,233;ReMap ChIP-seq,56;GTEx Coexpression,157	MCEMP1
myQuery	32	SPI1	160.7	Literature ChIP-seq,18;ARCHS4 Coexpression,445;ENCODE ChIP-seq,55;Enrichr Queries,233;ReMap ChIP-seq,56;GTEx Coexpression,157	MMP9
myQuery	33	ZBED2	162.0	ARCHS4 Coexpression,100;Enrichr Queries,1;GTEx Coexpression,385	TCN1
myQuery	33	ZBED2	162.0	ARCHS4 Coexpression,100;Enrichr Queries,1;GTEx Coexpression,385	ANXA3
myQuery	33	ZBED2	162.0	ARCHS4 Coexpression,100;Enrichr Queries,1;GTEx Coexpression,385	MMP9
myQuery	34	CREB3L4	165.3	ARCHS4 Coexpression,330;Enrichr Queries,162;GTEx Coexpression,4	TCN1
myQuery	34	CREB3L4	165.3	ARCHS4 Coexpression,330;Enrichr Queries,162;GTEx Coexpression,4	ANXA3
myQuery	35	KLF5	167.6	Literature ChIP-seq,30;ARCHS4 Coexpression,75;Enrichr Queries,157;ReMap ChIP-seq,143;GTEx Coexpression,433	ANXA3
myQuery	35	KLF5	167.6	Literature ChIP-seq,30;ARCHS4 Coexpression,75;Enrichr Queries,157;ReMap ChIP-seq,143;GTEx Coexpression,433	TCN1
myQuery	37	MNX1	173.0	Literature ChIP-seq,85;ARCHS4 Coexpression,229;Enrichr Queries,42;GTEx Coexpression,336	MMP9
myQuery	38	ZNF860	173.5	ARCHS4 Coexpression,7;GTEx Coexpression,340	ANXA3
myQuery	40	CDX2	179.4	Literature ChIP-seq,137;ARCHS4 Coexpression,500;Enrichr Queries,50;ReMap ChIP-seq,66;GTEx Coexpression,144	ANXA3
myQuery	40	CDX2	179.4	Literature ChIP-seq,137;ARCHS4 Coexpression,500;Enrichr Queries,50;ReMap ChIP-seq,66;GTEx Coexpression,144	MMP9
myQuery	42	DLX4	183.0	Literature ChIP-seq,164;ARCHS4 Coexpression,162;Enrichr Queries,47;GTEx Coexpression,359	MMP9
myQuery	46	HNF4A	190.7	Literature ChIP-seq,38;ARCHS4 Coexpression,467;ENCODE ChIP-seq,46;Enrichr Queries,131;ReMap ChIP-seq,119;GTEx Coexpression,343	TCN1
myQuery	46	HNF4A	190.7	Literature ChIP-seq,38;ARCHS4 Coexpression,467;ENCODE ChIP-seq,46;Enrichr Queries,131;ReMap ChIP-seq,119;GTEx Coexpression,343	MMP9
myQuery	47	GATA3	191.2	Literature ChIP-seq,4;ARCHS4 Coexpression,361;ENCODE ChIP-seq,13;Enrichr Queries,99;ReMap ChIP-seq,172;GTEx Coexpression,498	ANXA3
myQuery	47	GATA3	191.2	Literature ChIP-seq,4;ARCHS4 Coexpression,361;ENCODE ChIP-seq,13;Enrichr Queries,99;ReMap ChIP-seq,172;GTEx Coexpression,498	S100A12
myQuery	48	EGR2	192.0	ARCHS4 Coexpression,513;Enrichr Queries,16;GTEx Coexpression,47	ANXA3
myQuery	48	EGR2	192.0	ARCHS4 Coexpression,513;Enrichr Queries,16;GTEx Coexpression,47	MMP9
myQuery	50	TFCP2L1	194.7	ARCHS4 Coexpression,442;Enrichr Queries,124;GTEx Coexpression,18	TCN1
myQuery	50	TFCP2L1	194.7	ARCHS4 Coexpression,442;Enrichr Queries,124;GTEx Coexpression,18	ANXA3
myQuery	52	GATA1	195.5	Literature ChIP-seq,39;ARCHS4 Coexpression,289;ENCODE ChIP-seq,36;Enrichr Queries,240;ReMap ChIP-seq,144;GTEx Coexpression,425	ANXA3
myQuery	52	GATA1	195.5	Literature ChIP-seq,39;ARCHS4 Coexpression,289;ENCODE ChIP-seq,36;Enrichr Queries,240;ReMap ChIP-seq,144;GTEx Coexpression,425	MMP9
myQuery	55	KLF14	199.0	ARCHS4 Coexpression,273;Enrichr Queries,125	MMP9
myQuery	58	IRF4	211.4	ARCHS4 Coexpression,562;ENCODE ChIP-seq,84;Enrichr Queries,231;ReMap ChIP-seq,123;GTEx Coexpression,57	MMP9
myQuery	60	ATF3	219.3	Literature ChIP-seq,35;ARCHS4 Coexpression,4;ENCODE ChIP-seq,80;Enrichr Queries,210;ReMap ChIP-seq,72;GTEx Coexpression,915	ANXA3
myQuery	60	ATF3	219.3	Literature ChIP-seq,35;ARCHS4 Coexpression,4;ENCODE ChIP-seq,80;Enrichr Queries,210;ReMap ChIP-seq,72;GTEx Coexpression,915	MMP9
myQuery	61	AHRR	221.0	ARCHS4 Coexpression,24;GTEx Coexpression,418	MMP9
myQuery	63	BATF3	227.0	ARCHS4 Coexpression,166;Enrichr Queries,195;GTEx Coexpression,320	MMP9
myQuery	64	NFIL3	229.0	ARCHS4 Coexpression,314;Enrichr Queries,194;GTEx Coexpression,179	ANXA3
myQuery	65	TEAD2	230.5	ARCHS4 Coexpression,347;Enrichr Queries,129;ReMap ChIP-seq,4;GTEx Coexpression,442	TCN1
myQuery	65	TEAD2	230.5	ARCHS4 Coexpression,347;Enrichr Queries,129;ReMap ChIP-seq,4;GTEx Coexpression,442	ANXA3
myQuery	65	TEAD2	230.5	ARCHS4 Coexpression,347;Enrichr Queries,129;ReMap ChIP-seq,4;GTEx Coexpression,442	MMP9
myQuery	67	HOXB4	232.8	Literature ChIP-seq,95;ARCHS4 Coexpression,167;Enrichr Queries,193;GTEx Coexpression,476	MMP9
myQuery	68	STAT1	233.5	Literature ChIP-seq,130;ARCHS4 Coexpression,682;ENCODE ChIP-seq,20;Enrichr Queries,102;ReMap ChIP-seq,13;GTEx Coexpression,454	ANXA3
myQuery	68	STAT1	233.5	Literature ChIP-seq,130;ARCHS4 Coexpression,682;ENCODE ChIP-seq,20;Enrichr Queries,102;ReMap ChIP-seq,13;GTEx Coexpression,454	MCEMP1
myQuery	68	STAT1	233.5	Literature ChIP-seq,130;ARCHS4 Coexpression,682;ENCODE ChIP-seq,20;Enrichr Queries,102;ReMap ChIP-seq,13;GTEx Coexpression,454	MMP9
myQuery	69	HOXC9	233.5	Literature ChIP-seq,67;ARCHS4 Coexpression,182;Enrichr Queries,94;GTEx Coexpression,591	MMP9
myQuery	70	BRF2	235.3	ARCHS4 Coexpression,598;ReMap ChIP-seq,19;GTEx Coexpression,89	MCEMP1
myQuery	71	HOXB9	236.0	ARCHS4 Coexpression,491;Enrichr Queries,89;GTEx Coexpression,128	ANXA3
myQuery	72	ELF3	238.3	ARCHS4 Coexpression,423;Enrichr Queries,181;ReMap ChIP-seq,7;GTEx Coexpression,342	TCN1
myQuery	72	ELF3	238.3	ARCHS4 Coexpression,423;Enrichr Queries,181;ReMap ChIP-seq,7;GTEx Coexpression,342	ANXA3
myQuery	73	HOXC13	238.3	ARCHS4 Coexpression,599;Enrichr Queries,64;GTEx Coexpression,52	MMP9
myQuery	76	SP1	245.6	ARCHS4 Coexpression,403;ENCODE ChIP-seq,22;Enrichr Queries,361;ReMap ChIP-seq,93;GTEx Coexpression,349	ANXA3
myQuery	77	CEBPD	246.4	Literature ChIP-seq,138;ARCHS4 Coexpression,606;ENCODE ChIP-seq,17;ReMap ChIP-seq,83;GTEx Coexpression,388	TCN1
myQuery	78	CUX1	246.8	Literature ChIP-seq,41;ARCHS4 Coexpression,333;ENCODE ChIP-seq,74;Enrichr Queries,381;ReMap ChIP-seq,42;GTEx Coexpression,610	ANXA3
myQuery	78	CUX1	246.8	Literature ChIP-seq,41;ARCHS4 Coexpression,333;ENCODE ChIP-seq,74;Enrichr Queries,381;ReMap ChIP-seq,42;GTEx Coexpression,610	MMP9
myQuery	80	EGR3	247.3	ARCHS4 Coexpression,161;Enrichr Queries,14;GTEx Coexpression,567	ANXA3
myQuery	80	EGR3	247.3	ARCHS4 Coexpression,161;Enrichr Queries,14;GTEx Coexpression,567	MMP9
myQuery	81	FOXD4	249.7	ARCHS4 Coexpression,574;Enrichr Queries,38;GTEx Coexpression,137	MMP9
myQuery	82	TP63	254.6	Literature ChIP-seq,44;ARCHS4 Coexpression,646;Enrichr Queries,130;ReMap ChIP-seq,161;GTEx Coexpression,292	TCN1
myQuery	82	TP63	254.6	Literature ChIP-seq,44;ARCHS4 Coexpression,646;Enrichr Queries,130;ReMap ChIP-seq,161;GTEx Coexpression,292	MMP9
myQuery	83	TFAP2C	254.8	Literature ChIP-seq,15;ARCHS4 Coexpression,93;ENCODE ChIP-seq,27;Enrichr Queries,1012;ReMap ChIP-seq,165;GTEx Coexpression,217	ANXA3
myQuery	83	TFAP2C	254.8	Literature ChIP-seq,15;ARCHS4 Coexpression,93;ENCODE ChIP-seq,27;Enrichr Queries,1012;ReMap ChIP-seq,165;GTEx Coexpression,217	MMP9
myQuery	85	FOXM1	256.5	Literature ChIP-seq,3;ARCHS4 Coexpression,159;ENCODE ChIP-seq,14;Enrichr Queries,592;ReMap ChIP-seq,62;GTEx Coexpression,709	ANXA3
myQuery	85	FOXM1	256.5	Literature ChIP-seq,3;ARCHS4 Coexpression,159;ENCODE ChIP-seq,14;Enrichr Queries,592;ReMap ChIP-seq,62;GTEx Coexpression,709	MMP9
myQuery	86	RELB	258.3	ARCHS4 Coexpression,17;Enrichr Queries,178;ReMap ChIP-seq,39;GTEx Coexpression,799	MMP9
myQuery	88	TFAP2A	259.3	Literature ChIP-seq,73;ARCHS4 Coexpression,219;ENCODE ChIP-seq,25;Enrichr Queries,1120;ReMap ChIP-seq,5;GTEx Coexpression,114	ANXA3
myQuery	88	TFAP2A	259.3	Literature ChIP-seq,73;ARCHS4 Coexpression,219;ENCODE ChIP-seq,25;Enrichr Queries,1120;ReMap ChIP-seq,5;GTEx Coexpression,114	S100A12
myQuery	88	TFAP2A	259.3	Literature ChIP-seq,73;ARCHS4 Coexpression,219;ENCODE ChIP-seq,25;Enrichr Queries,1120;ReMap ChIP-seq,5;GTEx Coexpression,114	MMP9
myQuery	91	TAL1	262.3	Literature ChIP-seq,75;ARCHS4 Coexpression,1305;ENCODE ChIP-seq,54;Enrichr Queries,21;ReMap ChIP-seq,82;GTEx Coexpression,37	ANXA3
myQuery	91	TAL1	262.3	Literature ChIP-seq,75;ARCHS4 Coexpression,1305;ENCODE ChIP-seq,54;Enrichr Queries,21;ReMap ChIP-seq,82;GTEx Coexpression,37	MMP9
myQuery	92	PAX5	262.6	ARCHS4 Coexpression,497;ENCODE ChIP-seq,49;Enrichr Queries,167;ReMap ChIP-seq,74;GTEx Coexpression,526	MCEMP1
myQuery	92	PAX5	262.6	ARCHS4 Coexpression,497;ENCODE ChIP-seq,49;Enrichr Queries,167;ReMap ChIP-seq,74;GTEx Coexpression,526	MMP9
myQuery	93	ZNF350	262.7	ARCHS4 Coexpression,701;Enrichr Queries,61;GTEx Coexpression,26	ANXA3
myQuery	93	ZNF350	262.7	ARCHS4 Coexpression,701;Enrichr Queries,61;GTEx Coexpression,26	MCEMP1
myQuery	96	OVOL2	267.0	ARCHS4 Coexpression,211;Enrichr Queries,84;ReMap ChIP-seq,295;GTEx Coexpression,478	ANXA3
myQuery	97	IRF8	267.0	Literature ChIP-seq,135;ARCHS4 Coexpression,488;Enrichr Queries,63;GTEx Coexpression,382	MMP9
myQuery	99	VDR	267.8	Literature ChIP-seq,17;ARCHS4 Coexpression,474;Enrichr Queries,197;ReMap ChIP-seq,104;GTEx Coexpression,547	ANXA3
myQuery	99	VDR	267.8	Literature ChIP-seq,17;ARCHS4 Coexpression,474;Enrichr Queries,197;ReMap ChIP-seq,104;GTEx Coexpression,547	MMP9
myQuery	100	SMAD4	268.0	Literature ChIP-seq,60;ARCHS4 Coexpression,70;Enrichr Queries,538;ReMap ChIP-seq,17;GTEx Coexpression,655	MMP9
myQuery	101	NR1H3	270.6	Literature ChIP-seq,132;ARCHS4 Coexpression,18;Enrichr Queries,221;ReMap ChIP-seq,159;GTEx Coexpression,823	MMP9
myQuery	102	ASCL3	271.3	ARCHS4 Coexpression,60;Enrichr Queries,735;GTEx Coexpression,19	TCN1
myQuery	103	DACH1	273.0	Literature ChIP-seq,91;ARCHS4 Coexpression,651;Enrichr Queries,77	ANXA3
myQuery	105	PITX1	275.3	ARCHS4 Coexpression,342;Enrichr Queries,170;GTEx Coexpression,314	MMP9
myQuery	107	CEBPB	277.3	Literature ChIP-seq,19;ARCHS4 Coexpression,30;ENCODE ChIP-seq,3;Enrichr Queries,901;ReMap ChIP-seq,41;GTEx Coexpression,670	ANXA3
myQuery	107	CEBPB	277.3	Literature ChIP-seq,19;ARCHS4 Coexpression,30;ENCODE ChIP-seq,3;Enrichr Queries,901;ReMap ChIP-seq,41;GTEx Coexpression,670	TCN1
myQuery	107	CEBPB	277.3	Literature ChIP-seq,19;ARCHS4 Coexpression,30;ENCODE ChIP-seq,3;Enrichr Queries,901;ReMap ChIP-seq,41;GTEx Coexpression,670	S100A12
myQuery	107	CEBPB	277.3	Literature ChIP-seq,19;ARCHS4 Coexpression,30;ENCODE ChIP-seq,3;Enrichr Queries,901;ReMap ChIP-seq,41;GTEx Coexpression,670	MMP9
myQuery	108	ARID3A	278.6	ARCHS4 Coexpression,401;ENCODE ChIP-seq,63;Enrichr Queries,200;ReMap ChIP-seq,136;GTEx Coexpression,593	MMP9
myQuery	109	CDX4	279.7	ARCHS4 Coexpression,85;Enrichr Queries,80;GTEx Coexpression,674	MMP9
myQuery	110	ZNF385A	281.7	ARCHS4 Coexpression,8;Enrichr Queries,463;GTEx Coexpression,374	MMP9
myQuery	112	BATF	283.0	ARCHS4 Coexpression,360;ENCODE ChIP-seq,109;Enrichr Queries,230;ReMap ChIP-seq,213;GTEx Coexpression,503	MMP9
myQuery	113	NFKB2	284.8	ARCHS4 Coexpression,26;Enrichr Queries,700;ReMap ChIP-seq,49;GTEx Coexpression,364	MMP9
myQuery	115	SALL4	286.8	Literature ChIP-seq,98;ARCHS4 Coexpression,81;Enrichr Queries,7;GTEx Coexpression,961	ANXA3
myQuery	115	SALL4	286.8	Literature ChIP-seq,98;ARCHS4 Coexpression,81;Enrichr Queries,7;GTEx Coexpression,961	MMP9
myQuery	116	IRF6	288.7	ARCHS4 Coexpression,530;Enrichr Queries,168;GTEx Coexpression,168	ANXA3
myQuery	119	IKZF1	293.7	Literature ChIP-seq,152;ARCHS4 Coexpression,828;ENCODE ChIP-seq,32;Enrichr Queries,224;ReMap ChIP-seq,113;GTEx Coexpression,413	MMP9
myQuery	120	HOXC11	294.5	ARCHS4 Coexpression,609;Enrichr Queries,55;ReMap ChIP-seq,294;GTEx Coexpression,220	MMP9
myQuery	121	ETV3L	296.0	ARCHS4 Coexpression,16;Enrichr Queries,671;GTEx Coexpression,201	MMP9
myQuery	122	RXRA	298.2	Literature ChIP-seq,87;ARCHS4 Coexpression,160;ENCODE ChIP-seq,110;Enrichr Queries,532;ReMap ChIP-seq,50;GTEx Coexpression,850	MCEMP1
myQuery	124	BCL6	300.8	Literature ChIP-seq,71;ARCHS4 Coexpression,573;Enrichr Queries,680;ReMap ChIP-seq,157;GTEx Coexpression,23	MCEMP1
myQuery	125	KLF1	302.0	Literature ChIP-seq,105;ARCHS4 Coexpression,439;Enrichr Queries,227;ReMap ChIP-seq,140;GTEx Coexpression,599	MMP9
myQuery	126	KLF6	302.0	ARCHS4 Coexpression,591;Enrichr Queries,128;ReMap ChIP-seq,43;GTEx Coexpression,446	ANXA3
myQuery	127	FOXJ1	302.7	ARCHS4 Coexpression,435;Enrichr Queries,132;GTEx Coexpression,341	MMP9
myQuery	131	FOXA2	305.0	Literature ChIP-seq,10;ARCHS4 Coexpression,334;ENCODE ChIP-seq,98;Enrichr Queries,45;ReMap ChIP-seq,153;GTEx Coexpression,1190	ANXA3
myQuery	131	FOXA2	305.0	Literature ChIP-seq,10;ARCHS4 Coexpression,334;ENCODE ChIP-seq,98;Enrichr Queries,45;ReMap ChIP-seq,153;GTEx Coexpression,1190	TCN1
myQuery	131	FOXA2	305.0	Literature ChIP-seq,10;ARCHS4 Coexpression,334;ENCODE ChIP-seq,98;Enrichr Queries,45;ReMap ChIP-seq,153;GTEx Coexpression,1190	MMP9
myQuery	132	ELF5	305.4	Literature ChIP-seq,14;ARCHS4 Coexpression,1455;Enrichr Queries,10;ReMap ChIP-seq,14;GTEx Coexpression,34	TCN1
myQuery	132	ELF5	305.4	Literature ChIP-seq,14;ARCHS4 Coexpression,1455;Enrichr Queries,10;ReMap ChIP-seq,14;GTEx Coexpression,34	ANXA3
myQuery	132	ELF5	305.4	Literature ChIP-seq,14;ARCHS4 Coexpression,1455;Enrichr Queries,10;ReMap ChIP-seq,14;GTEx Coexpression,34	MMP9
myQuery	133	ARNTL2	306.0	ARCHS4 Coexpression,19;Enrichr Queries,171;GTEx Coexpression,728	ANXA3
myQuery	134	ZNF763	306.0	ARCHS4 Coexpression,421;Enrichr Queries,485;GTEx Coexpression,12	MCEMP1
myQuery	135	HHEX	308.8	ARCHS4 Coexpression,958;Enrichr Queries,174;ReMap ChIP-seq,36;GTEx Coexpression,67	ANXA3
myQuery	135	HHEX	308.8	ARCHS4 Coexpression,958;Enrichr Queries,174;ReMap ChIP-seq,36;GTEx Coexpression,67	MMP9
myQuery	137	TCF3	312.2	Literature ChIP-seq,69;ARCHS4 Coexpression,484;ENCODE ChIP-seq,85;Enrichr Queries,629;ReMap ChIP-seq,24;GTEx Coexpression,582	MCEMP1
myQuery	138	DMRT1	313.3	Literature ChIP-seq,77;ARCHS4 Coexpression,324;Enrichr Queries,44;GTEx Coexpression,808	MMP9
myQuery	139	AHR	313.8	Literature ChIP-seq,127;ARCHS4 Coexpression,453;Enrichr Queries,155;ReMap ChIP-seq,175;GTEx Coexpression,659	ANXA3
myQuery	140	RUNX3	314.2	ARCHS4 Coexpression,618;ENCODE ChIP-seq,91;Enrichr Queries,236;ReMap ChIP-seq,31;GTEx Coexpression,595	MCEMP1
myQuery	140	RUNX3	314.2	ARCHS4 Coexpression,618;ENCODE ChIP-seq,91;Enrichr Queries,236;ReMap ChIP-seq,31;GTEx Coexpression,595	MMP9
myQuery	141	LHX8	314.3	ARCHS4 Coexpression,862;Enrichr Queries,76;GTEx Coexpression,5	TCN1
myQuery	141	LHX8	314.3	ARCHS4 Coexpression,862;Enrichr Queries,76;GTEx Coexpression,5	MMP9
myQuery	143	ETV7	318.7	ARCHS4 Coexpression,170;Enrichr Queries,23;GTEx Coexpression,763	MMP9
myQuery	144	ZNF263	320.2	Literature ChIP-seq,158;ARCHS4 Coexpression,64;ENCODE ChIP-seq,30;Enrichr Queries,524;ReMap ChIP-seq,168;GTEx Coexpression,977	ANXA3
myQuery	145	PRDM1	320.6	ARCHS4 Coexpression,767;ENCODE ChIP-seq,93;Enrichr Queries,104;ReMap ChIP-seq,239;GTEx Coexpression,400	MMP9
myQuery	146	EOMES	321.4	Literature ChIP-seq,22;ARCHS4 Coexpression,632;Enrichr Queries,138;ReMap ChIP-seq,249;GTEx Coexpression,566	MMP9
myQuery	147	CEBPG	322.0	ARCHS4 Coexpression,763;Enrichr Queries,65;ReMap ChIP-seq,1;GTEx Coexpression,459	TCN1
myQuery	147	CEBPG	322.0	ARCHS4 Coexpression,763;Enrichr Queries,65;ReMap ChIP-seq,1;GTEx Coexpression,459	ANXA3
myQuery	147	CEBPG	322.0	ARCHS4 Coexpression,763;Enrichr Queries,65;ReMap ChIP-seq,1;GTEx Coexpression,459	S100A12
myQuery	147	CEBPG	322.0	ARCHS4 Coexpression,763;Enrichr Queries,65;ReMap ChIP-seq,1;GTEx Coexpression,459	MCEMP1
myQuery	148	POU5F1	323.0	Literature ChIP-seq,51;ARCHS4 Coexpression,459;Enrichr Queries,149;ReMap ChIP-seq,85;GTEx Coexpression,871	MMP9
myQuery	149	FOXF2	323.3	ARCHS4 Coexpression,332;Enrichr Queries,106;GTEx Coexpression,532	ANXA3
myQuery	150	CREB3	325.3	ARCHS4 Coexpression,323;Enrichr Queries,87;ReMap ChIP-seq,270;GTEx Coexpression,621	ANXA3
myQuery	151	IRF5	325.3	ARCHS4 Coexpression,22;Enrichr Queries,290;GTEx Coexpression,664	MMP9
myQuery	153	FOXK1	325.8	ARCHS4 Coexpression,791;Enrichr Queries,253;ReMap ChIP-seq,229;GTEx Coexpression,30	ANXA3
myQuery	155	THAP10	327.0	ARCHS4 Coexpression,712;Enrichr Queries,126;GTEx Coexpression,143	ANXA3
myQuery	158	RELA	330.2	Literature ChIP-seq,16;ARCHS4 Coexpression,806;ENCODE ChIP-seq,18;Enrichr Queries,409;ReMap ChIP-seq,121;GTEx Coexpression,611	MMP9
myQuery	159	RAG1	330.7	ARCHS4 Coexpression,43;Enrichr Queries,217;GTEx Coexpression,732	MMP9
myQuery	160	RHOXF1	331.0	ARCHS4 Coexpression,653;Enrichr Queries,2;GTEx Coexpression,338	TCN1
myQuery	160	RHOXF1	331.0	ARCHS4 Coexpression,653;Enrichr Queries,2;GTEx Coexpression,338	ANXA3
myQuery	160	RHOXF1	331.0	ARCHS4 Coexpression,653;Enrichr Queries,2;GTEx Coexpression,338	MMP9
myQuery	163	MYC	336.8	Literature ChIP-seq,34;ARCHS4 Coexpression,721;ENCODE ChIP-seq,12;Enrichr Queries,965;ReMap ChIP-seq,95;GTEx Coexpression,194	TCN1
myQuery	163	MYC	336.8	Literature ChIP-seq,34;ARCHS4 Coexpression,721;ENCODE ChIP-seq,12;Enrichr Queries,965;ReMap ChIP-seq,95;GTEx Coexpression,194	S100A12
myQuery	163	MYC	336.8	Literature ChIP-seq,34;ARCHS4 Coexpression,721;ENCODE ChIP-seq,12;Enrichr Queries,965;ReMap ChIP-seq,95;GTEx Coexpression,194	MMP9
myQuery	165	SPDEF	339.3	ARCHS4 Coexpression,256;Enrichr Queries,755;GTEx Coexpression,7	TCN1
myQuery	168	ELK1	341.0	Literature ChIP-seq,11;ARCHS4 Coexpression,1289;ENCODE ChIP-seq,68;ReMap ChIP-seq,94;GTEx Coexpression,243	ANXA3
myQuery	169	ZNF750	342.8	ARCHS4 Coexpression,397;Enrichr Queries,849;ReMap ChIP-seq,2;GTEx Coexpression,123	ANXA3
myQuery	169	ZNF750	342.8	ARCHS4 Coexpression,397;Enrichr Queries,849;ReMap ChIP-seq,2;GTEx Coexpression,123	S100A12
myQuery	169	ZNF750	342.8	ARCHS4 Coexpression,397;Enrichr Queries,849;ReMap ChIP-seq,2;GTEx Coexpression,123	MMP9
myQuery	170	BHLHE40	343.8	ARCHS4 Coexpression,463;ENCODE ChIP-seq,51;ReMap ChIP-seq,75;GTEx Coexpression,786	MCEMP1
myQuery	171	SP7	345.0	ARCHS4 Coexpression,3;Enrichr Queries,107;GTEx Coexpression,925	MMP9
myQuery	172	HOXB3	345.7	ARCHS4 Coexpression,551;Enrichr Queries,72;GTEx Coexpression,414	ANXA3
myQuery	173	GLI1	348.5	Literature ChIP-seq,159;ARCHS4 Coexpression,303;Enrichr Queries,92;GTEx Coexpression,840	MMP9
myQuery	174	TP53	350.8	Literature ChIP-seq,55;ARCHS4 Coexpression,438;Enrichr Queries,66;ReMap ChIP-seq,196;GTEx Coexpression,999	MMP9
myQuery	177	ARNT	351.6	Literature ChIP-seq,113;ARCHS4 Coexpression,102;Enrichr Queries,1105;ReMap ChIP-seq,51;GTEx Coexpression,387	MMP9
myQuery	180	CBX2	353.0	ARCHS4 Coexpression,788;ENCODE ChIP-seq,10;Enrichr Queries,554;ReMap ChIP-seq,268;GTEx Coexpression,145	ANXA3
myQuery	180	CBX2	353.0	ARCHS4 Coexpression,788;ENCODE ChIP-seq,10;Enrichr Queries,554;ReMap ChIP-seq,268;GTEx Coexpression,145	MMP9
myQuery	182	ZNF217	356.0	Literature ChIP-seq,94;ARCHS4 Coexpression,469;ENCODE ChIP-seq,21;Enrichr Queries,1186;ReMap ChIP-seq,3;GTEx Coexpression,363	ANXA3
myQuery	182	ZNF217	356.0	Literature ChIP-seq,94;ARCHS4 Coexpression,469;ENCODE ChIP-seq,21;Enrichr Queries,1186;ReMap ChIP-seq,3;GTEx Coexpression,363	S100A12
myQuery	182	ZNF217	356.0	Literature ChIP-seq,94;ARCHS4 Coexpression,469;ENCODE ChIP-seq,21;Enrichr Queries,1186;ReMap ChIP-seq,3;GTEx Coexpression,363	MMP9
myQuery	186	NKX21	358.5	ARCHS4 Coexpression,9;GTEx Coexpression,708	ANXA3
myQuery	187	ZBTB34	358.7	ARCHS4 Coexpression,607;Enrichr Queries,445;GTEx Coexpression,24	MCEMP1
myQuery	188	CTCF	358.8	Literature ChIP-seq,100;ARCHS4 Coexpression,563;ENCODE ChIP-seq,7;Enrichr Queries,744;ReMap ChIP-seq,73;GTEx Coexpression,666	TCN1
myQuery	188	CTCF	358.8	Literature ChIP-seq,100;ARCHS4 Coexpression,563;ENCODE ChIP-seq,7;Enrichr Queries,744;ReMap ChIP-seq,73;GTEx Coexpression,666	ANXA3
myQuery	188	CTCF	358.8	Literature ChIP-seq,100;ARCHS4 Coexpression,563;ENCODE ChIP-seq,7;Enrichr Queries,744;ReMap ChIP-seq,73;GTEx Coexpression,666	S100A12
myQuery	188	CTCF	358.8	Literature ChIP-seq,100;ARCHS4 Coexpression,563;ENCODE ChIP-seq,7;Enrichr Queries,744;ReMap ChIP-seq,73;GTEx Coexpression,666	MMP9
myQuery	192	FOXA1	362.3	Literature ChIP-seq,68;ARCHS4 Coexpression,545;ENCODE ChIP-seq,48;Enrichr Queries,103;ReMap ChIP-seq,198;GTEx Coexpression,1212	ANXA3
myQuery	197	STAT5A	366.7	Literature ChIP-seq,109;ARCHS4 Coexpression,512;ENCODE ChIP-seq,100;Enrichr Queries,826;ReMap ChIP-seq,67;GTEx Coexpression,586	MCEMP1
myQuery	198	ZBTB46	367.7	ARCHS4 Coexpression,41;Enrichr Queries,214;GTEx Coexpression,848	MMP9
myQuery	199	NHLH1	368.0	ARCHS4 Coexpression,138;Enrichr Queries,950;GTEx Coexpression,16	MCEMP1
myQuery	200	RUNX1	368.2	Literature ChIP-seq,13;ARCHS4 Coexpression,263;Enrichr Queries,972;ReMap ChIP-seq,77;GTEx Coexpression,516	MCEMP1
myQuery	200	RUNX1	368.2	Literature ChIP-seq,13;ARCHS4 Coexpression,263;Enrichr Queries,972;ReMap ChIP-seq,77;GTEx Coexpression,516	MMP9
myQuery	201	CEBPA	368.4	Literature ChIP-seq,33;ARCHS4 Coexpression,1094;Enrichr Queries,196;ReMap ChIP-seq,10;GTEx Coexpression,509	S100A12
myQuery	201	CEBPA	368.4	Literature ChIP-seq,33;ARCHS4 Coexpression,1094;Enrichr Queries,196;ReMap ChIP-seq,10;GTEx Coexpression,509	MCEMP1
myQuery	201	CEBPA	368.4	Literature ChIP-seq,33;ARCHS4 Coexpression,1094;Enrichr Queries,196;ReMap ChIP-seq,10;GTEx Coexpression,509	MMP9
myQuery	202	HOXB7	369.6	Literature ChIP-seq,29;ARCHS4 Coexpression,801;Enrichr Queries,158;ReMap ChIP-seq,292;GTEx Coexpression,568	TCN1
myQuery	202	HOXB7	369.6	Literature ChIP-seq,29;ARCHS4 Coexpression,801;Enrichr Queries,158;ReMap ChIP-seq,292;GTEx Coexpression,568	MMP9
myQuery	205	HOXB2	371.3	ARCHS4 Coexpression,502;Enrichr Queries,113;GTEx Coexpression,499	MMP9
myQuery	206	SOX7	371.3	ARCHS4 Coexpression,923;Enrichr Queries,119;GTEx Coexpression,72	ANXA3
myQuery	207	HOXC10	372.0	ARCHS4 Coexpression,687;Enrichr Queries,108;GTEx Coexpression,321	MMP9
myQuery	208	PROX1	373.8	ARCHS4 Coexpression,74;Enrichr Queries,994;ReMap ChIP-seq,29;GTEx Coexpression,398	ANXA3
myQuery	209	ZNF230	374.3	ARCHS4 Coexpression,552;Enrichr Queries,544;GTEx Coexpression,27	MCEMP1
myQuery	211	TIGD3	375.3	ARCHS4 Coexpression,291;Enrichr Queries,22;GTEx Coexpression,813	ANXA3
myQuery	211	TIGD3	375.3	ARCHS4 Coexpression,291;Enrichr Queries,22;GTEx Coexpression,813	MMP9
myQuery	213	STAT3	376.3	Literature ChIP-seq,12;ARCHS4 Coexpression,627;ENCODE ChIP-seq,9;Enrichr Queries,956;ReMap ChIP-seq,78;GTEx Coexpression,576	ANXA3
myQuery	213	STAT3	376.3	Literature ChIP-seq,12;ARCHS4 Coexpression,627;ENCODE ChIP-seq,9;Enrichr Queries,956;ReMap ChIP-seq,78;GTEx Coexpression,576	S100A12
myQuery	213	STAT3	376.3	Literature ChIP-seq,12;ARCHS4 Coexpression,627;ENCODE ChIP-seq,9;Enrichr Queries,956;ReMap ChIP-seq,78;GTEx Coexpression,576	MMP9
myQuery	214	MXD3	376.7	ARCHS4 Coexpression,709;Enrichr Queries,392;GTEx Coexpression,29	MCEMP1
myQuery	216	FLI1	379.0	Literature ChIP-seq,45;ARCHS4 Coexpression,120;ENCODE ChIP-seq,76;Enrichr Queries,926;ReMap ChIP-seq,76;GTEx Coexpression,1031	MCEMP1
myQuery	216	FLI1	379.0	Literature ChIP-seq,45;ARCHS4 Coexpression,120;ENCODE ChIP-seq,76;Enrichr Queries,926;ReMap ChIP-seq,76;GTEx Coexpression,1031	MMP9
myQuery	220	FOS	380.2	ARCHS4 Coexpression,789;ENCODE ChIP-seq,19;Enrichr Queries,20;ReMap ChIP-seq,12;GTEx Coexpression,1061	ANXA3
myQuery	220	FOS	380.2	ARCHS4 Coexpression,789;ENCODE ChIP-seq,19;Enrichr Queries,20;ReMap ChIP-seq,12;GTEx Coexpression,1061	S100A12
myQuery	220	FOS	380.2	ARCHS4 Coexpression,789;ENCODE ChIP-seq,19;Enrichr Queries,20;ReMap ChIP-seq,12;GTEx Coexpression,1061	MMP9
myQuery	222	GRHL3	380.7	ARCHS4 Coexpression,181;Enrichr Queries,184;GTEx Coexpression,777	MMP9
myQuery	223	HNF4G	385.6	ARCHS4 Coexpression,388;ENCODE ChIP-seq,112;Enrichr Queries,144;ReMap ChIP-seq,149;GTEx Coexpression,1135	ANXA3
myQuery	224	TCF21	386.3	Literature ChIP-seq,70;ARCHS4 Coexpression,839;Enrichr Queries,91;GTEx Coexpression,545	ANXA3
myQuery	225	GFI1	386.7	ARCHS4 Coexpression,174;Enrichr Queries,239;GTEx Coexpression,747	MMP9
myQuery	227	TCF7	387.6	Literature ChIP-seq,96;ARCHS4 Coexpression,967;Enrichr Queries,526;ReMap ChIP-seq,33;GTEx Coexpression,316	MCEMP1
myQuery	228	BNC1	388.7	ARCHS4 Coexpression,707;Enrichr Queries,8;GTEx Coexpression,451	ANXA3
myQuery	228	BNC1	388.7	ARCHS4 Coexpression,707;Enrichr Queries,8;GTEx Coexpression,451	MMP9
myQuery	229	ZNF541	388.7	ARCHS4 Coexpression,743;Enrichr Queries,152;GTEx Coexpression,271	MMP9
myQuery	230	IRF7	389.3	ARCHS4 Coexpression,205;Enrichr Queries,213;GTEx Coexpression,750	MMP9
myQuery	232	STAT4	389.8	Literature ChIP-seq,102;ARCHS4 Coexpression,685;Enrichr Queries,191;GTEx Coexpression,581	MMP9
myQuery	233	EN1	390.0	ARCHS4 Coexpression,612;Enrichr Queries,35;GTEx Coexpression,523	MMP9
myQuery	235	HOXB6	392.3	ARCHS4 Coexpression,394;Enrichr Queries,86;GTEx Coexpression,697	ANXA3
myQuery	237	NFKB1	393.0	ARCHS4 Coexpression,710;Enrichr Queries,212;ReMap ChIP-seq,71;GTEx Coexpression,579	MMP9
myQuery	243	IRF1	396.0	Literature ChIP-seq,143;ARCHS4 Coexpression,384;ENCODE ChIP-seq,35;Enrichr Queries,1266;ReMap ChIP-seq,44;GTEx Coexpression,504	ANXA3
myQuery	247	HNF1B	402.0	ARCHS4 Coexpression,12;Enrichr Queries,1188;ReMap ChIP-seq,6	TCN1
myQuery	247	HNF1B	402.0	ARCHS4 Coexpression,12;Enrichr Queries,1188;ReMap ChIP-seq,6	ANXA3
myQuery	253	ETS2	412.3	Literature ChIP-seq,148;ARCHS4 Coexpression,761;Enrichr Queries,133;GTEx Coexpression,607	ANXA3
myQuery	257	ZNF319	414.3	ARCHS4 Coexpression,948;Enrichr Queries,280;GTEx Coexpression,15	MCEMP1
myQuery	259	GFI1B	415.0	Literature ChIP-seq,25;ARCHS4 Coexpression,1404;Enrichr Queries,228;ReMap ChIP-seq,154;GTEx Coexpression,264	MMP9
myQuery	262	SMAD3	417.4	Literature ChIP-seq,2;ARCHS4 Coexpression,819;Enrichr Queries,1093;ReMap ChIP-seq,111;GTEx Coexpression,62	ANXA3
myQuery	262	SMAD3	417.4	Literature ChIP-seq,2;ARCHS4 Coexpression,819;Enrichr Queries,1093;ReMap ChIP-seq,111;GTEx Coexpression,62	MMP9
myQuery	264	ZNF804A	419.3	ARCHS4 Coexpression,326;Enrichr Queries,216;GTEx Coexpression,716	ANXA3
myQuery	265	HOXA4	421.3	ARCHS4 Coexpression,407;Enrichr Queries,56;GTEx Coexpression,801	MMP9
myQuery	272	OVOL1	425.0	ARCHS4 Coexpression,282;Enrichr Queries,215;GTEx Coexpression,778	MMP9
myQuery	276	ETS1	431.0	Literature ChIP-seq,93;ARCHS4 Coexpression,1298;ENCODE ChIP-seq,88;Enrichr Queries,159;ReMap ChIP-seq,137;GTEx Coexpression,811	ANXA3
myQuery	278	ESRRA	432.4	ARCHS4 Coexpression,1022;ENCODE ChIP-seq,104;Enrichr Queries,323;ReMap ChIP-seq,40;GTEx Coexpression,673	MMP9
myQuery	284	SNAI1	436.7	ARCHS4 Coexpression,281;Enrichr Queries,101;GTEx Coexpression,928	MMP9
myQuery	288	FOXN1	438.3	ARCHS4 Coexpression,440;Enrichr Queries,120;GTEx Coexpression,755	MMP9
myQuery	295	TIGD2	441.7	ARCHS4 Coexpression,1042;Enrichr Queries,137;GTEx Coexpression,146	ANXA3
myQuery	300	ATF4	446.0	ARCHS4 Coexpression,130;Enrichr Queries,642;ReMap ChIP-seq,21;GTEx Coexpression,991	MMP9
myQuery	306	CTCFL	450.2	ARCHS4 Coexpression,873;ENCODE ChIP-seq,47;Enrichr Queries,83;ReMap ChIP-seq,174;GTEx Coexpression,1074	MMP9
myQuery	309	PAX8	452.0	ARCHS4 Coexpression,916;Enrichr Queries,219;ReMap ChIP-seq,162;GTEx Coexpression,511	MMP9
myQuery	310	EPAS1	452.3	ARCHS4 Coexpression,1155;Enrichr Queries,109;ReMap ChIP-seq,210;GTEx Coexpression,335	ANXA3
myQuery	312	ZNF467	453.3	ARCHS4 Coexpression,369;Enrichr Queries,958;GTEx Coexpression,33	MCEMP1
myQuery	315	PLAGL1	455.7	ARCHS4 Coexpression,368;Enrichr Queries,115;GTEx Coexpression,884	ANXA3
myQuery	316	HAND1	456.0	ARCHS4 Coexpression,15;Enrichr Queries,1304;GTEx Coexpression,49	ANXA3
myQuery	317	BARX2	456.3	ARCHS4 Coexpression,383;Enrichr Queries,188;GTEx Coexpression,798	MMP9
myQuery	319	ZNF165	457.3	ARCHS4 Coexpression,10;Enrichr Queries,202;ReMap ChIP-seq,291;GTEx Coexpression,1326	ANXA3
myQuery	320	HOXD11	457.3	ARCHS4 Coexpression,553;Enrichr Queries,37;GTEx Coexpression,782	MMP9
myQuery	321	FOSL1	457.8	ARCHS4 Coexpression,1014;ENCODE ChIP-seq,2;Enrichr Queries,161;ReMap ChIP-seq,68;GTEx Coexpression,1044	ANXA3
myQuery	321	FOSL1	457.8	ARCHS4 Coexpression,1014;ENCODE ChIP-seq,2;Enrichr Queries,161;ReMap ChIP-seq,68;GTEx Coexpression,1044	TCN1
myQuery	336	PBX3	466.0	ARCHS4 Coexpression,232;ENCODE ChIP-seq,53;Enrichr Queries,942;ReMap ChIP-seq,46;GTEx Coexpression,1057	MCEMP1
myQuery	337	BCL11A	468.4	ARCHS4 Coexpression,1145;ENCODE ChIP-seq,103;Enrichr Queries,659;ReMap ChIP-seq,55;GTEx Coexpression,380	MCEMP1
myQuery	340	ZNF831	469.7	ARCHS4 Coexpression,1182;Enrichr Queries,34;GTEx Coexpression,193	MMP9
myQuery	341	HOXA13	470.0	ARCHS4 Coexpression,352;Enrichr Queries,54;GTEx Coexpression,1004	MMP9
myQuery	345	RUNX2	472.4	Literature ChIP-seq,54;ARCHS4 Coexpression,784;Enrichr Queries,114;ReMap ChIP-seq,173;GTEx Coexpression,1237	MMP9
myQuery	346	ELF4	473.0	ARCHS4 Coexpression,550;Enrichr Queries,189;GTEx Coexpression,680	ANXA3
myQuery	353	EGR1	478.8	Literature ChIP-seq,1;ARCHS4 Coexpression,1165;ENCODE ChIP-seq,23;Enrichr Queries,135;ReMap ChIP-seq,25;GTEx Coexpression,1524	ANXA3
myQuery	353	EGR1	478.8	Literature ChIP-seq,1;ARCHS4 Coexpression,1165;ENCODE ChIP-seq,23;Enrichr Queries,135;ReMap ChIP-seq,25;GTEx Coexpression,1524	MMP9
myQuery	354	EHF	481.0	ARCHS4 Coexpression,638;Enrichr Queries,209;ReMap ChIP-seq,293;GTEx Coexpression,784	ANXA3
myQuery	355	HOXB13	481.0	ARCHS4 Coexpression,55;Enrichr Queries,46;ReMap ChIP-seq,251;GTEx Coexpression,1572	MMP9
myQuery	358	FOXP3	481.8	Literature ChIP-seq,97;ARCHS4 Coexpression,869;Enrichr Queries,234;GTEx Coexpression,727	MMP9
myQuery	359	DMRT2	482.0	ARCHS4 Coexpression,112;Enrichr Queries,147;GTEx Coexpression,1187	MMP9
myQuery	360	ASCL2	483.0	ARCHS4 Coexpression,190;Enrichr Queries,220;GTEx Coexpression,1039	MMP9
myQuery	370	PAX6	489.6	Literature ChIP-seq,9;ARCHS4 Coexpression,207;Enrichr Queries,1211;ReMap ChIP-seq,256;GTEx Coexpression,765	MMP9
myQuery	372	TBX10	490.0	ARCHS4 Coexpression,431;Enrichr Queries,100;GTEx Coexpression,939	MMP9
myQuery	374	ATF1	490.2	ARCHS4 Coexpression,1260;ENCODE ChIP-seq,31;Enrichr Queries,313;ReMap ChIP-seq,209;GTEx Coexpression,638	TCN1
myQuery	377	FOXQ1	492.7	ARCHS4 Coexpression,239;Enrichr Queries,207;GTEx Coexpression,1032	ANXA3
myQuery	380	ESR1	494.8	Literature ChIP-seq,20;ARCHS4 Coexpression,994;ENCODE ChIP-seq,15;Enrichr Queries,127;ReMap ChIP-seq,223;GTEx Coexpression,1590	ANXA3
myQuery	380	ESR1	494.8	Literature ChIP-seq,20;ARCHS4 Coexpression,994;ENCODE ChIP-seq,15;Enrichr Queries,127;ReMap ChIP-seq,223;GTEx Coexpression,1590	MMP9
myQuery	382	ETV2	495.8	Literature ChIP-seq,115;ARCHS4 Coexpression,614;Enrichr Queries,88;GTEx Coexpression,1166	MMP9
myQuery	386	TFEC	497.0	ARCHS4 Coexpression,23;Enrichr Queries,223;GTEx Coexpression,1245	MMP9
myQuery	389	SRF	498.2	Literature ChIP-seq,106;ARCHS4 Coexpression,524;ENCODE ChIP-seq,8;Enrichr Queries,750;ReMap ChIP-seq,176;GTEx Coexpression,1425	ANXA3
myQuery	391	MSX2	499.0	ARCHS4 Coexpression,494;Enrichr Queries,185;GTEx Coexpression,818	ANXA3
myQuery	392	GATA2	499.3	Literature ChIP-seq,8;ARCHS4 Coexpression,1245;ENCODE ChIP-seq,11;Enrichr Queries,163;ReMap ChIP-seq,202;GTEx Coexpression,1367	ANXA3
myQuery	392	GATA2	499.3	Literature ChIP-seq,8;ARCHS4 Coexpression,1245;ENCODE ChIP-seq,11;Enrichr Queries,163;ReMap ChIP-seq,202;GTEx Coexpression,1367	TCN1
myQuery	394	TBX21	502.0	ARCHS4 Coexpression,1163;Enrichr Queries,241;ReMap ChIP-seq,58;GTEx Coexpression,546	MCEMP1
myQuery	394	TBX21	502.0	ARCHS4 Coexpression,1163;Enrichr Queries,241;ReMap ChIP-seq,58;GTEx Coexpression,546	MMP9
myQuery	397	ZBTB3	503.0	ARCHS4 Coexpression,437;Enrichr Queries,1052;GTEx Coexpression,20	MCEMP1
myQuery	398	TERF2	503.8	ARCHS4 Coexpression,919;Enrichr Queries,691;ReMap ChIP-seq,35;GTEx Coexpression,370	MCEMP1
myQuery	400	PITX3	505.0	ARCHS4 Coexpression,121;Enrichr Queries,48;GTEx Coexpression,1346	MMP9
myQuery	401	PAX1	505.3	ARCHS4 Coexpression,6;Enrichr Queries,1374;GTEx Coexpression,136	TCN1
myQuery	404	GATA6	506.4	Literature ChIP-seq,66;ARCHS4 Coexpression,518;Enrichr Queries,136;ReMap ChIP-seq,205;GTEx Coexpression,1607	ANXA3
myQuery	405	PBX4	508.3	ARCHS4 Coexpression,723;Enrichr Queries,238;GTEx Coexpression,564	MMP9
myQuery	406	NANOG	508.8	Literature ChIP-seq,23;ARCHS4 Coexpression,1217;ENCODE ChIP-seq,4;Enrichr Queries,208;ReMap ChIP-seq,164;GTEx Coexpression,1437	ANXA3
myQuery	406	NANOG	508.8	Literature ChIP-seq,23;ARCHS4 Coexpression,1217;ENCODE ChIP-seq,4;Enrichr Queries,208;ReMap ChIP-seq,164;GTEx Coexpression,1437	MMP9
myQuery	411	RBPJL	512.7	ARCHS4 Coexpression,1259;Enrichr Queries,52;GTEx Coexpression,227	MMP9
myQuery	415	AIRE	515.7	ARCHS4 Coexpression,104;Enrichr Queries,70;GTEx Coexpression,1373	MMP9
myQuery	418	MYBL1	516.5	Literature ChIP-seq,153;ARCHS4 Coexpression,1445;Enrichr Queries,116;GTEx Coexpression,352	ANXA3
myQuery	426	MAX	519.8	ARCHS4 Coexpression,1504;ENCODE ChIP-seq,34;Enrichr Queries,375;ReMap ChIP-seq,114;GTEx Coexpression,572	TCN1
myQuery	427	MYF5	520.0	ARCHS4 Coexpression,386;Enrichr Queries,85;GTEx Coexpression,1089	MMP9
myQuery	428	ZNF600	520.7	ARCHS4 Coexpression,533;Enrichr Queries,32;GTEx Coexpression,997	ANXA3
myQuery	431	JUN	523.0	Literature ChIP-seq,31;ARCHS4 Coexpression,1555;ENCODE ChIP-seq,5;Enrichr Queries,121;ReMap ChIP-seq,70;GTEx Coexpression,1356	ANXA3
myQuery	431	JUN	523.0	Literature ChIP-seq,31;ARCHS4 Coexpression,1555;ENCODE ChIP-seq,5;Enrichr Queries,121;ReMap ChIP-seq,70;GTEx Coexpression,1356	TCN1
myQuery	433	KLF8	523.7	ARCHS4 Coexpression,1029;Enrichr Queries,118;GTEx Coexpression,424	ANXA3
myQuery	434	HOXD9	524.7	ARCHS4 Coexpression,36;Enrichr Queries,51;GTEx Coexpression,1487	MMP9
myQuery	435	TGIF1	524.7	ARCHS4 Coexpression,866;Enrichr Queries,211;GTEx Coexpression,497	ANXA3
myQuery	437	NFE2L3	525.7	ARCHS4 Coexpression,410;Enrichr Queries,15;GTEx Coexpression,1152	ANXA3
myQuery	437	NFE2L3	525.7	ARCHS4 Coexpression,410;Enrichr Queries,15;GTEx Coexpression,1152	MMP9
myQuery	441	FOXO1	529.0	Literature ChIP-seq,28;ARCHS4 Coexpression,1007;Enrichr Queries,1098;ReMap ChIP-seq,219;GTEx Coexpression,293	MMP9
myQuery	448	FOXL2	532.7	ARCHS4 Coexpression,136;Enrichr Queries,28;GTEx Coexpression,1434	MMP9
myQuery	449	SPIB	533.8	ARCHS4 Coexpression,947;Enrichr Queries,237;ReMap ChIP-seq,246;GTEx Coexpression,705	MMP9
myQuery	453	ELK3	535.3	Literature ChIP-seq,65;ARCHS4 Coexpression,398;Enrichr Queries,141;GTEx Coexpression,1537	ANXA3
myQuery	455	MSC	535.3	ARCHS4 Coexpression,21;Enrichr Queries,165;GTEx Coexpression,1420	MMP9
myQuery	462	ZNF468	538.0	ARCHS4 Coexpression,1375;Enrichr Queries,69;GTEx Coexpression,170	ANXA3
myQuery	467	HOXA7	539.7	ARCHS4 Coexpression,921;Enrichr Queries,9;GTEx Coexpression,689	ANXA3
myQuery	467	HOXA7	539.7	ARCHS4 Coexpression,921;Enrichr Queries,9;GTEx Coexpression,689	MMP9
myQuery	470	PITX2	541.0	ARCHS4 Coexpression,684;Enrichr Queries,180;GTEx Coexpression,759	ANXA3
myQuery	472	TAL2	541.0	ARCHS4 Coexpression,970;Enrichr Queries,186;GTEx Coexpression,467	MMP9
myQuery	482	MEIS1	548.4	Literature ChIP-seq,88;ARCHS4 Coexpression,1159;Enrichr Queries,1147;ReMap ChIP-seq,9;GTEx Coexpression,339	MCEMP1
myQuery	482	MEIS1	548.4	Literature ChIP-seq,88;ARCHS4 Coexpression,1159;Enrichr Queries,1147;ReMap ChIP-seq,9;GTEx Coexpression,339	MMP9
myQuery	484	EVX1	549.0	ARCHS4 Coexpression,96;Enrichr Queries,24;GTEx Coexpression,1527	MMP9
myQuery	485	SPIC	549.3	ARCHS4 Coexpression,768;Enrichr Queries,218;GTEx Coexpression,662	MMP9
myQuery	487	LEF1	550.0	ARCHS4 Coexpression,1195;Enrichr Queries,58;ReMap ChIP-seq,15;GTEx Coexpression,932	MMP9
myQuery	488	SMAD1	550.2	Literature ChIP-seq,7;ARCHS4 Coexpression,890;Enrichr Queries,1061;ReMap ChIP-seq,146;GTEx Coexpression,647	MMP9
myQuery	489	ZNF114	550.7	ARCHS4 Coexpression,1247;Enrichr Queries,172;GTEx Coexpression,233	ANXA3
myQuery	491	JUND	551.3	Literature ChIP-seq,32;ARCHS4 Coexpression,1008;ENCODE ChIP-seq,6;Enrichr Queries,1014;ReMap ChIP-seq,59;GTEx Coexpression,1189	ANXA3
myQuery	492	OSR2	553.3	ARCHS4 Coexpression,49;Enrichr Queries,49;GTEx Coexpression,1562	ANXA3
myQuery	496	FOXN4	556.7	ARCHS4 Coexpression,605;Enrichr Queries,179;GTEx Coexpression,886	MMP9
myQuery	497	PBX1	556.8	Literature ChIP-seq,36;ARCHS4 Coexpression,355;Enrichr Queries,930;GTEx Coexpression,906	MCEMP1
myQuery	498	MXD1	558.3	ARCHS4 Coexpression,1034;Enrichr Queries,198;GTEx Coexpression,443	MMP9
myQuery	499	CLOCK	559.2	Literature ChIP-seq,139;ARCHS4 Coexpression,848;Enrichr Queries,320;ReMap ChIP-seq,48;GTEx Coexpression,1441	MCEMP1
myQuery	506	RORC	566.7	ARCHS4 Coexpression,793;Enrichr Queries,205;GTEx Coexpression,702	MMP9
myQuery	511	ZNF502	570.7	ARCHS4 Coexpression,587;Enrichr Queries,105;GTEx Coexpression,1020	ANXA3
myQuery	521	REST	574.2	Literature ChIP-seq,62;ARCHS4 Coexpression,1618;ENCODE ChIP-seq,42;Enrichr Queries,1089;ReMap ChIP-seq,63;GTEx Coexpression,571	MMP9
myQuery	528	ZFY	577.3	ARCHS4 Coexpression,540;Enrichr Queries,33;GTEx Coexpression,1159	ANXA3
myQuery	529	ZBTB17	578.3	ARCHS4 Coexpression,32;Enrichr Queries,335;GTEx Coexpression,1368	MMP9
myQuery	531	ESR2	578.8	Literature ChIP-seq,140;ARCHS4 Coexpression,1327;Enrichr Queries,139;ReMap ChIP-seq,16;GTEx Coexpression,1272	ANXA3
myQuery	531	ESR2	578.8	Literature ChIP-seq,140;ARCHS4 Coexpression,1327;Enrichr Queries,139;ReMap ChIP-seq,16;GTEx Coexpression,1272	MMP9
myQuery	533	ZFP57	579.7	ARCHS4 Coexpression,696;Enrichr Queries,6;GTEx Coexpression,1037	ANXA3
myQuery	533	ZFP57	579.7	ARCHS4 Coexpression,696;Enrichr Queries,6;GTEx Coexpression,1037	MMP9
myQuery	538	HOXA9	582.0	ARCHS4 Coexpression,1464;Enrichr Queries,62;ReMap ChIP-seq,127;GTEx Coexpression,675	MMP9
myQuery	545	ZNF57	584.7	ARCHS4 Coexpression,1304;Enrichr Queries,43;GTEx Coexpression,407	MMP9
myQuery	549	ZNF429	588.7	ARCHS4 Coexpression,1242;Enrichr Queries,507;GTEx Coexpression,17	MCEMP1
myQuery	558	HOXC6	595.7	ARCHS4 Coexpression,302;Enrichr Queries,19;GTEx Coexpression,1466	ANXA3
myQuery	558	HOXC6	595.7	ARCHS4 Coexpression,302;Enrichr Queries,19;GTEx Coexpression,1466	MMP9
myQuery	562	VENTX	597.0	ARCHS4 Coexpression,1063;Enrichr Queries,71;GTEx Coexpression,657	MMP9
myQuery	565	ZNF134	597.7	ARCHS4 Coexpression,1515;Enrichr Queries,95;GTEx Coexpression,183	ANXA3
myQuery	566	WT1	598.0	Literature ChIP-seq,43;ARCHS4 Coexpression,1173;Enrichr Queries,12;GTEx Coexpression,1164	ANXA3
myQuery	566	WT1	598.0	Literature ChIP-seq,43;ARCHS4 Coexpression,1173;Enrichr Queries,12;GTEx Coexpression,1164	MMP9
myQuery	573	ZNF266	602.7	ARCHS4 Coexpression,1422;Enrichr Queries,40;GTEx Coexpression,346	ANXA3
myQuery	575	RFX6	605.3	ARCHS4 Coexpression,400;Enrichr Queries,13;GTEx Coexpression,1403	ANXA3
myQuery	575	RFX6	605.3	ARCHS4 Coexpression,400;Enrichr Queries,13;GTEx Coexpression,1403	MMP9
myQuery	578	SP140	607.7	ARCHS4 Coexpression,1202;Enrichr Queries,235;GTEx Coexpression,386	MMP9
myQuery	579	EBF1	608.2	ARCHS4 Coexpression,129;ENCODE ChIP-seq,40;Enrichr Queries,1244;ReMap ChIP-seq,69;GTEx Coexpression,1559	MCEMP1
myQuery	585	ZNF613	613.3	ARCHS4 Coexpression,1434;Enrichr Queries,222;GTEx Coexpression,184	ANXA3
myQuery	595	CREB1	619.5	Literature ChIP-seq,40;ARCHS4 Coexpression,1405;ENCODE ChIP-seq,83;Enrichr Queries,778;ReMap ChIP-seq,84;GTEx Coexpression,1327	MMP9
myQuery	600	ZNF91	622.7	ARCHS4 Coexpression,1075;Enrichr Queries,79;GTEx Coexpression,714	ANXA3
myQuery	604	KIN	623.7	ARCHS4 Coexpression,1563;Enrichr Queries,273;GTEx Coexpression,35	MCEMP1
myQuery	607	SOX30	624.7	ARCHS4 Coexpression,566;Enrichr Queries,39;GTEx Coexpression,1269	MMP9
myQuery	610	MBNL2	625.7	ARCHS4 Coexpression,413;Enrichr Queries,112;GTEx Coexpression,1352	ANXA3
myQuery	611	KLF2	625.8	Literature ChIP-seq,156;ARCHS4 Coexpression,1224;Enrichr Queries,199;GTEx Coexpression,924	ANXA3
myQuery	612	TERF1	626.3	ARCHS4 Coexpression,248;Enrichr Queries,1018;ReMap ChIP-seq,34;GTEx Coexpression,1205	MCEMP1
myQuery	618	SP6	628.7	ARCHS4 Coexpression,1192;Enrichr Queries,156;GTEx Coexpression,538	MMP9
myQuery	619	DLX5	628.7	ARCHS4 Coexpression,1252;Enrichr Queries,78;GTEx Coexpression,556	MMP9
myQuery	621	ZNF207	629.3	ARCHS4 Coexpression,1302;Enrichr Queries,293;ReMap ChIP-seq,27;GTEx Coexpression,895	MCEMP1
myQuery	625	SOX9	630.2	Literature ChIP-seq,81;ARCHS4 Coexpression,1281;Enrichr Queries,154;ReMap ChIP-seq,208;GTEx Coexpression,1427	ANXA3
myQuery	631	ZNF384	635.2	ARCHS4 Coexpression,1282;ENCODE ChIP-seq,33;Enrichr Queries,503;ReMap ChIP-seq,178;GTEx Coexpression,1180	ANXA3
myQuery	650	PGR	645.3	ARCHS4 Coexpression,5;Enrichr Queries,944;ReMap ChIP-seq,147;GTEx Coexpression,1485	TCN1
myQuery	651	ZNF396	646.0	ARCHS4 Coexpression,1127;Enrichr Queries,808;GTEx Coexpression,3	ANXA3
myQuery	651	ZNF396	646.0	ARCHS4 Coexpression,1127;Enrichr Queries,808;GTEx Coexpression,3	MCEMP1
myQuery	654	ZNF143	647.6	ARCHS4 Coexpression,1410;ENCODE ChIP-seq,75;Enrichr Queries,1047;ReMap ChIP-seq,64;GTEx Coexpression,642	MMP9
myQuery	655	NR1H2	647.8	ARCHS4 Coexpression,850;Enrichr Queries,516;ReMap ChIP-seq,28;GTEx Coexpression,1197	ANXA3
myQuery	661	MEF2C	651.0	ARCHS4 Coexpression,996;ENCODE ChIP-seq,118;Enrichr Queries,1293;ReMap ChIP-seq,32;GTEx Coexpression,816	MCEMP1
myQuery	664	ZSCAN32	655.0	ARCHS4 Coexpression,1299;GTEx Coexpression,11	MCEMP1
myQuery	670	ZNF683	657.7	ARCHS4 Coexpression,480;Enrichr Queries,25;GTEx Coexpression,1468	MMP9
myQuery	673	ZNF705A	658.0	ARCHS4 Coexpression,648;Enrichr Queries,29;GTEx Coexpression,1297	ANXA3
myQuery	676	SIM2	660.0	ARCHS4 Coexpression,1132;Enrichr Queries,148;GTEx Coexpression,700	MMP9
myQuery	685	PPARG	664.6	Literature ChIP-seq,42;ARCHS4 Coexpression,1482;Enrichr Queries,18;ReMap ChIP-seq,203;GTEx Coexpression,1578	ANXA3
myQuery	685	PPARG	664.6	Literature ChIP-seq,42;ARCHS4 Coexpression,1482;Enrichr Queries,18;ReMap ChIP-seq,203;GTEx Coexpression,1578	MMP9
myQuery	688	MAFF	665.4	ARCHS4 Coexpression,1616;ENCODE ChIP-seq,26;Enrichr Queries,175;ReMap ChIP-seq,101;GTEx Coexpression,1409	ANXA3
myQuery	688	MAFF	665.4	ARCHS4 Coexpression,1616;ENCODE ChIP-seq,26;Enrichr Queries,175;ReMap ChIP-seq,101;GTEx Coexpression,1409	MMP9
myQuery	689	HOXA2	665.5	Literature ChIP-seq,162;ARCHS4 Coexpression,1140;Enrichr Queries,75;GTEx Coexpression,1285	MMP9
myQuery	697	IRF9	666.8	ARCHS4 Coexpression,226;Enrichr Queries,1362;ReMap ChIP-seq,20;GTEx Coexpression,1059	TCN1
myQuery	702	SOX2	669.0	Literature ChIP-seq,37;ARCHS4 Coexpression,698;Enrichr Queries,945;ReMap ChIP-seq,152;GTEx Coexpression,1513	TCN1
myQuery	707	NFIC	673.2	ARCHS4 Coexpression,1340;ENCODE ChIP-seq,95;Enrichr Queries,943;ReMap ChIP-seq,30;GTEx Coexpression,958	ANXA3
myQuery	708	TCF7L2	673.3	Literature ChIP-seq,133;ARCHS4 Coexpression,1453;ENCODE ChIP-seq,29;Enrichr Queries,1033;ReMap ChIP-seq,61;GTEx Coexpression,1331	ANXA3
myQuery	708	TCF7L2	673.3	Literature ChIP-seq,133;ARCHS4 Coexpression,1453;ENCODE ChIP-seq,29;Enrichr Queries,1033;ReMap ChIP-seq,61;GTEx Coexpression,1331	MCEMP1
myQuery	710	MAFK	673.8	ARCHS4 Coexpression,1106;ENCODE ChIP-seq,16;Enrichr Queries,883;ReMap ChIP-seq,131;GTEx Coexpression,1233	MMP9
myQuery	722	OTX1	680.3	ARCHS4 Coexpression,676;Enrichr Queries,1329;GTEx Coexpression,36	TCN1
myQuery	725	CREB3L1	682.3	ARCHS4 Coexpression,1596;Enrichr Queries,67;ReMap ChIP-seq,241;GTEx Coexpression,825	ANXA3
myQuery	727	ALX3	683.0	ARCHS4 Coexpression,766;Enrichr Queries,31;GTEx Coexpression,1252	MMP9
myQuery	730	HOXC12	684.0	ARCHS4 Coexpression,1275;Enrichr Queries,26;GTEx Coexpression,751	MMP9
myQuery	731	MECOM	684.7	Literature ChIP-seq,27;ARCHS4 Coexpression,528;GTEx Coexpression,1499	ANXA3
myQuery	733	HSF5	687.0	ARCHS4 Coexpression,434;Enrichr Queries,123;GTEx Coexpression,1504	MMP9
myQuery	734	SOX17	687.0	Literature ChIP-seq,90;ARCHS4 Coexpression,1470;Enrichr Queries,182;GTEx Coexpression,1006	ANXA3
myQuery	746	ZNF416	691.3	ARCHS4 Coexpression,1087;Enrichr Queries,134;GTEx Coexpression,853	ANXA3
myQuery	747	ZNF222	692.0	ARCHS4 Coexpression,1392;Enrichr Queries,653;GTEx Coexpression,31	MCEMP1
myQuery	766	USF2	701.8	ARCHS4 Coexpression,1010;ENCODE ChIP-seq,28;Enrichr Queries,745;ReMap ChIP-seq,139;GTEx Coexpression,1587	TCN1
myQuery	775	ZNF239	708.0	ARCHS4 Coexpression,478;Enrichr Queries,204;GTEx Coexpression,1442	ANXA3
myQuery	776	ZNF675	709.0	ARCHS4 Coexpression,881;Enrichr Queries,225;GTEx Coexpression,1021	ANXA3
myQuery	779	LHX4	710.7	ARCHS4 Coexpression,1015;Enrichr Queries,1092;GTEx Coexpression,25	MCEMP1
myQuery	781	ZNF335	711.0	ARCHS4 Coexpression,929;Enrichr Queries,229;ReMap ChIP-seq,297;GTEx Coexpression,1389	MMP9
myQuery	788	FOXC1	714.0	ARCHS4 Coexpression,414;Enrichr Queries,160;GTEx Coexpression,1568	ANXA3
myQuery	792	GCM2	714.7	ARCHS4 Coexpression,11;Enrichr Queries,1319;GTEx Coexpression,814	TCN1
myQuery	802	ZNF552	720.7	ARCHS4 Coexpression,1606;Enrichr Queries,518;GTEx Coexpression,38	ANXA3
myQuery	809	ZNF780A	726.0	ARCHS4 Coexpression,965;Enrichr Queries,1203;GTEx Coexpression,10	MCEMP1
myQuery	822	IKZF3	730.0	ARCHS4 Coexpression,853;Enrichr Queries,82;GTEx Coexpression,1255	MMP9
myQuery	830	FIGLA	733.7	ARCHS4 Coexpression,1046;Enrichr Queries,30;GTEx Coexpression,1125	MMP9
myQuery	836	MXI1	736.2	ARCHS4 Coexpression,1255;ENCODE ChIP-seq,24;Enrichr Queries,1010;ReMap ChIP-seq,98;GTEx Coexpression,1294	ANXA3
myQuery	846	ZNF329	742.3	ARCHS4 Coexpression,1552;Enrichr Queries,192;GTEx Coexpression,483	ANXA3
myQuery	847	HOXC5	742.3	ARCHS4 Coexpression,589;Enrichr Queries,73;GTEx Coexpression,1565	MMP9
myQuery	849	DEAF1	742.5	ARCHS4 Coexpression,1584;Enrichr Queries,1023;ReMap ChIP-seq,26;GTEx Coexpression,337	MMP9
myQuery	868	NKX26	752.0	ARCHS4 Coexpression,1490;GTEx Coexpression,14	TCN1
myQuery	896	SIX2	764.0	ARCHS4 Coexpression,959;Enrichr Queries,1079;ReMap ChIP-seq,54;GTEx Coexpression,964	ANXA3
myQuery	902	NR4A1	766.8	ARCHS4 Coexpression,1027;Enrichr Queries,717;ReMap ChIP-seq,60;GTEx Coexpression,1263	MCEMP1
myQuery	903	PRDM14	766.8	Literature ChIP-seq,26;ARCHS4 Coexpression,1164;Enrichr Queries,1275;ReMap ChIP-seq,188;GTEx Coexpression,1181	MMP9
myQuery	905	NR0B1	767.5	Literature ChIP-seq,21;ARCHS4 Coexpression,221;Enrichr Queries,1303;GTEx Coexpression,1525	MMP9
myQuery	911	ZNF799	769.7	ARCHS4 Coexpression,1331;Enrichr Queries,970;GTEx Coexpression,8	MCEMP1
myQuery	915	HOXA11	772.3	ARCHS4 Coexpression,608;Enrichr Queries,176;GTEx Coexpression,1533	MMP9
myQuery	927	RBPJ	778.6	Literature ChIP-seq,74;ARCHS4 Coexpression,1448;Enrichr Queries,852;ReMap ChIP-seq,65;GTEx Coexpression,1454	MCEMP1
myQuery	939	HOXD10	783.0	ARCHS4 Coexpression,1362;Enrichr Queries,98;GTEx Coexpression,889	MMP9
myQuery	944	GATA4	784.8	Literature ChIP-seq,5;ARCHS4 Coexpression,1605;Enrichr Queries,1253;ReMap ChIP-seq,52;GTEx Coexpression,1009	ANXA3
myQuery	944	GATA4	784.8	Literature ChIP-seq,5;ARCHS4 Coexpression,1605;Enrichr Queries,1253;ReMap ChIP-seq,52;GTEx Coexpression,1009	S100A12
myQuery	947	KLF17	788.0	ARCHS4 Coexpression,847;Enrichr Queries,93;GTEx Coexpression,1424	MMP9
myQuery	950	FOSB	789.0	ARCHS4 Coexpression,1190;Enrichr Queries,17;GTEx Coexpression,1160	ANXA3
myQuery	950	FOSB	789.0	ARCHS4 Coexpression,1190;Enrichr Queries,17;GTEx Coexpression,1160	MMP9
myQuery	953	ZNF488	791.0	ARCHS4 Coexpression,1541;Enrichr Queries,41	ANXA3
myQuery	957	ZNF443	793.7	ARCHS4 Coexpression,1342;Enrichr Queries,1038;GTEx Coexpression,1	ANXA3
myQuery	957	ZNF443	793.7	ARCHS4 Coexpression,1342;Enrichr Queries,1038;GTEx Coexpression,1	S100A12
myQuery	957	ZNF443	793.7	ARCHS4 Coexpression,1342;Enrichr Queries,1038;GTEx Coexpression,1	MCEMP1
myQuery	979	ZNF682	805.0	ARCHS4 Coexpression,1354;Enrichr Queries,27;GTEx Coexpression,1034	ANXA3
myQuery	981	FOXR2	806.3	ARCHS4 Coexpression,1212;Enrichr Queries,36;GTEx Coexpression,1171	MMP9
myQuery	1006	AR	819.0	Literature ChIP-seq,6;ARCHS4 Coexpression,1429;Enrichr Queries,1159;ReMap ChIP-seq,183;GTEx Coexpression,1318	TCN1
myQuery	1006	AR	819.0	Literature ChIP-seq,6;ARCHS4 Coexpression,1429;Enrichr Queries,1159;ReMap ChIP-seq,183;GTEx Coexpression,1318	S100A12
myQuery	1020	SOX4	827.0	ARCHS4 Coexpression,894;Enrichr Queries,151;GTEx Coexpression,1436	ANXA3
myQuery	1022	HOXA10	828.0	ARCHS4 Coexpression,1197;Enrichr Queries,177;GTEx Coexpression,1110	MMP9
myQuery	1026	OTX2	831.0	ARCHS4 Coexpression,1230;Enrichr Queries,1320;ReMap ChIP-seq,22;GTEx Coexpression,752	ANXA3
myQuery	1035	ZNF679	834.7	ARCHS4 Coexpression,1013;Enrichr Queries,60;GTEx Coexpression,1431	MMP9
myQuery	1039	ZNF354A	836.3	ARCHS4 Coexpression,1361;Enrichr Queries,1146;GTEx Coexpression,2	ANXA3
myQuery	1039	ZNF354A	836.3	ARCHS4 Coexpression,1361;Enrichr Queries,1146;GTEx Coexpression,2	MCEMP1
myQuery	1044	ZNF275	838.0	ARCHS4 Coexpression,985;Enrichr Queries,81;GTEx Coexpression,1448	ANXA3
myQuery	1062	ZNF665	854.3	ARCHS4 Coexpression,1158;Enrichr Queries,117;GTEx Coexpression,1288	ANXA3
myQuery	1088	HOXD4	867.0	ARCHS4 Coexpression,1073;Enrichr Queries,59;GTEx Coexpression,1469	MMP9
myQuery	1101	HOXA5	874.7	ARCHS4 Coexpression,898;Enrichr Queries,190;GTEx Coexpression,1536	MMP9
myQuery	1107	TWIST1	879.0	ARCHS4 Coexpression,1539;Enrichr Queries,145;ReMap ChIP-seq,269;GTEx Coexpression,1563	MMP9
myQuery	1119	ZNF283	886.7	ARCHS4 Coexpression,1399;Enrichr Queries,142;GTEx Coexpression,1119	ANXA3
myQuery	1142	LHX2	903.3	ARCHS4 Coexpression,1117;Enrichr Queries,1198;ReMap ChIP-seq,23;GTEx Coexpression,1275	TCN1
myQuery	1145	MEOX1	904.7	ARCHS4 Coexpression,1626;Enrichr Queries,5;GTEx Coexpression,1083	ANXA3
myQuery	1145	MEOX1	904.7	ARCHS4 Coexpression,1626;Enrichr Queries,5;GTEx Coexpression,1083	MMP9
myQuery	1158	SOX18	912.0	ARCHS4 Coexpression,1613;Enrichr Queries,206;GTEx Coexpression,917	ANXA3
myQuery	1177	RARB	924.0	Literature ChIP-seq,24;ARCHS4 Coexpression,956;Enrichr Queries,1294;GTEx Coexpression,1422	MMP9
myQuery	1199	ZNF334	935.3	ARCHS4 Coexpression,1494;Enrichr Queries,183;GTEx Coexpression,1129	ANXA3
myQuery	1212	ZNF761	943.7	ARCHS4 Coexpression,1254;Enrichr Queries,57;GTEx Coexpression,1520	ANXA3
myQuery	1221	SOX10	949.0	ARCHS4 Coexpression,1527;Enrichr Queries,908;ReMap ChIP-seq,38;GTEx Coexpression,1323	ANXA3
myQuery	1227	TEAD1	952.8	ARCHS4 Coexpression,1548;Enrichr Queries,1040;ReMap ChIP-seq,37;GTEx Coexpression,1186	ANXA3
myQuery	1239	BCL6B	963.0	ARCHS4 Coexpression,1609;Enrichr Queries,97;GTEx Coexpression,1183	MMP9
myQuery	1247	ZNF442	968.0	ARCHS4 Coexpression,1420;Enrichr Queries,110;GTEx Coexpression,1374	ANXA3
myQuery	1293	SKIL	997.7	ARCHS4 Coexpression,1425;Enrichr Queries,203;GTEx Coexpression,1365	ANXA3
myQuery	1344	FOXS1	1031.0	ARCHS4 Coexpression,1533;Enrichr Queries,53;GTEx Coexpression,1507	MMP9
myQuery	1367	TCF23	1051.0	ARCHS4 Coexpression,1467;Enrichr Queries,90;GTEx Coexpression,1596	MMP9
myQuery	1375	SNAI2	1059.0	ARCHS4 Coexpression,1610;Enrichr Queries,1199;ReMap ChIP-seq,47;GTEx Coexpression,1379	MMP9
