# Supplementary material for: Identification and Verification of Five Potential Biomarkers Related to Skin and Thermal Injury Using Weighted Gene Co-Expression Network Analysis
Source: Front Genet. 2022 Jan 3;12:781589. doi: 10.3389/fgene.2021.781589 (PMC8762241; doi:10.3389/fgene.2021.781589)
Supplement: Supplementary file 3 [file DataSheet8.ZIP]

Archive with 3 entries (3 files):
- GSE139028_res.txt
- GSE37069_targets.txt
- yellow_hubs.txt
