# Supplementary material for: Identification and Verification of Five Potential Biomarkers Related to Skin and Thermal Injury Using Weighted Gene Co-Expression Network Analysis
Source: Front Genet. 2022 Jan 3;12:781589. doi: 10.3389/fgene.2021.781589 (PMC8762241; doi:10.3389/fgene.2021.781589)
Supplement: Supplementary file 3 [file DataSheet8.ZIP › GSE139028_res.txt]

baseMean	log2FoldChange	lfcSE	stat	pvalue	padj	GSM4127071	GSM4127072	GSM4127075	GSM4127076	GSM4127077	GSM4127078	GSM4127070	GSM4127073	GSM4127074
KRT1	121449.930440892	11.2514601470442	0.408286670616896	27.557745468506	3.57389277260147e-167	6.709626291282e-163	15.5874384894567	14.0266241459841	21.7178524424655	10.7733767847731	18.6590770659046	7.23483071260321	40476.4530811455	41790.2839135149	20676.9948036802
KRT10	161103.656613198	9.36332094659324	0.349247772511326	26.8099661144999	2.47280138152798e-158	2.32121865684032e-154	102.392667813435	62.3855130455262	63.1555616719661	143.5420881581	57.2994569567898	70.2159887814715	60522.1845532885	56258.518190814	40108.9227326454
LOR	6364.19300734329	10.9906270055607	0.434015961563767	25.3230940308309	1.77871452541472e-141	1.11311955000453e-137	2.0641458198067	0.415269860183948	2.44247020775432	2.39216077113034	2.39465374289668	1.5060457507494	4263.10672628309	4018.40800806142	2496.16818027591
FLG	33608.2126595714	10.3995772135742	0.46613355466795	22.3102952135302	2.9355221057697e-110	1.37778730034301e-106	1.11397251540416	1.07095996733518	1.42619029562454	2.21162209962824	2.16398872311771	0.498326558502479	2018.36862172689	1554.94948647689	1984.38110807716
JAK3	1242.66749816574	-4.36898105790399	0.209317350451055	-20.8725222657813	9.51770643078188e-97	3.57370841062998e-93	84.9728048002327	69.4735870340546	75.9798267943818	67.428965901781	52.1989927821144	45.1624723446324	3.03642952237661	3.21430416721335	2.88929204385915
C1orf68	1878.93535932561	10.6422036239908	0.564860906942554	18.840396800682	3.52314556403483e-79	1.1023922469865e-75	0.984715603279753	1.90678442123451	1.23242093242041	0.523048851432607	0.448794808054549	0.395158474116543	1377.04713185027	2075.88180445206	746.734331942304
CDHR1	5179.68685780318	9.10920839185845	0.522291279270676	17.4408586805786	4.03958781781664e-68	1.08341745273842e-64	1.54157234063711	0.86960055467424	1.54348403954498	0.738555264602118	0.275524823938263	0.485192640621813	367.066522846435	793.224498351359	267.835059424661
LCE1B	1202.8220118855	11.7774078549089	0.701337150972412	16.7927905124937	2.75577310985481e-63	6.46711054555178e-60	0	0.908630889154683	0	0.218090228475195	0.374258587736175	0	822.882539783908	725.101402663612	688.230983409355
EPHB6	2063.98871462459	5.46760240359006	0.333730822933489	16.3832706716446	2.51829730600734e-60	5.2531681803313e-57	5.04539612037258	4.02928741803832	9.0051203867692	8.995310655572	3.27927834490037	6.79587236091676	244.548464568831	256.62838318529	288.848243167305
LCE1F	506.593704159401	10.1587675285718	0.63581742733087	15.9774914808765	1.83378358510272e-57	3.44274530267184e-54	0	0	1.31043973654563	2.08560235298129	0	1.57565290729664	1188.56398207803	880.920113999129	921.516328114992
FLG2	36772.4543089742	10.510761648246	0.661778794935796	15.8825905705633	8.36509824714638e-57	1.42769413174478e-53	1.74116799953006	0.90663915112497	0.794752113346693	2.8017566901021	4.66797756295231	0.698716753937111	2577.79565708151	3325.43320936156	2673.85914250502
LCE2B	1130.84704787723	11.9726961282648	0.761862735408399	15.7150305059176	1.19323754724351e-55	1.86682014266247e-52	0.384249633023226	0.425173499941624	0	1.22460532897092	0	0	1477.69274356343	1533.92894189244	919.484878507684
WFDC5	763.62162989246	7.31372516643515	0.46817275370585	15.6218513541058	5.16828925931251e-55	7.46380481187178e-52	4.92310640930908	5.94265489573581	2.24055069897888	2.85272045982498	2.85569340029345	1.43680226795632	474.540224834201	732.433709408475	330.200312732664
CORO2A	447.323315192494	2.60451801096298	0.174596966794784	14.9173153392994	2.54300827534119e-50	3.41017409723253e-47	8.17724105278691	7.19327486635572	8.31019234749722	7.42735776703118	6.33567259218062	5.38159645411293	37.5184859487376	49.3882232895702	38.5840327234684
LAMB4	732.042551732852	8.17216361393614	0.548575931212634	14.897050980475	3.44450308063417e-50	4.31114005572172e-47	0.332750002675006	0.331370088545872	0.566376496303619	0.0706983848468229	0.0606617679595167	0.213647851836832	55.8520526312076	112.704868150691	53.1300313155811
DMKN	14853.5027065897	6.3555456106294	0.432445650957039	14.6967499767058	6.76285094696978e-49	7.61621116239465e-46	16.2256169594289	29.1704204581122	12.2235825855253	29.4396612633282	10.0697882886221	8.94189374915996	1552.72324155888	1344.5723573779	1222.59491872821
KPRP	3888.17899739209	10.7826958301288	0.733745128502101	14.695424080213	6.89653721959673e-49	7.61621116239465e-46	0	0.414936577792147	0.375463070583298	1.89227404498021	0.683637677116801	0.526692966203089	1331.24389209625	1142.67830987083	812.528995543797
CTNNBIP1	2497.07300990998	3.91106852089327	0.266942533925127	14.6513500991575	1.32065169159561e-48	1.37743971433422e-45	27.0776884252271	40.5680969432172	39.4409393662838	32.2590653255679	27.0416681170646	27.0668761475653	519.468797907199	563.766281898805	312.97214440277
KRT2	24169.7975362878	11.0119166245368	0.754992975379755	14.5854557375159	3.47592994858425e-48	3.43458467656425e-45	2.7281873516324	1.40874925321258	1.5478899885355	2.1253822343733	9.78142082436055	1.31375964477595	10464.5953188935	4981.38388094278	4124.87009127477
LCE2C	596.515166401303	12.6962687518946	0.897419751620704	14.1475254238227	1.93445382252872e-45	1.81587180320771e-42	0	0	0.380966600933868	0	0	0	756.209420170519	708.176543283835	591.904944385951
STARD5	366.310146972038	3.23426169638249	0.231294274673538	13.9833193058821	1.97077677763787e-44	1.76187443920825e-41	4.16461378564881	4.48581853227572	4.02217553779776	4.81573775683656	2.3515885075772	2.63255086625315	31.6920086407283	38.6422683762254	31.2086613476676
SH3TC1	610.690815041198	-2.82229001493604	0.202983494031504	-13.904037017404	5.98671802372336e-44	5.10884746260829e-41	18.7322149180647	23.1169892076552	17.894900745347	19.7360033245942	16.1909468876557	22.038332155127	2.48627657473524	2.49168222028585	3.13347892156361
MME	6848.35218270005	-7.02241465459096	0.515980994155581	-13.6098320173272	3.50047453588977e-42	2.85730038855629e-39	366.009794212789	202.44310950399	304.825116616349	91.3431662189317	287.075423488326	255.180846393845	1.69350034931807	0.846927660260318	3.14341235367834
ENDOU	344.690935690066	6.93161294552198	0.520510336246836	13.3169554239839	1.84478352188482e-40	1.4430819099944e-37	0.610439133313493	0.675452936077473	1.13507853999781	1.5749061441139	0.158979571796852	0.419938848753191	96.0385972932499	51.8269949515827	120.779404179164
SERPINA12	2625.83284893823	10.0118977854315	0.752982757920132	13.2963174523226	2.43152305921016e-40	1.75574668898506e-37	2.33235051791802	0.537657004917861	0.194603571525286	1.34210767057489	0.17716567090007	0.155992259541015	647.88513967651	1001.9426824411	678.300833748552
SPTLC3	740.639078786482	4.04698059136456	0.304327083721434	13.2981282568625	2.37335480129415e-40	1.75574668898506e-37	3.64395007913572	2.84971453836797	5.29439476297233	4.48232071311539	1.74817867357006	2.90258659174571	52.3314698897984	44.6390489578945	68.1013284269925
ANKRD35	610.148382672358	4.48737505355435	0.340240300707817	13.1888404877937	1.0173802697448e-39	7.07418414229216e-37	6.73847944013613	3.22843606735336	5.21662562384911	5.01834500158327	3.92598705267819	8.19592515829325	94.0026693870526	117.815893029662	144.796735463253
STARD3NL	647.482305912589	-2.11824265386989	0.162514062109316	-13.0342114791583	7.81709766335464e-39	5.24136398327928e-36	51.4901617402521	54.2837611174313	46.5771316952111	50.9115599362241	39.2022887585152	52.2093538265108	9.7457402994257	10.5467659927982	12.7468294971033
LCE2A	297.816170238564	9.14864588062361	0.703422512180622	13.005904306734	1.13251233481278e-38	7.33165054268109e-36	0	0	0.765674281418639	2.03098756141385	1.39412855268009	0	338.077686426175	315.551527236164	378.552821054084
LCE1C	1208.71862080543	10.9603017165654	0.860973375581079	12.7301285120091	4.0217668920751e-37	2.5168217210606e-34	2.02563968391435	0	0	0.358651271683198	1.84641447764639	0	1376.71041732619	1089.01500542441	1226.74089770778
VMP1	4232.78155190928	-2.12507555018712	0.167007827388489	-12.7244068940782	4.32748293092553e-37	2.62077950145793e-34	237.339124365678	217.395044153402	215.620870820821	212.591770981619	135.464790603942	207.391003521401	47.9792487165674	44.9616434492638	41.6441241719843
RAET1E	198.70126858021	4.8906683146892	0.384814354737841	12.7091628845837	5.25944337197824e-37	3.08564968329748e-34	1.78873064853422	2.49555897169465	1.47947948285436	1.32189976034499	0.567118871962406	1.49802420214354	57.4899344494199	36.9759039880931	35.9587375125775
ASPRV1	4651.77953203573	7.55725071064382	0.596366648737758	12.672155169373	8.43642377583094e-37	4.79955818083182e-34	3.97063837597175	6.64965885439248	3.76066708960442	18.2406379424729	11.9339837590582	3.96193110452081	1733.27710008159	1041.91334174965	1694.04561013923
GSDMA	948.310559819444	4.25349265481103	0.336151675549099	12.6534923494372	1.07010138407672e-36	5.90884805431069e-34	13.2220230229596	18.20136679964	9.48579672931327	22.1200249558621	10.0592836277717	14.9567658548689	252.119632562007	210.47109164986	352.531531995442
TUFT1	1371.98004557136	4.35787971815192	0.346756677009955	12.5675437766028	3.18464854242141e-36	1.70824547815485e-33	14.6993815261118	18.9312941160186	9.22866540096165	13.1197187728155	6.91905497399624	7.10750291576589	221.243483825176	274.199544115277	189.969480416027
IDE	3676.64086226781	3.16196752928458	0.252340543975414	12.5305568398579	5.08047092972986e-36	2.64946558985412e-33	15.5369331122325	15.8846094264075	17.1980891865514	18.911851590394	11.2993990653929	9.83745035060619	148.307061666385	94.6243080506125	134.73179266979
LCE2D	309.118094480595	11.2664187850399	0.900989830587416	12.5044905087271	7.05506991570175e-36	3.57978061074012e-33	0	0	0.374261588757431	0	0	0.30000431354928	376.844061562761	378.921368272075	291.334251083223
CD207	471.775958661157	8.17037755674474	0.660417598360143	12.3715321593977	3.7264450211006e-35	1.84105996910902e-32	0	1.24681103519859	0.877488987574362	1.33004651663865	0.22824559102024	0.200967519794533	172.372755790413	180.513966710351	181.181953099358
ACER1	222.409531227451	8.81359865392534	0.722223525093966	12.2034222753664	2.98029434401038e-34	1.43466784652438e-31	0.818010423242723	0	0.491414901204612	0.173800196081774	0	0	126.732941751007	122.20948458746	78.7458791975601
MMP1	25465.0740478361	-9.30779097360029	0.768141498654909	-12.1172869710843	8.55442348695224e-34	4.01501866360103e-31	7762.31637332228	5667.67145453228	3253.68713655651	1937.90468656758	2190.35289551245	240.096585852761	3.07820168405528	5.19470311065774	7.54893499983673
SELL	2168.34493023293	-6.05270481263852	0.50054632109256	-12.0921971805268	1.16138611571532e-33	5.31801535035108e-31	296.157274094492	367.73849166683	347.401364884691	479.5610070982	138.017960991115	146.789001823591	6.78940156136045	2.06667380356357	3.42374759430094
CCL27	216.816955489269	7.58573778459396	0.62859963086526	12.0676777588181	1.56488157975421e-33	6.99502066150134e-31	0	0.797036447989233	1.20202206050049	2.04058935255722	0.437724843621549	0.578117253756322	129.929849089568	234.812546409968	106.212662022369
SERPINB12	1613.57099993218	8.94338083701352	0.749351235960478	11.9348316354618	7.79163827163106e-33	3.40186550957213e-30	0.405094485545417	0.256136227856832	0.23176962395184	2.21320794653748	0.211001373715019	0.278676288285806	348.307223418003	256.465485444065	234.051979527123
HS3ST6	161.481079227561	8.04645318469477	0.683939629264242	11.7648588273074	5.92253309031398e-32	2.52703718721715e-29	0.378032001420908	0	0.189250398845789	1.20478970876103	0	0.303402420660679	101.415108275253	109.776562481449	63.306527598608
LCE1A	936.136686604593	9.49693113504606	0.810271162988752	11.7206826169351	9.98640497196385e-32	4.11886480199604e-29	0	0.827217561486423	0.748523177514862	5.95648032011454	0.681450036550027	0.900012940647841	996.908233125692	1190.22488890037	992.111233418542
SOX21-AS1	151.498501956842	7.00496536742104	0.597703933990334	11.7197913031209	1.00920305151709e-31	4.11886480199604e-29	0.144449985703703	0.266390651241249	0.192838823555973	0.409211343783631	0	0.0386444138434255	22.5183499153211	28.4298156822103	14.3010577286096
POU3F1	424.044924659384	8.02454281560328	0.687619394485488	11.6700356039371	1.81347334723382e-31	7.24386140871653e-29	0.472763123530769	0.17437132409073	0.473349395561676	1.088170940999	0	0.189716049883609	139.801038482917	112.082223593757	45.477408047037
PARD3	1481.68389992359	3.00639786436093	0.258782945493742	11.6174497458668	3.360171894911e-31	1.31424723239707e-28	22.2037644537936	18.6149353378403	15.9821133691326	17.7956670600689	11.9015724946362	13.9050824739274	136.604114067633	161.046671505569	88.4045510246067
RAPGEFL1	2601.3628049983	5.0340619465592	0.433773903684067	11.6052669462239	3.87476564245144e-31	1.48458877900782e-28	7.86077212996466	7.79662646754878	5.30138669570108	17.1774951119063	10.9149620132555	7.58379105032174	324.990597521637	381.979471121681	198.14296762408
IL37	444.771422213378	10.9655351688097	0.945744263210517	11.5946092356775	4.38864078293609e-31	1.64784684117684e-28	0	0	0.836401047580673	0	0	0.223483547042074	284.011717586237	651.996222154959	197.375365399415
ALDH3A2	5287.09781853433	3.6302390172101	0.315110554612208	11.5205249842477	1.03975556360744e-30	3.8275237159149e-28	21.014101383793	13.5736036665207	16.6307290679669	27.4719715588089	11.4178773816965	16.205144619268	223.885502349868	258.484493700765	146.711132295088
CHST11	1181.07951367224	-3.4578532368273	0.302817389033631	-11.4189388128014	3.36315306346883e-30	1.21422760795315e-27	58.8377811453682	94.968513369586	51.5243830794755	78.7912426817371	56.2889066697402	42.2545354592765	4.48479829742687	6.85080081967853	5.60948573404234
RUBCNL	794.409914194293	-5.15985994496182	0.45354607794283	-11.376705027118	5.46247823986494e-30	1.9349540844382e-27	12.6033300469953	19.0108601649462	23.8129606298985	32.1864908754541	13.3471852131533	8.77281344573156	0.269464130110719	0.66638711148404	0.556310746257964
PPP2R3C	627.317965057025	-1.792551797629	0.159930336950036	-11.2083287749779	3.71134616923526e-29	1.29031135150412e-26	55.820540009968	52.1962931950079	52.6199392684132	48.5065864363457	48.1804403915938	53.0521477331999	12.0591501100265	17.0067726828045	14.7138768007432
SH2B3	2138.93445947098	-2.49660064922764	0.224842230664039	-11.1037888294129	1.20236352985417e-28	4.1042132562695e-26	103.077741401631	150.292834951154	113.124450780895	135.465482427697	133.660090181039	113.119288981752	19.7354617616113	20.2146698896016	25.0500215298887
SLC38A6	272.804972474881	-2.27981372508324	0.208022840084816	-10.9594394738275	5.98690237788259e-28	2.00710902218514e-25	22.2412377443715	15.1677982058056	19.1330057396152	18.7574545408697	13.0742551212969	17.7047426152309	2.76883200317125	3.7283646659431	4.15915329912734
BCAT1	2035.55553242202	-3.37329835743153	0.308616729368419	-10.9303807487525	8.25015260252712e-28	2.71733973613762e-25	53.5195949659472	61.3256996415144	69.2621643670671	70.9011619356603	64.6601463721635	52.0868198787105	3.02046931463744	6.52666993249443	8.21275568410372
TSNARE1	293.678272976105	2.03214369239984	0.186463603896436	10.8983396755998	1.17379578975044e-27	3.79945554427152e-25	8.99174250717823	6.55349243514538	9.9732648536709	9.72383858050504	6.28209298501985	7.5191217097221	28.2532337520362	36.8381009406106	31.9837437654821
ADGRF2	66.77068327537	5.58897702415446	0.513813544225297	10.8774419961647	1.4764826495818e-27	4.6982178412286e-25	0.109596767886531	0.282961441087029	0.109732678486346	0.232856931982586	0.199799658879015	0.0293202026533698	6.87716071516311	7.76668619019273	6.61801491694241
CD180	365.035385091961	-5.4751465295695	0.504725114957392	-10.8477790530231	2.04329963886516e-27	6.3934845700091e-25	35.4475031960453	11.538794716835	25.7519441805572	18.7847716517374	28.3286282396084	18.9884522734305	0.324428673033042	0.916118430650942	0.303884145341581
LCE5A	373.210270961513	11.5380934033117	1.07622724539492	10.7208709430858	8.12347524088107e-27	2.50016597003772e-24	0.271655554509444	0	0.271992433689994	0	0	0	174.976958121488	617.174258435254	141.627174621107
WNT16	528.208356531273	7.41241538658704	0.692229652610396	10.7080292770396	9.33273348587422e-27	2.82601191070649e-24	0.930486856438597	0.0791989852832438	1.86328150040082	0.684338272071983	0.130485990454586	0.517011110206709	113.567363604456	158.532420013034	67.5456994429839
ARSB	704.856148329789	-1.93343310791658	0.180988351956642	-10.6826383411666	1.22733065430861e-26	3.65744534983965e-24	29.2981385544425	22.8033271212651	29.8076077123081	23.7616643852193	26.3230082103688	21.4914877949956	6.04412914636193	6.16479575808653	7.2996588485089
ACSBG1	142.509059688893	5.60882320843443	0.526846750247837	10.6460241157338	1.81972118508122e-26	5.3380383638617e-24	0.4874330150869	0.158631251819163	0.373205131155392	0.304598281792799	0	0.184096903258026	10.6823091172755	8.45088992659445	16.7904994512698
FPR1	2823.11648335767	-9.00837882853794	0.852103237269761	-10.5719335809612	4.02117067187961e-26	1.1614378183672e-23	189.672057799034	290.793605545799	89.6456675941483	708.84349296941	546.838542712516	489.630779386577	1.66434342271256	0.350292391468245	0.095445823772364
G0S2	4057.51992255986	-9.02511547523559	0.855645948807013	-10.547721856007	5.20436730653914e-26	1.46330182397094e-23	447.245518064623	766.368438634505	215.755824569067	2242.46298200659	3245.83365011985	2570.24243514537	3.14873581977959	1.80404580377738	4.49423440520831
PPM1L	587.618019532828	1.85161667301492	0.17555194112008	10.5474007362208	5.2221807929079e-26	1.46330182397094e-23	7.22915560987596	5.46430986454472	6.03490043758718	6.9616742743663	6.02471499923671	5.25947925517896	19.6197470795878	20.0686683498811	25.0172847702718
SLC43A3	2514.88473686127	-2.03436020195534	0.194320141580925	-10.4691165074524	1.19755446754015e-25	3.30630699611746e-23	204.866898431312	159.784662917181	154.31972748743	198.791102115844	169.627049999101	195.265149841683	36.1638733707633	48.4314322483828	44.777678168961
MCUR1	1097.12761242669	1.6858745780022	0.161392057455112	10.4458336090739	1.53104319082956e-25	4.16576882096146e-23	28.2724498021567	27.7838984092611	26.6855247886109	29.6660320824592	19.5479517666448	21.4837165266634	86.245660657409	79.7645327859911	70.5638208042123
LRP4	1077.90359496768	4.05697786887908	0.388734030328449	10.4363846546989	1.6912974875493e-25	4.53605986160722e-23	5.74178235354323	5.05309081412105	7.86129023024442	5.64576466860423	2.82379559041363	2.61492100001517	94.4339994454743	91.9518929094049	45.510288283331
MGAT2	969.800257240311	-1.22579828258922	0.117945389031627	-10.3929309373893	2.67019186763466e-25	7.06058903140467e-23	124.082699236424	114.848506020758	112.292425996918	110.264078481435	86.197206915455	107.833268683968	39.1235022159467	48.9729130627458	47.9646036218172
CD93	7996.38253721563	-3.00531155037869	0.289724690282551	-10.3729908122355	3.29061427223464e-25	8.58027671485182e-23	403.535157188075	511.400543994446	315.490867412553	429.506719684954	437.381071393668	353.619812782605	39.0607881434094	39.8068163063782	71.4128196401011
MPP7	1262.59156135102	4.25910689057812	0.41094803592499	10.3641008552126	3.6113884989671e-25	9.28769968213813e-23	7.53869492439537	4.35942447678105	6.82737615294489	12.918424563245	5.11059902552923	6.08083982384628	172.694569824892	139.990176529286	76.6865638629588
PARD6G	907.559482682596	3.31407635094108	0.321973560715513	10.2930077350957	7.57718137878714e-25	1.92235139466689e-22	13.6540613871994	15.0465980590028	14.5079933618995	16.7549690938337	12.1919734592681	7.96170798720358	149.400203652522	154.081397869269	76.8935417766107
GLTP	3495.05732882617	3.10908560591036	0.302171298333369	10.2891493105354	7.88700755537569e-25	1.97427573126164e-22	75.7192867521951	98.1868987425279	59.7135318916058	107.011299754425	93.9909691709113	84.6698262930415	899.285524328624	675.892677364476	602.15539780198
CORO1A	1845.9681442614	-2.78683096831859	0.273503885696073	-10.1893651756576	2.21203926461977e-24	5.4520753836968e-22	96.2066526252652	116.568178816387	128.581449265769	153.565183673177	161.753480897978	121.588377234936	17.4112769980111	20.6441987934006	17.4543030172144
PITPNM1	637.827415704659	-2.29749623490764	0.225503122083117	-10.1883123110855	2.23612338630368e-24	5.4520753836968e-22	31.8413033373162	38.9644254600337	26.1436999287246	36.0991802490643	33.4536749548194	29.280923959036	5.54246585518274	6.41333602501318	7.56282956685198
NHSL1	703.891378233609	1.69783465095476	0.167609137960234	10.1297260496476	4.07790316821857e-24	9.81519924104301e-22	13.4171303046353	10.9719180911603	12.4703909993824	12.2375539505843	10.6220761331588	8.04410376251144	34.097796237761	35.9010628485053	35.8631267720955
SLC46A2	250.411449634826	3.94362600733352	0.391941791375308	10.0617645122647	8.1523887098223e-24	1.93737905871144e-21	7.01345212534726	1.88766684923373	4.17533212609711	3.82600155788291	4.319536235738	4.41182814043059	64.0928476008306	78.4905774767548	48.2136544299918
ABCD3	1600.54081740172	1.60543788635732	0.160003443377434	10.0337708518574	1.08299797443955e-23	2.54152549651602e-21	32.1671405394565	31.810864750172	29.7319175262067	39.3597164631996	24.4249319109619	25.4004305315645	89.5409151749888	88.4473645274397	90.0342512935491
PRODH	300.758518343622	4.87733149966394	0.486178359491485	10.0319798371226	1.10282741275659e-23	2.55610887001138e-21	1.07240659572239	1.18662147332801	0.483181417663657	0.768997057623234	0.97752185642361	0.365795941182132	22.1047469634148	34.2505480847254	12.2549633715122
RAC2	1469.08798165687	-3.4849137430278	0.34957097468313	-9.96911641816575	2.08071601639304e-23	4.76382469411744e-21	157.878929677843	198.361722036975	174.29939230677	324.619914393877	233.632295527457	125.967922975136	14.8804703756792	16.3752321336247	21.9434601978438
EGLN3	1238.92879781447	4.52266854857469	0.454030342173616	9.9611592628875	2.25418704165126e-23	5.09880813493503e-21	2.47489536825933	4.00239381066874	5.84545466618289	8.15716101604712	6.59422994760146	2.31736321242908	93.4040856733639	116.944422680035	120.105560948587
TINCR	814.038958124054	5.17284889444455	0.522749579528418	9.89546256375964	4.35592009502148e-23	9.735481412373e-21	4.48363536568984	2.80159481198835	1.58442194382521	7.90117902024679	3.07721849875831	1.52406797355132	117.705418213138	146.753886182298	105.946071198372
MLKL	762.327652540564	-2.34933661867849	0.23923148097227	-9.82034893204883	9.20244601768446e-23	2.03254966512951e-20	56.6820864140347	50.2296327633074	31.8076323895657	47.2653480543171	39.9567726104307	41.1768042797566	8.64187473236062	9.12255668469704	7.60829984690571
PAQR7	602.595985587479	1.83515223808717	0.186977846437118	9.8148110755161	9.72199267660797e-23	2.12233361058881e-20	30.9673933593071	25.5796120951316	28.5541748512529	19.8916574603085	18.3806652891885	23.9291356753626	87.6728151973482	77.4582970817909	87.607438472982
LPXN	786.788673397096	-2.95796014119335	0.301650052382867	-9.80593279473054	1.06161553825049e-22	2.29089311667985e-20	76.0437344276983	150.157423694017	125.063598391531	147.081040197397	85.2848393939282	78.8925003709346	10.5596031680758	16.1063504454909	14.6618249094924
FGFR3	3388.64774610826	6.48443928889041	0.662037132863933	9.79467610953953	1.18677153942738e-22	2.53186919104655e-20	3.71060866741241	4.26576712812718	4.00470707854616	14.8973440349399	5.27111723816543	1.62440454427983	589.753196308809	664.670311274386	185.711860964105
STEAP2	2023.33205119816	-2.92373866391826	0.299421088611553	-9.76463841433462	1.59680591993986e-22	3.36836340909561e-20	99.0221879978831	54.6063198200255	107.13881776786	79.2091204648259	52.163749930865	90.4614497636054	7.52133806981602	9.1910577335959	14.080688934506
ALPL	1703.79637481292	-6.96197741616049	0.715575543467967	-9.72919977451987	2.26366679398595e-22	4.72200893225468e-20	545.174410875993	113.638318534733	37.9128245322649	178.894291493373	252.256567640687	116.213919279681	1.90262538013974	1.66671000625109	1.23855369304608
CD300E	2717.77583083611	-6.68953339131926	0.688303642700347	-9.71886966205052	2.50547242064965e-22	5.16898233244797e-20	145.563669184317	209.131903822113	59.1949436134058	460.077545592224	483.994714957781	157.334441209415	1.8777224085988	1.68390423453275	3.93275440093481
RAB40C	596.403945100144	2.1902004306923	0.225502151915627	9.71254780536101	2.66588531156255e-22	5.44014465644297e-20	17.0385585719338	16.1334128069671	11.8019481151091	16.8543799907593	16.1929931569008	16.5891911784483	72.4420057781619	73.7429143107495	64.0154364058939
TGM2	2031.83470011541	-7.04226012294002	0.728862583381905	-9.66198606363369	4.37302490846878e-22	8.82786770232182e-20	191.178792754819	115.364741546314	44.175157643818	86.5593202029728	8.30592253281126	126.377949459258	0.674804564631508	0.482886082929268	0.897800789742009
GATA3	1759.73999759728	5.91498741713116	0.612317763904077	9.65999643619318	4.45879474276322e-22	8.90525664900389e-20	2.88933999672589	7.15533447251581	5.64808787509375	15.2010687399861	3.00993832398422	3.25755567200521	337.025377339843	574.247540974821	154.98260151724
GRAMD1A	1355.55351303253	-2.62685492851888	0.272627771850132	-9.63531672027495	5.67168240505261e-22	1.1208438470785e-19	78.4020192638734	85.4827663384159	81.7865497782017	55.0078503430829	93.6041893246204	66.4164646064481	11.2606669197716	10.43572990861	14.9152118962556
CASP14	5860.70787307005	9.58658598821105	0.995688307459176	9.6280993925442	6.08444169286985e-22	1.18846490597429e-19	0.412156030952287	0.988112714948133	0.550222859096488	7.51638578079731	0.250459437132471	0.385921455977094	1915.09797348339	806.601480742985	857.698735912231
SLC15A1	579.527153110831	5.90803197766399	0.613683953386312	9.62715734224992	6.14046531796665e-22	1.18846490597429e-19	1.83125525818955	1.2894573033859	1.44459639365992	3.8908125606449	0.505826927367894	0.979824064442422	60.6766129287091	45.7425699988113	180.599368429246
TACC2	1755.43493479312	3.51890456523299	0.365689372153834	9.62266019520168	6.4150244671704e-22	1.2289354014965e-19	6.86436342564195	6.48491624541034	3.8954567379287	6.23921964053367	2.03296550283421	5.28050551891632	58.4346139742846	67.0166008458384	42.6998748245997
LGI3	103.173754046782	8.80281732079393	0.915474635855206	9.61557751140819	6.87226113993752e-22	1.30323061253724e-19	0	0.0573310019881366	0	0.0550425105355451	0.094456924560605	0.0415840975755821	25.7946337793342	12.867865535469	8.67674297093359
SASH3	1069.22508388924	-3.94921720971981	0.412106030026236	-9.58301243364089	9.4254878375665e-22	1.76954108662473e-19	88.2162017763061	90.3496014118926	113.500527418685	151.755153479751	209.146239783914	149.810618084851	8.10637690681426	10.5427658250873	7.36113293038404
LOC101927164	78.0574963457864	6.75138403999875	0.708809640132292	9.52496080434046	1.65104215100826e-21	3.06897676663654e-19	0.353172754161937	0.195393414939159	0.707221445119863	0.937969312187348	0	0.141725393778004	56.5233382936901	44.3677218732682	20.6444338919517
RASSF4	1368.38541213184	-3.18337413890715	0.336602316428774	-9.4573744253503	3.15772354959582e-21	5.81206881569725e-19	46.6212620876917	34.7364193299	44.853362538301	42.5642381275984	71.2464242938735	52.5664134462336	4.6225297222767	5.1672468987848	6.28059896127068
BTC	447.525691958453	6.69281411382936	0.708195247479084	9.45052107826666	3.37148093536991e-21	6.09076515219105e-19	1.23284314975262	0.584633595095004	0.440847140922342	2.6193844855385	0.160537607555133	1.90824454999778	84.7345816499599	204.74438439536	65.2015497853991
EXPH5	1429.14758380243	4.57711126786159	0.484327740002126	9.45044210732489	3.37402565158128e-21	6.09076515219105e-19	4.48291238527099	1.72431474976326	5.64265004979679	4.39950803371034	4.70894179587865	1.31923497711615	80.8338564689258	109.251024452814	66.1913997047783
PAIP2B	431.468260263272	3.42125690747365	0.362143240040569	9.44724774398766	3.4785673185304e-21	6.21967836553236e-19	3.96789589300937	2.01059823972395	4.90104461468065	4.33341822230555	4.86750026107163	3.4524305924322	43.7580983073221	50.1338192659519	28.2382378181535
NKPD1	261.362097478176	5.63136110941301	0.597379153331156	9.42677875183782	4.2287629357206e-21	7.48969767502063e-19	1.31170357982502	1.08855328799973	0.984997664415738	0.895801130957672	0	0.300786358080288	37.3647458392077	43.0521430584562	26.4956611567933
DEGS1	7429.55151810041	2.84872453777801	0.302439946727827	9.41914111743195	4.54792848529124e-21	7.97970181148202e-19	233.528264295588	263.578367532086	205.702339896064	231.546199415736	194.670160686562	310.613623901697	2108.3133490439	1806.19986944801	1090.16557610221
IKBIP	988.019624388549	-2.77936478734532	0.295718677868272	-9.39867852575543	5.52526259185932e-21	9.60474813884878e-19	108.534322479531	104.072831570626	74.5061954558546	53.3574534240382	79.4929555607995	64.9480873375665	8.7975008163495	11.551192424255	14.1855008610227
SLC20A1	1482.7689038096	-2.72508641504911	0.290065166755855	-9.39473858763189	5.73600808935181e-21	9.87961613481567e-19	87.6142327269125	135.770677731223	96.282251522455	108.528018454663	69.3948869825545	58.814335545855	10.1824219816769	12.7410646920441	17.7836438144923
LAPTM5	9009.50411174275	-3.49808744639574	0.37257047950804	-9.38906230846518	6.0536776112419e-21	1.0331976679405e-18	722.945448338151	711.450667619789	720.726022649747	1184.49937799056	1462.83235657338	897.43390728322	86.8256423894073	85.1158965764131	78.9707155197706
ARPC1B	2818.01120696655	-2.88293105453221	0.307434650715414	-9.37737840488541	6.76334093507417e-21	1.14391858301876e-18	216.166433470478	248.847183624811	154.260904343036	232.690570847002	251.186447775461	321.829476906472	29.5487433492087	30.5131638807402	35.477461602047
SOD2	49086.4601248956	-4.24714655550819	0.453152407831736	-9.37244618390118	7.08706218230539e-21	1.18796879830894e-18	783.291182695478	426.283300258933	641.70216670804	1303.63664854359	1080.61040952176	1411.09626468163	59.06910852507	46.4741221304728	40.8607127641847
POU2F3	1034.30010510586	6.369862348278	0.681834998376894	9.34223435793328	9.43222530856374e-21	1.56708493754846e-18	1.25529193546453	1.42756762010251	0.349124616378202	1.70396825077904	2.73342831825104	0.335825724122329	119.708983034132	137.008085471795	61.8086356107636
ELOVL4	1100.88055551537	4.17683346133708	0.448715557811263	9.3084213119571	1.29746410530549e-20	2.13671851868468e-18	16.7483358133668	19.9048367765569	14.6729671994596	20.0163834189046	5.65424856082003	5.16519208940223	267.925753246536	196.166180689268	231.52280484481
CYP2C18	72.989728784283	7.17303105363676	0.770839256132647	9.30548229941525	1.33385574320675e-20	2.15877652784168e-18	0.505679170731865	0.223814275293946	0	0.214880242428374	0	0	15.5228586647835	21.3058144128485	30.1449313562333
DSC1	7795.21510634075	8.46808726110523	0.910000298787249	9.30558734144438	1.33253786019782e-20	2.15877652784168e-18	1.42220046800074	1.0894635409415	1.25966058028286	16.2707259193014	1.8946895771556	1.00973121219174	1650.56962673523	1282.95588976316	883.244121921586
GLIS3	560.970798041224	-4.83445765342376	0.520217390160657	-9.29314887364829	1.49789899670737e-20	2.4035517747166e-18	11.7611569091257	39.9261272945683	14.6855023139083	14.504147270274	12.9073281885363	8.0617706147666	0.383799824417949	0.697382494001296	0.657363389374265
MSR1	1701.42463404274	-4.44644995412577	0.479546472748399	-9.27219822646608	1.82348382032574e-20	2.90119366464368e-18	72.0728753553856	38.0213524924756	70.6052248375916	56.7410919724173	117.6530641061	96.991601946736	4.80586620044016	2.16746780243168	3.24425388755388
SNX10	904.700264292648	-3.45072387887283	0.372443764362444	-9.26508699851597	1.94918360515803e-20	3.07512378178461e-18	79.3219148124331	68.1221119462642	52.2979959324707	103.887295458308	125.349946043616	83.5830325717218	7.2262249696652	8.1412615864541	7.98583690462222
SLC7A7	862.063609728069	-3.42000314625632	0.369679905210047	-9.25125520228945	2.21871629154164e-20	3.47118163811689e-18	51.041172067896	47.1567212502006	34.6015087052829	59.0114499329221	71.7176027552162	79.262004980558	4.56937963634354	5.58798629512045	5.85056299153945
HIF1A	7753.13416635182	-2.73229286385589	0.296673165216379	-9.20977420341706	3.26811666405765e-20	5.07071258272879e-18	437.177166633318	729.496364405374	445.075935669238	635.138189831665	492.136310612717	331.906344756156	75.325145147839	60.2649463529927	88.182009315239
SIPA1	963.871907811828	-2.34229819591058	0.255499533276151	-9.16752436247686	4.84006389943028e-20	7.44814423343477e-18	73.9741666684163	59.4584849789389	66.3224198692837	60.6595561404616	75.7146362084685	73.0744599721684	9.09153472297494	14.2194088061643	16.6613693273482
SEMA6B	524.188375951778	-3.65533482843349	0.399345758483821	-9.15330825676363	5.52161459550124e-20	8.42786930210897e-18	30.0089989408203	62.0193633545424	36.6017503867074	32.5119281449989	21.5213785428486	52.7077642169913	2.99319317277277	3.93048887403508	2.08967586993762
MMP3	8816.39066278323	-9.71916172683105	1.07355785450122	-9.05322585651111	1.38805799619334e-19	2.1015645823011e-17	1960.85199137025	6232.71511192095	752.333418878291	822.603640037394	883.744030005376	26.5982788779195	2.06632249949577	0.608855033174983	3.31795218022052
TCIRG1	2313.12521449942	-2.98229091487553	0.329504562118112	-9.05083345646219	1.41881203510737e-19	2.13094217176847e-17	170.131509287702	171.883991883144	122.276607641178	204.392367555931	222.055361910087	180.21687692496	14.0804268750098	25.0274906185423	28.6272459075985
CXCL6	1415.25990682347	-7.95244492137506	0.87966290066878	-9.04033228561654	1.56196285624415e-19	2.32732465580378e-17	72.4920837077701	289.931645324899	82.0990494945838	315.708056182542	552.843044357986	123.255448673279	0.150233800551575	0.664010136180247	2.29172908824409
LIMD2	636.771158267518	-2.93376184342594	0.325014601461269	-9.02655397706971	1.77162785455837e-19	2.61894026310856e-17	40.1256581630283	52.8328412573222	56.0289528528149	52.9179345074374	45.539967713036	29.4415935997373	7.74094598506116	5.79733539228725	3.67716537395201
DNAJB2	1120.87447753698	1.70169921737413	0.188674037079664	9.01925481488276	1.89373044779661e-19	2.75603840518865e-17	33.4207881882801	29.5485701512193	31.4488617683287	30.5053003138935	17.9629948092138	20.5610634070936	76.1312176553076	80.7214112528431	98.1018104346389
LPIN3	723.80842739478	1.78874228497793	0.19831349403272	9.01977091222445	1.88483036772508e-19	2.75603840518865e-17	25.1294484664274	23.374612367907	21.7022803637197	17.389553109398	20.5333000621057	16.7535085105595	59.4632271383928	66.6599590750311	83.5136028620711
CCR1	2409.94418543825	-5.94717007113337	0.65978833552673	-9.01375448898404	1.99120154623481e-19	2.87560137146249e-17	225.235923966776	247.074973190567	108.912102548459	353.895821488288	649.321959429991	296.560386480474	4.51723400297933	9.21483454290954	1.85985890918484
SMIM3	609.715032868097	-3.09608333363784	0.343682506447591	-9.00855666364841	2.08786096176846e-19	2.99217570200314e-17	120.948084732995	149.295599276205	78.1139686547295	118.184133335606	110.246800784956	184.297521678244	14.5005884415165	16.6772753372743	12.4682079950353
CD53	3537.03952661327	-4.16651026516625	0.462564351023078	-9.00741757541618	2.10965511907404e-19	3.00050493981031e-17	396.139945087485	350.399864494642	371.739844781139	879.955561541087	925.435748985807	477.818208499145	29.7647226780527	26.9615268120028	38.0751664113181
GPR65	560.286405154372	-3.95851106585723	0.440074972378396	-8.99508337059787	2.36052987991394e-19	3.33207428312063e-17	22.166033363741	38.050907561169	33.0828659980107	56.0634508811491	66.2793623445631	40.5265193015058	3.057296140686	2.65250779294348	2.45459322009131
IL1R1	8444.40656114213	-1.81255685306785	0.201586080414729	-8.99147822775673	2.43927216442726e-19	3.41752952350429e-17	438.712851259547	360.666508408154	485.987053560757	426.93126352639	235.04668798945	361.738319247	110.276629349982	112.136890778316	90.7825254702495
MYO1G	909.731968271264	-3.20553867347722	0.35684255001179	-8.98306178277031	2.63334573229814e-19	3.63517888074745e-17	26.5061277196813	37.1284697638595	23.8555805039977	39.4900682765423	48.2241013303657	36.6530450762857	3.39279866658058	4.81725375840758	3.21793782724649
TLR8	626.629907798231	-4.31561796143116	0.480404011739458	-8.98330958104422	2.62741959365349e-19	3.63517888074745e-17	32.5774483264461	37.6504662002062	36.0569615862963	59.4667372490186	93.8304883200489	36.7424304298093	2.28819227580276	2.28201048409292	2.93937177845808
LILRB4	1033.74912382879	-5.31453716462513	0.591879343500406	-8.97908876696841	2.73018443287552e-19	3.7413490907157e-17	57.7414012385243	42.1991417615892	35.2274903292738	50.8688565054029	121.149066232424	31.5566326179266	0.823342004287076	0.998953302218069	2.56635841074909
IFITM2	4737.88197677806	-3.31017416533842	0.368992899975248	-8.97083430483478	2.94276857636918e-19	4.00344472846051e-17	882.406461838266	1021.84286118419	560.181682907087	1432.13760406205	1327.74231573989	1196.06066114351	103.819830504592	99.17412173288	117.886422641461
NABP1	1842.38963822332	-3.83041793415094	0.427155481035702	-8.96726860407719	3.0395820431407e-19	4.10540383294414e-17	22.1477378286845	24.7884006879773	40.8469390059705	45.5469415043763	57.8759356188476	27.5992433810795	2.98105380206149	2.66884367830049	1.92035288541152
GAN	345.689573991065	4.09050158120181	0.456265064321677	8.96518690792841	3.09755071248081e-19	4.15381550543677e-17	0.803597933079723	0.444591895983292	0.923793653376042	1.86547093703823	0.596849353625255	0.513575127500917	15.3833899651358	14.984744954834	11.3476627548285
PCSK1	222.811584814879	-5.07994329647696	0.571328122407043	-8.89146376179563	6.03091021140821e-19	8.03009278787077e-17	22.67768601393	17.0342425334089	21.3958580468477	18.2074603774269	4.61126821447424	9.27538070405065	0.286052784324447	0.210718169032373	0.826781408686352
GRAMD2B	662.385392988415	1.9006619754907	0.213859754470995	8.88742241471372	6.25428641734447e-19	8.2688713520581e-17	20.258803063278	17.0938097367146	23.479338930412	16.2149286085082	13.0697826748731	11.6191534029059	58.6741662387806	67.8050184199263	55.1453505704998
CYTH4	2184.16595275897	-3.98694776214681	0.449673899105873	-8.86630905212513	7.56104306614836e-19	9.92664493173911e-17	87.4126018750408	105.707933592963	73.71400778732	130.583875411595	219.412610145125	114.979518432766	5.67829081868323	8.88395263359702	8.91607029749453
NRP1	5458.09589197777	-1.89337659917272	0.213900210471006	-8.85168179593431	8.62102033239939e-19	1.12396552583657e-16	148.321292124931	183.076269900224	168.03523531859	163.792007876783	116.549425297379	141.33491707036	26.945074944961	41.6962865586819	52.1503986164856
SLC11A1	2356.47827984629	-7.77532358030014	0.878586920220188	-8.84980575211786	8.76717556373261e-19	1.13513761402425e-16	51.2701326851017	75.7102864128416	8.03437308737571	217.263466417272	129.450765501269	95.6963966975138	0.494545567514173	0.0780648154568757	0.737383895322041
SERPINA1	4015.85230700767	-6.83488285896452	0.774712248185899	-8.82247941086434	1.11952786217219e-18	1.43959014276855e-16	177.815241030655	108.844415985056	62.7014136611669	413.49257764157	679.434323467618	235.54500240163	2.00066554467703	1.24349511426656	4.41722182054133
FAM20A	1790.49732515663	-3.50635010828445	0.397913024321012	-8.81185056525254	1.23096647809315e-18	1.57212004487897e-16	103.752995879379	124.045830335339	145.547855359275	54.0863060939054	53.6086523657096	134.082173787395	5.57816813243593	10.1175335100236	10.5891898981154
FCGR2A	2643.02618334555	-5.2488311407221	0.595724519490441	-8.81083616503101	1.24215798502595e-18	1.57569418992414e-16	116.725712202662	152.090097124083	43.4866840496463	181.905914116372	340.834990385301	165.716141475488	3.84367997279868	4.53858643431205	5.12812702073451
LINC02210	315.029803127503	2.09706892966916	0.240364338995609	8.72454266066261	2.67258526308629e-18	3.36745743148873e-16	2.29454601761154	3.00356228794299	2.35745399902574	2.61282677627313	1.28499132261247	2.64800315271704	9.58109360456919	10.5794913210898	9.19287021471048
CTSL	9012.07831843369	-4.15303560704117	0.476151689027925	-8.72208521515422	2.7312464669993e-18	3.41842807809633e-16	413.246180170641	543.525443613254	192.051663869371	561.739065032886	758.800133738175	571.249829823921	18.0988352818913	37.04248922627	31.5574214966729
IFI16	6424.13585897876	-1.58642465983794	0.182280244280866	-8.70321776282844	3.22604046878609e-18	4.01097243450265e-16	436.356612348105	312.316037215903	468.931601988408	350.621114423061	370.877959540946	344.120928225916	128.721478140141	123.585656853253	114.942337023684
PLEKHO1	1353.2473384735	-2.99774006627421	0.344682560682073	-8.69710396819075	3.40461476480369e-18	4.2051472101595e-16	59.7363556808592	64.5386306503635	55.823072240747	59.9032566009406	106.332008079112	63.5285948325241	8.69175851373358	9.16131649646185	7.64643577298867
HK3	1112.21044223808	-6.43270869442359	0.741581443242769	-8.67431184131955	4.16058749964685e-18	5.10528560250784e-16	133.782138575486	36.2251939853411	21.2391186113857	154.816206867384	147.855476680327	213.891543917834	1.94794673596534	0.751633749792412	1.34051695106925
SH3GLB2	1036.67667340016	2.36761216240329	0.273191556233802	8.66649099643856	4.45641945159793e-18	5.43278044053893e-16	17.1752060464331	17.9465224763434	19.8289719270051	15.416448261039	8.21684127672863	15.5932525586031	74.6931188740562	99.9470153239682	57.6488032588867
RCSD1	777.449900815867	-2.33450673197511	0.270124149480667	-8.64234736680656	5.50696971692387e-18	6.67018383648572e-16	25.3795823748798	28.905757564188	36.4406568355367	28.6334173379664	36.5658661682157	31.8743101045927	4.4291831560043	6.13833252650153	7.86546063586349
TBC1D1	1310.2695455651	-2.02086017983352	0.234489730088044	-8.61811806885847	6.80634802105155e-18	8.19117806071935e-16	49.9052450885196	57.652303071221	44.0901691791579	40.0230207821753	40.9643111346135	49.8692837201799	7.92057205918506	11.6942216789154	14.5701985081968
GNA12	1412.11625797284	-1.68420476265939	0.195561234994771	-8.61216059872204	7.1696308394779e-18	8.5734171579846e-16	68.5464624353578	82.4882509459647	63.7702306158854	80.4545594975379	67.0466101252992	74.2831004646136	17.6283176278043	22.3509875654192	26.6151562045307
SERPINE1	3343.93297549553	-4.40874433281842	0.514308272273517	-8.57218242539521	1.01542068009457e-17	1.20655112962629e-15	360.132976714848	507.263779139479	94.3510381987108	403.106755926636	298.782157185076	570.76628649159	14.3721765090404	16.5960454822236	21.1286690204933
TMEM254	844.132493708528	2.71619855127246	0.316907967883609	8.57093802157111	1.02645482040529e-17	1.21199137096157e-15	20.4303836922789	24.1593913985521	35.0557938401382	27.0884660752872	10.5197143492786	28.9765514797472	153.085033495287	165.102707225004	141.015979952407
CSF3R	4920.90825775828	-7.84244299486223	0.915347977177446	-8.56771762258664	1.05556250245205e-17	1.23857065131467e-15	50.0285819510035	201.737940423601	25.5032032320025	210.939539156981	597.956440008675	89.2245003593367	1.18169426700313	0.374977844135482	1.10929584530026
NRP2	1742.46661038653	-2.83308382985856	0.330774494675278	-8.56500085546138	1.08075042961209e-17	1.26024897922592e-15	36.5499489733043	58.3199989039099	59.0338672897018	44.0434911407434	34.1742583636155	27.9176077978133	3.28620221759188	6.49865993958791	7.96824267115138
PDPN	2617.94400438156	-3.62088684233195	0.423235035050155	-8.5552625431939	1.17600769365456e-17	1.36286224942411e-15	379.520470558416	308.505065755322	232.020478463224	209.020451841084	112.594590608819	271.011449959037	14.0961209894386	12.1194836293379	33.0557184179139
C1orf21	2165.9429696899	2.85735886882514	0.334636015308303	8.53870694758491	1.35732126226203e-17	1.56333431765075e-15	14.1858839850092	15.4291700596376	25.2999413652439	14.2995258101766	9.91846590200254	11.1751218659734	119.204573065218	126.415067568391	63.6689667979524
APBB1IP	1306.66110638499	-3.89576344063734	0.45651616245238	-8.53368130431463	1.41763013521343e-17	1.62284074137176e-15	84.3185476268422	73.7914442615313	90.1446482158724	115.148803135183	218.993181144752	109.779096000175	7.17744620902139	7.46082687490581	8.89988222280417
POF1B	5167.66205816582	7.67905436545375	0.90007283998728	8.53159213821214	1.44347181206818e-17	1.64240847271321e-15	4.14371425389623	3.03516311124953	1.63616732531977	18.1660497730198	0.638380623797802	0.796289240934573	983.704504678814	1009.9290614332	713.590508306509
KCTD4	51.4996980598684	7.81314143378736	0.917373293711268	8.51686166073029	1.63935129262331e-17	1.85404705829578e-15	0	0.277217681463279	0	0.133075967830977	0	0.100537638588901	27.4432445961987	18.4000235055202	11.4783710619884
PLA2G4F	1222.56524825736	7.49163233066153	0.880637256729148	8.50705812571099	1.7840210738966e-17	2.00558153540927e-15	1.56948629395428	0.889499467025178	0.0766552492129755	2.11464973951306	0.209359137888138	0.122892148758512	142.391512467072	185.848853714182	92.2067337601094
BRD1	1145.97596251836	1.1143441378318	0.131103835213744	8.49970663341038	1.90070434469267e-17	2.12403710519406e-15	38.9772318347089	34.555776339871	36.6664398387355	37.0795142434481	29.9226458356903	29.9363278691268	68.1321841947587	83.1658507314986	65.3213923441103
FCGR3A	2891.92267147638	-6.25070200656915	0.736498718789881	-8.48705075392322	2.11947216992779e-17	2.35449529693635e-15	513.372174659153	192.574730483652	190.821906377929	100.640837212944	644.876800643443	565.948504344684	8.99748853211632	1.90552633575396	3.34098911792687
CD68	5961.49840970458	-4.33068038756236	0.510439428106526	-8.48421996636703	2.17170598925813e-17	2.39832989660777e-15	791.815029261909	622.779518161372	470.963135413376	820.519162604776	1793.61083649278	1118.08126333756	44.2074939320696	36.8444274361319	61.3157562904754
IL20RB	1529.5150157082	5.42808210635586	0.641130254584754	8.46642638923897	2.53036622624807e-17	2.77807576208077e-15	24.098727700895	8.35936698698164	4.50017771991387	17.0672788541963	6.27614646843044	2.30253003645068	488.569174763052	451.249655460159	324.218172383345
FGF7	1537.93705558097	-3.77740592210861	0.446255267219442	-8.46467526455234	2.56867378048315e-17	2.80373729969713e-15	62.6008462905464	49.7492145346059	135.62387606714	70.3500303819543	49.2184504989804	133.951051217378	3.55110650106715	7.55316625133209	6.79721916257334
TMEM237	1157.40608379289	2.05271362273677	0.242579435616188	8.46202654203796	2.62770692584434e-17	2.85159363154923e-15	15.2144162266646	17.6461180485777	22.8193364401925	16.1628045824998	21.3315159538594	14.2214677208858	69.9362211590812	80.804832290652	66.2529316147159
DGCR2	1601.4870444351	1.44126467478976	0.17047446833928	8.45443126369714	2.8045094590102e-17	3.02596899904928e-15	59.6876446903603	49.6256744067458	45.948038494863	43.3496449107355	31.8384885497839	38.0357832856302	116.193314075125	117.292266838419	116.247121426992
ARHGAP9	1067.78081740441	-3.56268824115009	0.421804042742501	-8.44631127285095	3.00651404345054e-17	3.20706219612162e-15	47.51902144004	65.1567173650284	50.0459700675787	81.7590352653472	122.745555381898	57.0787808359929	5.38939542424173	6.26385489933223	6.39427342323672
PLOD2	1628.65912503057	-3.13419544981294	0.371052302026553	-8.44677538097757	2.99459102267309e-17	3.20706219612162e-15	91.3093059832932	112.807301546824	62.5153117068398	42.2011280237791	68.0849777154657	63.5693597971611	6.95902255562929	5.89229926402934	11.6238390700804
LDHB	3563.43800785471	-2.0821699062007	0.247030708228624	-8.42878976922041	3.49258394610534e-17	3.70450683639444e-15	495.990405286338	329.479673228648	356.39853354478	325.563016714274	372.5073636773	449.176756751414	66.3194345431863	99.826344509351	104.346314821227
TMEM134	341.534230430166	2.2206785980893	0.264027958005731	8.41077064286162	4.07325533548366e-17	4.29614020608822e-15	5.59079303119741	4.8261377590115	7.46363487423594	9.1406160151113	4.19256005175467	7.12841206668352	26.4240142884603	28.699392613656	31.4047214750911
CXCL1	5700.88397360745	-7.63246600972483	0.908184877974482	-8.4040884128653	4.31197764809279e-17	4.52251778577061e-15	267.929764672265	1429.37212177732	265.514141069654	1472.17341245121	4296.27480367146	686.68388215116	3.03776715652744	6.46459207470637	13.3688624762859
SLC22A23	965.530023819459	1.59791428950944	0.190270780350447	8.3981065645831	4.53735340794487e-17	4.7324596044865e-15	14.7879715366501	15.2334625441778	16.5621025721696	17.8229511408312	11.5948044253905	18.4855895644302	47.4513947142106	49.3715266838568	41.4601431618275
PAPSS2	1196.11957957925	-2.78548126839411	0.331954227219627	-8.39116070828398	4.81365781817478e-17	4.992906733614e-15	127.254293357076	146.062248526603	112.57409103422	88.6858599380268	43.8110787642376	92.8558538446983	11.0340710530018	13.8233802535687	17.5971896732954
RORA	4675.58990010956	4.34887602222837	0.518888727470702	8.3811341275937	5.24201226085071e-17	5.4073372629237e-15	6.14835528645938	18.1316778846045	14.5517469928229	8.41236646670702	3.47770498298088	4.7803659783964	208.095744739339	207.872658011298	111.935820951526
TMEM45A	6116.88079774994	4.19234559379561	0.500438728476372	8.37734043198368	5.41370881104245e-17	5.55393274418093e-15	70.106585501145	39.3462141547975	47.4838547767806	32.6093739423423	10.8515669850285	27.6336196389585	558.012617317987	377.011796754251	1027.38479158832
ATP13A4	451.794638372993	5.02356660387057	0.599804722503326	8.37533686447878	5.50661326290136e-17	5.61854116291903e-15	0.545849945976919	0.719029505909288	0.988953352579995	1.7396262617157	2.03760232891433	0.271198825944359	28.1482782381913	39.360405023822	33.5361241393318
PITPNM3	470.209874802504	3.85397959874158	0.460341403306663	8.37200297661298	5.66470135443572e-17	5.74702381075951e-15	2.18933349150147	2.3256046148058	1.40291102523637	3.16309516265103	2.15527492583296	0.579850901223306	26.6813878224461	31.5869951577	23.9810427356912
TMEM176A	1093.37356123009	-3.76325277111746	0.449536839041987	-8.37140017075657	5.69375960797523e-17	5.74702381075951e-15	111.134232659307	56.4295845168423	181.237546755917	61.0295114765833	119.675130448191	131.904398716843	5.64122088007292	6.68784439719077	11.6766724354474
ARHGEF2	1756.08523226368	-2.34392134076016	0.280400827042403	-8.35918126734235	6.3155009140793e-17	6.34049273587833e-15	58.0040245596907	60.0591122774995	48.8267269330593	65.9029840624361	81.2269090535464	61.7704130027735	10.1768425723719	12.1081214783103	14.4598494290129
CXCL5	10736.0933084531	-10.5553339252606	1.26832206896915	-8.3222820003752	8.62857221003623e-17	8.59292643576238e-15	430.228351016114	919.838082789962	102.457182677591	2641.00784855653	4634.44071193339	197.201111277005	0	1.01945726983339	2.22221073114672
SLC16A3	1487.85838215933	-5.06168912993017	0.608231356070808	-8.3219799167028	8.65059708298227e-17	8.59292643576238e-15	42.065433190593	67.6211843787626	15.854249307205	70.3231422230933	103.617517873532	35.2024333920563	1.377088951353	1.09997348241206	2.6108504440391
METTL8	702.804631659573	1.46388754651678	0.175971364929454	8.31889635625458	8.87861444766572e-17	8.77300566528822e-15	10.8300877309989	11.0854050824565	12.2831286264568	14.1166336750779	8.15960995223812	8.43147918142148	24.9008721593197	31.0609625346019	30.3849326091258
APOL2	858.71766966703	-1.47752127268072	0.177623805615191	-8.31826155037834	8.92628636257593e-17	8.77393194612569e-15	80.0624649471116	70.7353325276017	84.8852008448961	69.1465377127725	72.1684904818675	88.2914362929454	23.9477162670272	27.3532533710072	30.3163533747294
CR1	2964.92597107326	-7.31848639886881	0.88121631687052	-8.30498285013501	9.98338662231131e-17	9.76188023162877e-15	37.5045719855205	10.3747334834361	32.4203394854646	44.6550618716367	253.181190564362	88.9903918241029	0.462772161597317	0.520316295218727	0.586647064337171
SMIM25	456.974273911378	-6.92606826056661	0.83494035358285	-8.29528508335457	1.08325103875292e-16	1.05372823842214e-14	12.1395846172122	13.9921779683089	2.53221643272957	31.1996516541859	46.5096565879459	20.8561862091938	0.103679618783901	0.2138490019092	0.233073793747778
PPP1R18	2705.75013824422	-1.92581422243662	0.232468958694958	-8.28417795325372	1.18927669894856e-16	1.15090106938455e-14	198.115401136046	192.516046157521	154.416474161171	198.268724143843	215.870302674238	169.074511889659	45.4484196632737	42.0207675655357	58.2110361055552
PGAP6	764.351129996173	-2.59573965184623	0.313370253016151	-8.2832994735861	1.19808633613831e-16	1.153480660239e-14	56.1900005364047	52.6585253261034	49.4451285960023	55.6570400281706	74.0622922515135	55.5986991432652	6.71370019267068	8.10668201488353	13.5032561168682
TRPM1	154.619343438663	5.52376723468966	0.667857245693066	8.27088014738447	1.32973673524238e-16	1.27369782997145e-14	0.501473092306137	0.138720412108671	0.156904677336594	0.832394284963685	0.0571379491338567	0.226391771359632	19.0571596154462	13.4476750949517	9.24290494121859
NPAS1	41.4262533854304	5.84744741050199	0.708521636399897	8.25302589235486	1.54433576960541e-16	1.47174414916609e-14	0.182162788988788	0.100781866652829	0.364777376956561	0.0967589395730109	0	0.365502331322222	13.2627453399215	13.9946931625357	5.75577388737204
OSMR	3536.04043876764	-1.60604981092455	0.194850963135576	-8.24245251385837	1.68716085860956e-16	1.59973525048161e-14	164.487551855505	193.428695203998	149.105994336122	168.790467207037	108.940341604169	149.840110954316	51.9267823423051	41.0364558094333	54.535034926038
STEAP1	1028.59455871424	-4.04079022344565	0.49059754693986	-8.23646642477199	1.77371430668581e-16	1.67335238159394e-14	241.491935166763	146.999882404688	267.394634130856	186.62223800877	127.992558678438	443.375869805871	7.34433113059123	12.5749069831026	22.6298091860699
SLC2A6	222.812409987487	-4.09805884677751	0.497642331978967	-8.23494824180415	1.79635283205114e-16	1.6862364034464e-14	21.3046888005537	28.1859566316441	18.6150358327737	28.3963236255814	18.5753514635911	19.6476911663186	2.21330000132906	0.319687689466559	1.11496724411285
GSTA3	80.8118543507662	9.81129007902609	1.19352384981636	8.22043906415083	2.02759489262766e-16	1.89383415493491e-14	0.255326532107237	0	0	0	0	0	97.9721407531419	71.0599699833551	14.5215344469928
ST6GALNAC4	213.087084204906	-2.3148232143299	0.282597852149071	-8.19122720405119	2.58575932781036e-16	2.40322008021345e-14	28.9256936051149	21.6975741891971	25.1414806348161	30.8230324198862	27.8222099996688	25.8501627939586	4.24854112763778	4.02995897309546	7.56961869673282
EDN3	41.539389368965	8.36288626776521	1.0234905135363	8.17094653752119	3.05979216731472e-16	2.82978020439244e-14	0.0709671254186274	0	0	0.07539085054823	0	0	4.56177724882606	11.7956600133113	10.7632272328865
ADGRG3	556.72516278289	-6.95216940897809	0.85131331118482	-8.16640515029933	3.17714987674176e-16	2.92391234244852e-14	23.146059375888	60.7966610583193	9.02444031533161	135.430262422358	101.744276290455	32.8129717944525	0.283774956597419	0.905840988245892	0.303776955166857
S1PR4	111.999821500752	-4.15777372266445	0.50961818787675	-8.15860544535745	3.38914770197088e-16	3.10379799789275e-14	18.122349499265	31.8662808374769	21.2392888989673	30.295788358971	25.8668271540712	15.5594540250303	0.552874840273985	2.57937791925701	0.887766687980112
FERMT3	1405.38867633697	-3.59623323163402	0.441329569096942	-8.14863422587502	3.68057368920472e-16	3.3543247786956e-14	109.090360157351	110.01845417441	88.888650700082	230.568739190366	233.686769697736	162.775052898563	10.3789003989001	13.8207515156762	14.6626043843645
ZFYVE9	675.588845652907	1.38070436426576	0.170277593069282	8.10854992355912	5.12274166958077e-16	4.64610396641108e-14	14.4331481204153	12.5365443411359	18.0857926271409	15.3950384213487	9.66028012339873	11.4663302797657	29.2458896998558	36.7219239723141	36.353878999348
TREM1	1339.45688173243	-7.99252021194866	0.989445510116059	-8.07777702787409	6.59580652787123e-16	5.95334960356993e-14	10.2713560026198	111.722113793521	10.1252657797005	214.777744808068	108.446682951222	32.6562155938679	0.364172241024697	0.076646900798263	0.501224241083323
PLXND1	4846.40000385492	-2.08874790708598	0.258713521712019	-8.07359388586971	6.82586460737026e-16	6.13152067649614e-14	181.824176249813	170.001777948825	183.71399793432	123.716788065579	167.073623196744	164.567606339029	28.8133872954906	31.9380746467863	53.5784737259398
EEF2K	2843.73972053075	2.67126420554383	0.330928000065897	8.07204045898777	6.91329573929606e-16	6.18048639093068e-14	27.4064256312816	28.458138401074	32.5672833305424	26.9512808174547	38.5065945310804	29.1644915646832	249.608875895254	199.194771736563	117.330160483245
ST3GAL1	2088.6870177027	-3.07666241509541	0.381812783157572	-8.05803930830069	7.75278908520638e-16	6.89814513202202e-14	51.5967559643841	79.8703693609276	50.9208428558215	105.224199057604	110.421926816137	78.3308822515562	8.10162754533437	8.84996790177874	11.2300012210576
KLF8	1209.60642911437	2.8621206247628	0.355387503338978	8.05352072842254	8.04457676060792e-16	7.12400396715345e-14	5.8731721738549	6.51899297954335	14.4438687624392	8.73498567382656	3.78092613962964	6.67285107028363	46.6011582036178	61.5089662795864	50.8974959221473
CARD8-AS1	195.077827474134	-2.13524527381734	0.265161346064507	-8.05262646878362	8.10359319466616e-16	7.14257552284801e-14	35.120689667813	26.3888283803281	32.7882803761589	36.8057443176198	34.3926345262361	28.6634390484806	6.14821719067848	5.61828789678159	9.87236534338612
KRTDAP	4991.0744894259	8.08456277678583	1.00714966215319	8.02717121455595	9.97458354973842e-16	8.75059960573781e-14	7.77567789912055	48.4942216453842	1.76939102097878	59.6999729512238	4.51035387277817	2.26932158509289	6439.49343945465	4656.66993475297	4711.60814894555
CD48	675.171321851316	-2.82249962424633	0.352011539640164	-8.01820198034295	1.07304258051768e-15	9.36990763099486e-14	74.3087305067166	42.5811129529737	85.8305810111353	121.576388422744	50.260605031348	56.2392843469761	8.14697493710233	12.3496906704451	8.77162959664349
XKRX	198.444863092427	6.82554160567751	0.851511079838455	8.01579893355283	1.09423385531722e-15	9.51071592579883e-14	0	0.383311814893991	0.624324269501943	1.10403327404258	0.126306723856396	0.0556057817225089	44.0810564251864	30.5302881119175	48.0151368816228
TPRG1	357.209120393649	4.66786477387149	0.583009976283229	8.00649210778481	1.18026719160425e-15	1.02112148641374e-13	0.244940005114408	0.487848478020669	0.784780014169493	1.84747895579145	1.38426236717936	1.1205340396512	25.7378946795235	25.9422035171113	21.9023248373554
THEMIS2	1452.07519751753	-3.98738971888728	0.499260021904532	-7.9865992547862	1.38712089154132e-15	1.19457833109159e-13	75.0265494237465	79.4368736008657	46.114518956668	145.120192463297	170.14130700489	127.53104813425	6.76491002353857	5.17873302487257	8.46644320621935
MFSD6	1466.88482844435	2.43822446052509	0.305760790501823	7.9742875354404	1.53262351793387e-15	1.31385725688084e-13	24.6755672146183	31.6756019906768	26.0248638343803	34.2794734611135	17.2311607650272	12.2182987092591	111.619404334195	132.216297850462	135.126598104001
CTSZ	6065.06356267136	-2.88767883854383	0.362868692965559	-7.95791671897666	1.74960046575043e-15	1.4930454156363e-13	107.145861351965	100.340244090227	80.2840728823771	73.5955961962148	139.632395992681	126.320558535392	9.33628976580878	14.0461574617906	19.1932373365638
PARVG	847.467661369789	-3.46037036203492	0.434902475073846	-7.95665824032698	1.76748042889212e-15	1.50147862316836e-13	21.8421023273131	21.9194422575171	29.4935583878994	34.2296673849524	58.6911787656181	32.6242946238778	2.80845369410645	2.8020750207908	3.48210633448428
LY6G6C	1119.96164250565	7.41518602674979	0.93272721340171	7.95000501776524	1.86503961150778e-15	1.57721863362374e-13	3.25770206802162	4.63456054119636	3.26174193389197	17.5510500800187	0	0.747022693100797	737.498325448717	759.590559368265	850.424191122994
GFPT2	1747.52541778562	-3.6103144301351	0.454227156652093	-7.94825755629657	1.89153082180402e-15	1.59244841473313e-13	146.726222928115	176.918286721738	89.2844978475022	91.1577426664426	155.440904069014	109.737332971916	3.830150441514	14.2028687887061	13.6033649845001
LIPM	148.993671203497	8.21760323447658	1.03471567847367	7.94189496248723	1.9911552673374e-15	1.66883700843716e-13	0	0	0.309614153505485	1.14977283920146	0	0	79.6109888164432	50.0534444149106	77.5143896983015
RARG	1763.51177278837	2.50999044166544	0.316752409881247	7.92414000135456	2.29730679673513e-15	1.9168727911958e-13	44.9749693346414	46.7901487870223	38.1415408866311	26.0433847947275	23.093806095293	20.260677504669	206.61938530862	192.121302167447	139.275246021907
UPP1	754.13564316646	-4.45292874018063	0.562076331427344	-7.92228473466015	2.33185568058059e-15	1.93709108616018e-13	45.8065833267584	77.8338576207546	13.3300047305799	74.4018147699896	83.7863650288719	47.8582208705115	2.67665461244727	2.21819979990344	2.9011362486896
FOXN1	317.146664988997	7.12609715038938	0.901057812360667	7.90859038413954	2.60319611648155e-15	2.15296933439756e-13	0.192494185837508	0.425990916722616	0.128488598172697	1.84043953862369	0.116975081802737	0.0514975819742652	70.1588960257799	63.9900787099493	47.3061064486703
KREMEN2	73.5908750161632	4.30765138093129	0.544988212377824	7.90411844347364	2.698363636319e-15	2.22188942580057e-13	0.698277727645964	1.21415899556344	1.09865432224908	1.69555374896514	0	1.52115765303062	26.2376725455188	17.929974812997	16.074755787288
LOC100130449	28.4045026943275	6.64357782735028	0.841876315238727	7.89139414792349	2.98829232599414e-15	2.44987773485651e-13	0	0	0.0723071075651915	0.230157663064704	0	0.0579606479036476	5.49479545015837	7.32771618597675	5.5524981017052
PIK3AP1	2308.11585588112	-4.63846751715461	0.588839884277276	-7.87729846602991	3.34535148929831e-15	2.73067951565593e-13	115.826134106242	56.5367136124906	84.8388776378543	185.005542057004	299.886537049805	90.9163916105081	3.69087047979554	6.35058920678717	7.13779712694276
POU2F2	530.875351528009	-2.93344495424729	0.37281461978956	-7.86837424965554	3.59279436706744e-15	2.91996196741663e-13	21.7348399123826	19.632967505241	29.342323082421	15.7578844447475	24.6004064120518	9.5074118326078	2.06074670862412	3.23514638659248	2.38681893345388
FAM78A	421.667636789354	-2.84349204271797	0.361499489704768	-7.8658258827425	3.66670247381071e-15	2.96718414841907e-13	38.1531323645706	26.4090190926759	26.3377514058291	16.6760365363881	29.552998426911	20.5628185435759	3.19831313221113	2.39734161213373	5.13562139145143
SOX21	395.32159133047	7.94626893977635	1.01110210039271	7.85901734027652	3.87158643571804e-15	3.11953492464251e-13	0.0798986925027776	0.265224508855515	0.159995549229408	1.86734164162278	0	0.0641254090178865	119.85512855632	80.9165840368488	81.6270703401507
BLMH	2022.01466052353	2.5814924050498	0.328500438270553	7.85841388413516	3.89028035899372e-15	3.12120185725419e-13	33.5443399111974	34.7434607774138	47.477264934432	36.7019567813269	26.7075431886793	39.0829022461763	297.975345908221	202.036012405974	119.640883286257
EPSTI1	802.180066822751	-2.72014905272535	0.346455552406562	-7.85136515732119	4.11532820154421e-15	3.28770943216132e-13	95.3663264673081	40.3192962544154	57.2432491943422	46.572805102439	32.695485608234	64.049458695914	9.42958131569248	7.29008691346551	7.54568630919139
BIN2	1065.24086044082	-3.17160188065064	0.404002454970531	-7.85045200005525	4.14540509543661e-15	3.29770488397148e-13	68.5749671217766	83.401419348308	70.3618359445812	106.410194713537	137.302950477732	75.3585847820411	10.3030385646709	6.11702262933736	13.3956034645456
PLSCR1	2458.87790761384	-3.13757835444477	0.399715618692808	-7.8495265326524	4.17610824055059e-15	3.3081120720716e-13	212.968673797715	126.806131561537	112.745007693548	228.191954399587	264.765833972361	204.512982098389	23.3465823017822	15.5824724016815	25.7305812925613
ELOVL7	1041.82710544211	3.27596554877272	0.417385191364342	7.84878241143221	4.20095735585726e-15	3.31381400835564e-13	15.5539703503255	23.2370994561237	13.7904614776962	19.1939934099186	8.49712133671719	8.91068629125299	195.69594283281	76.0642142548375	133.647560080504
FCN1	2277.10937135278	-5.91392047271577	0.75382393656893	-7.8452277591944	4.32168411033631e-15	3.39478232165079e-13	54.4342168582656	20.0999259223853	37.5778265596426	161.347508231885	186.235768752717	159.357523233996	2.08006893594471	0.892580836720942	2.23749262312542
SLC39A8	4085.58435806354	-4.23021157334035	0.54046802934352	-7.82694136132081	4.99882095031007e-15	3.91032768838005e-13	347.154837586332	63.3099088579743	161.356992838128	225.014929788277	183.770669578885	354.634728670907	9.10444652416719	8.25708900824142	17.6950076384694
CYB561D1	582.36589316333	1.42549747327335	0.182668673551651	7.80373254788141	6.01024977501859e-15	4.68200951353523e-13	14.0831204691029	15.7647459268338	20.3081310244037	16.749329546895	14.5960849217108	14.5652357852353	45.4059879586212	36.939502373725	41.8171134751396
CCNYL1	745.679198945526	-1.26163914639198	0.161718990716054	-7.80142851996381	6.12102749298493e-15	4.74860207245037e-13	43.826172717948	55.0841309599323	51.6329125131415	45.3453462511374	41.1700348722997	50.1520914009112	16.4404993975178	21.0079433779397	20.9623524129482
IFI30	6596.40450183251	-3.85153471608452	0.493966533643526	-7.79715720349589	6.33173438632981e-15	4.89185108514222e-13	661.701473845497	849.296400518202	376.716482924303	1416.48524108526	1096.74499269837	1409.54991708934	87.2099521051694	60.8713728935204	49.8627062715223
RAB40B	219.445631694974	1.6945217293239	0.217659633561699	7.78519058217361	6.96081986402038e-15	5.35583738225896e-13	6.51902816726749	4.57123591630944	6.07173245875132	4.91219580801139	4.49122448650953	3.52860362302446	13.6234077151701	14.8702075273071	18.4424743936634
CSNK2A2	971.24847841186	2.1734490162167	0.279504928585176	7.77606687373445	7.48141683990577e-15	5.73290284703637e-13	13.3686094459834	13.4453785595744	11.96315268512	10.6574421115627	5.30173783622948	9.49907511177817	52.5532708388984	36.3600493946582	48.4852995643236
KLHL6	582.899461722121	-3.68731676007331	0.474950345031424	-7.76358370648062	8.25625880424151e-15	6.30093507279797e-13	17.6165135747042	15.9864913357545	20.16763398585	21.0215977657462	32.0752708562981	7.59401035554057	0.944750163764526	1.52036466730448	1.98378482056702
BCAN	147.481294491953	6.17737458246357	0.795924433177523	7.76125763321776	8.40912952838075e-15	6.39161934274575e-13	0.245145621068333	0.162752668183321	0.294539550438692	0.989621599179578	0	0.157399954642854	35.1178208617767	18.4306360149421	9.03680658864683
SLC47A2	90.594226380208	5.90656851399173	0.763883620433616	7.73228847430828	1.05630243111306e-14	7.99637977488573e-13	0.314245104155297	0.231808836913323	0.139837688222027	0.259648297718339	0	0.0280231200072187	13.8100136552461	3.17168793189668	10.444006989476
DOK3	1155.71655409034	-4.30585946078846	0.557077074696968	-7.72937831471652	1.0807305802762e-14	8.14844815827522e-13	50.7740538052046	57.4789272602033	36.3444049109406	101.171640256723	146.983288138324	63.9485164593683	2.92812375597337	2.70166641009065	6.17404234299752
PGAP2	470.758593969725	2.01743654715276	0.261164243055217	7.72478086414846	1.12045928974676e-14	8.41420108228227e-13	16.6648681696363	12.991629495109	13.3989896002052	14.9542365958023	19.5633791903378	13.6789321565634	63.4318687095143	63.9896933720745	52.722251178689
FPR2	1248.12628831774	-7.31647621136706	0.947321216645368	-7.72333194148866	1.13327538356454e-14	8.47653866575324e-13	48.4648497137511	110.88994035443	11.6795426836371	185.540938707016	291.261144932331	59.3284392484526	0.338181465517476	0.249118285573831	1.76483935884525
LPCAT1	1609.76382986551	-2.17670787845287	0.282396038360423	-7.70799721940409	1.27807532677711e-14	9.5216611844895e-13	93.9546432417957	82.162825363854	57.1146304850869	124.227494964551	71.0391929994237	63.5337320392971	16.755651182444	19.5603541891923	16.3406198431841
COTL1	3635.36962403012	-3.20933772607455	0.41677509115728	-7.70040675214785	1.35633786629505e-14	1.00647775106021e-12	109.15804040201	214.72664108988	111.127072833981	233.39312401573	226.276487509956	199.289213611626	21.5998030120047	12.5220074490433	24.2747486419166
SRGN	14135.0147106137	-5.43938461597389	0.706830494246398	-7.69545833159505	1.40987872755788e-14	1.04208910358944e-12	1743.82776430638	1991.78797094757	946.225247253925	7111.76178455745	8484.52890618268	3551.92042140771	70.5123639071977	104.441101288105	108.573428257131
RORC	280.499252662664	3.53830635503541	0.459921668389608	7.69328039582177	1.43409752378512e-14	1.05583321221733e-12	2.50938535851903	3.56996991204629	3.48160331723481	2.93238827073308	1.04564989496705	0.748054334076386	23.2314891581794	30.3812402035026	24.7305299315293
ARHGEF26	496.948542304986	3.07337512817739	0.400053439733577	7.68241145538996	1.5612144904975e-14	1.14493128299219e-12	8.73039942904134	3.26742602483074	4.54200957229892	9.91110024565677	4.13501235770646	7.83121719743035	41.4605660162978	53.7216920214999	62.292361083144
C3AR1	1487.33318134407	-4.72631634324672	0.615838046648566	-7.6746092076767	1.65923711961662e-14	1.21208240014329e-12	130.564304981156	53.9077614546437	52.3976945016314	177.804321596086	228.264290028842	234.928900648909	3.42383304837676	5.4322914607012	8.17613368876482
RIPOR3	970.51310780484	-3.63522645256909	0.47372309574133	-7.673737010606	1.67056418974739e-14	1.21562682551618e-12	81.8051710835065	58.8000196764696	94.1401804694517	21.0977220923864	28.4267510681048	62.6358001474713	3.48558381024025	3.74835540928582	6.12799270343238
ENG	4488.60073352694	-3.03666633689629	0.395755605695549	-7.67308483618138	1.67908354058364e-14	1.21710866374198e-12	544.107096618648	573.550627754411	296.172532682945	387.354966941756	158.993165462011	490.117187819121	33.9952928974917	49.1429816636008	61.1299648075997
LTBP2	2563.50713770594	-2.26628807249615	0.295577658961845	-7.66731856682274	1.75629194458182e-14	1.26817788336843e-12	122.859650894046	85.0579304417256	72.7146813362987	93.3365637294884	98.5711697780078	84.9111680023882	14.6351354020467	14.8220989199785	27.5115910652601
ZNF239	77.1248639421946	-4.08254741691872	0.532669892119756	-7.66431044313816	1.79794531300339e-14	1.29328066307761e-12	14.4327163874487	4.84247028072214	10.8146533220063	10.4853679077345	11.543095477631	12.779179358541	0.427528631302608	1.07977734380846	0.392282716118222
LGALSL	2734.36079478983	4.09159884720267	0.534420236223694	7.65614505190638	1.91597311997633e-14	1.3729190593296e-12	26.3740037970724	50.6100243408775	23.0761340639911	35.3380474962299	6.60571641074746	22.0254883135913	432.09120393575	647.32631170597	242.368130866079
CYBB	8191.3068578873	-4.50348366357365	0.589000486822599	-7.64597613130675	2.07366134572545e-14	1.48026304580417e-12	574.2071937761	210.40869546094	361.269365033424	691.348815821296	1303.6139199202	681.824089179356	26.8648940625186	20.0219924948338	39.1445248559697
SPOCD1	159.223214500861	-6.65798222591096	0.871165831115599	-7.64261176013396	2.12859098857735e-14	1.51371845528603e-12	4.28667480510315	19.1188250802261	6.90020042786725	5.81495961620215	8.53615959686873	4.18142921143139	0.0216285782022027	0.223054922245446	0
NEK6	852.532556146354	-2.39565232069057	0.314041276120196	-7.62846320804548	2.37568621677662e-14	1.68306162391563e-12	48.8011769431854	56.1562790231944	88.7531006499548	77.876758828477	51.7851299487458	63.783908305932	12.0295488030199	7.28269181617046	16.1523271153576
PLEK	4404.16539914584	-4.41677233390159	0.579314967131272	-7.62412950553158	2.45686621415066e-14	1.73403031219791e-12	246.890400089297	362.149653965878	219.681626786246	614.542743375311	1014.86621082929	338.557910005789	23.6192846870288	17.5398122087425	25.4888295736259
PGS1	525.09046206659	-1.65073346460657	0.21678686580039	-7.61454555151195	2.64620848846829e-14	1.8606710922286e-12	33.5793763919324	39.7622122650034	30.7537510532438	29.9315687629322	27.5348658006942	34.5867962314006	8.2708786282308	13.1226676972277	9.09709280330645
IL22RA1	491.11487328484	6.20933138171761	0.815952971576469	7.6099133136568	2.74279822461818e-14	1.92139156227544e-12	2.90267383412647	3.12005203791029	0.74732745358912	3.25981794823451	0	0.399366764575719	98.6775280385402	127.988719823625	136.350237799974
SOCS3	10006.1106702371	-2.69058795684735	0.353681245145251	-7.60738092217011	2.79706020348134e-14	1.9521192661769e-12	1075.74605966301	1168.47506227703	733.311100320031	1378.73419748079	1297.50305285872	1655.08506283943	210.744942163643	208.752740398554	136.619630041721
MFAP3L	711.337999720825	3.74723878911964	0.492902529910625	7.60239309341567	2.90704106430075e-14	2.02136255337712e-12	6.01365402100188	2.89824251464612	6.20843500398439	4.88366422157887	2.38753087396689	1.45866414893541	72.7185906397086	46.8521784224378	28.5441213084025
HNRNPA2B1	14452.7652603622	-0.733485219894329	0.096529327077879	-7.59857384380769	2.99411990630794e-14	2.07422904505628e-12	345.83283422591	308.759627066147	342.663887232967	361.467478925527	274.966683561943	303.396695632843	169.239037383422	188.729864251228	206.847468093529
ANKRD18B	34.6361243146471	6.4835563907214	0.854649432596368	7.58621739328228	3.29379620879117e-14	2.27344595675902e-12	0	0	0.0399374241033626	0.0847487382635386	0	0.128053744898959	3.53204615604437	5.93607149229942	2.89876968145393
LILRA1	234.863245251086	-5.32784555711361	0.702360659751521	-7.58562639171516	3.3088459182016e-14	2.27546788528633e-12	14.0367044900986	14.2651300733379	6.69530627128591	33.0232921305989	37.5605841445508	20.2104504679601	0.790296423737011	0.174649391156228	0.571050542332746
CD37	854.181184407622	-3.23733679115907	0.427037078417565	-7.58092670349702	3.43095399428626e-14	2.35082957258139e-12	52.7773011933271	44.4199528706135	91.6315773964513	54.6356642356097	118.733784306362	54.3446890982383	5.81871648567454	8.24706653155375	8.04231419879381
LYSMD2	241.989266165673	-1.76155987354935	0.232499583400844	-7.57661518262726	3.54686814892692e-14	2.42141464101651e-12	51.7363219874177	41.5208921437124	40.4418205567664	49.7962602357494	29.0907166083256	36.6200569500521	11.2843702057843	14.817985002699	9.1911170533409
SELPLG	1045.65052604856	-3.01308997037448	0.398415830128742	-7.56267633592983	3.94859279060673e-14	2.68590148734967e-12	111.285036371328	125.160430138632	92.2006937796234	120.870709685711	193.332054126164	105.257650031297	10.357634488401	12.8502850971915	23.459232098051
CEMIP2	3058.81085694633	-2.5597563600682	0.338647842438409	-7.5587558498435	4.06942920058926e-14	2.75810338670984e-12	102.623800843912	102.68707302329	82.8327767963925	110.576364994562	159.243106120535	94.987317776031	17.1718500319237	14.2474446336665	23.6114856615969
HOPX	5519.15447585606	6.54986731676043	0.866785642562804	7.55650185597744	4.14053995505814e-14	2.79620493223962e-12	6.99093463636323	4.30120056074055	6.27550709898957	14.5333100376843	0.109868766372699	2.03150089788949	450.425853525761	643.802919421527	390.337126917802
ANXA6	4217.41859294207	-2.32534247762383	0.307847707053185	-7.55354814847491	4.23557826798222e-14	2.85013427968094e-12	259.55354254842	268.887234469106	297.878884078569	171.619412898517	193.127269394655	342.591179982971	37.2885887655996	42.9848985929609	69.4877307796522
CEACAM1	305.413138436094	-4.90724828586948	0.65001419036556	-7.54944793299005	4.37107091780607e-14	2.93080305038897e-12	38.4652862238268	12.6750474467852	5.3325674171608	29.9063377751363	23.1948232542019	9.26148652059813	0.388156083205444	0.85779489276768	0.712312165544143
RAB29	655.637001204853	-1.76593385748646	0.234217077611863	-7.53973141280887	4.70940397986669e-14	3.14641816078353e-12	47.2154610545179	56.6142910373089	68.244740905916	48.5057471423262	44.7288862361538	56.3372598285902	11.0297161665195	14.6306741583568	20.6099902958621
SDS	91.1326941373102	-4.33383238686309	0.575015550497813	-7.53689597283261	4.8128995803314e-14	3.20416229507595e-12	4.5869560185721	16.5168231910767	7.86198428962159	9.66317522813926	14.0315211352855	10.6698705526054	0.407956010815591	0.751292666560015	0.409416528594267
WFDC12	234.801485735047	7.50258730824415	0.997337369366037	7.52261725940662	5.36904263800498e-14	3.56178114791185e-12	0.602900069362893	4.6697765567782	0	1.28096350970205	0	0.725816887619226	340.288281502252	72.8269181617044	210.817287183152
BCL2A1	1831.48468226822	-7.75336552024155	1.03135913925417	-7.51761944519969	5.57825888814685e-14	3.68754339317144e-12	173.045953325805	254.348615796234	54.5406335375151	910.682983615504	2132.09964325105	141.145245507795	3.54219594064316	2.94967316775547	2.47295812748899
STAP2	453.109416819233	3.2896962055711	0.438004780024655	7.51063996467327	5.8839008624516e-14	3.8759422733918e-12	16.9769989705359	9.90657329148149	8.79501202792227	17.2277088072727	4.61937389201482	5.08412950022505	112.131119509297	89.2116582817438	86.1118709353685
CD177	547.673878859067	-9.96222484003895	1.32711466704673	-7.50667978239456	6.06458305461453e-14	3.98099588347319e-12	189.901946362935	4.49302181991667	7.18570148180194	125.196837771203	89.3473547315745	66.1640475264048	0.123879124141153	0	0.0994580976900381
PLA2G7	1029.10357854186	-4.30651680691673	0.574345384324235	-7.49813078411644	6.47342960368957e-14	4.2345702919745e-12	107.224122947948	137.476206566846	76.0020042735314	222.271120897912	344.613817657949	132.681606617685	9.15411977523097	5.26306237127812	11.711420447375
GCOM1	59.9183432411228	4.7997058968608	0.641880098358818	7.4775739411969	7.57071735109506e-14	4.9351613732451e-12	0.249452683523524	0.100370991250052	0.158939472996871	0.192728930308501	0	0.145604889123122	3.28729405167308	1.64358944599071	6.71157763206447
PGRMC2	2335.5231506853	1.53936137219843	0.205887749617718	7.47670211101262	7.62108980824926e-14	4.95080761453535e-12	83.025829915182	63.2572875866455	84.6457387024348	66.7947290544621	61.6855172514751	91.5626005603956	218.330047346333	226.397887460367	189.943337784195
TNFRSF10C	379.686921397634	-7.48688408924024	1.00312824138582	-7.46353634595827	8.42306283992154e-14	5.45291661229955e-12	24.1940480909381	149.07986393293	14.3830303122799	173.810995317258	130.390723013011	32.5247394948248	0.793467839806374	0.584500831847985	0
LHFPL2	2268.13786461187	-2.67881267307233	0.359141038458146	-7.45894338495242	8.72190715505998e-14	5.62697886354282e-12	98.0241671318886	124.472806728303	90.9907946215924	114.712835549404	107.210705261412	43.0854258129491	11.9870639808282	12.1980751354962	19.8648879144089
ZYX	3703.25327477828	-1.98399872836737	0.266270533274141	-7.45106378828908	9.25905781584722e-14	5.95306682995602e-12	294.192904216894	427.044419511615	265.846586902423	410.681723938107	368.936257161879	413.056903239625	75.4700669694623	97.9897664080872	98.2881635932434
MGAM	843.291056839207	-7.30142016382107	0.980580012202215	-7.4460218166423	9.61969049151493e-14	6.16382489036523e-12	12.6717085257568	18.4869718336279	1.17315209627225	70.0971202651171	52.3334261142661	9.99596428771283	0.170786822583011	0.104840459877999	0.251384106114675
KCNK7	230.949445063999	6.04617733072958	0.81235946254653	7.44273638639775	9.86207659806898e-14	6.29764034190976e-12	3.83958166803487	1.47063804783854	0.147859350804927	2.51010548677393	0	1.54079332970158	129.894309146937	97.7547160027682	70.4582036405659
FNDC3B	3317.22052492154	-1.72617553611571	0.232258314244537	-7.43213667820857	1.06857298192008e-13	6.80047090256531e-12	68.2250161987969	78.6730526640705	100.559628321195	100.045831454941	70.5155537296117	59.1187950887743	16.8603727589899	24.8400789761095	28.4212934960561
RAB11A	4042.41648210984	1.5048495699194	0.202499076404886	7.43138979513434	1.07462515310115e-13	6.81588264335166e-12	117.716769264997	116.054400406601	114.238737589471	127.151978664417	63.5860069316047	113.326893531544	305.370830319038	311.895380832073	268.759173623714
ITGAL	827.303553525156	-2.84669825418631	0.383121933274929	-7.43026699059675	1.08378694708197e-13	6.850847186706e-12	24.4187057949456	23.5600601865463	28.4092015999723	37.2380663429707	41.1053093823262	14.8648730988656	2.98274406934514	4.69196132317146	3.99123006788571
ADAMTS4	1644.11584412664	-4.73102359011575	0.636767760489391	-7.42974736421909	1.08805290564966e-13	6.85473330559283e-12	86.1456604236213	49.685664982151	20.1602749312531	78.8637302975118	13.1422036213157	97.0704612906112	2.13448835606649	2.88264411992354	1.21387367169113
MNDA	2686.58414707073	-3.82497097683342	0.514856748225119	-7.42919460611007	1.09260897923845e-13	6.86041504221496e-12	313.80576449802	677.603521044746	144.275532209269	662.198830649771	615.408273748574	335.467786416371	32.0854884259482	29.2098878671291	34.7520836710885
ARF4	4699.16199051107	-1.39969180730647	0.188665658316297	-7.41890082062465	1.18096301787022e-13	7.39046656583185e-12	568.439509521563	619.118153256036	719.317793421074	481.644747785756	393.573503768536	583.462146413882	194.692584673184	183.481737283009	236.008355122292
USH1G	26.4075391822969	8.19488613009592	1.10520429548687	7.41481567123829	1.21794081255318e-13	7.59655176573868e-12	0	0	0	0.0697349480204474	0	0	7.79324648997803	4.25011264461535	3.3877233353674
SPPL3	1379.75804999282	1.58133118302003	0.213491965446555	7.40698217711566	1.29205818462138e-13	8.03215243645095e-12	37.2591156396703	36.918263861578	34.459999490449	26.3505004900698	21.4264306055957	27.453841202747	97.5028420477192	93.6075800026801	71.7596074510542
DYSF	2197.96932443738	-3.4948882135583	0.472048912657401	-7.4036569513185	1.32484407714966e-13	8.20878637109167e-12	72.936067665252	100.764446971503	44.3624230922244	89.434775736611	161.751982987274	61.0182810815902	6.10104317223871	9.09620274762593	8.62336918624813
NCCRP1	1713.94237150358	5.20694246344598	0.704047946008443	7.39572140358682	1.40642604999614e-13	8.68560613902223e-12	8.16204587574198	34.2928799223803	13.7387165493235	29.9080657423473	11.6450322701587	1.803823404252	694.965587124693	528.457930253588	513.921393139881
CPA4	913.209696738206	4.70948516108649	0.637215072207788	7.39073095802541	1.46023818794491e-13	8.98836450507465e-12	4.6040057090686	6.33527850746773	1.89116517815781	17.3066002226674	3.01298020202766	3.31611640166271	137.481008154071	125.544554145813	194.087225812292
CHAD	90.0165986741973	3.79828113857554	0.513967167543725	7.39012407490485	1.46691865017967e-13	8.99997736551408e-12	2.95047249788672	1.48395802505458	3.62552486238901	1.13977809416658	3.66739040910247	1.50691030054891	18.6489994438993	28.9008315299578	49.5791194738744
RDH12	319.772560576942	6.79235509806999	0.921567497843918	7.37043690664141	1.70069740549995e-13	1.04002909090736e-11	0.694423115985923	0.219537569396609	0.39730529592084	3.68854938435968	0	0.398094895898726	109.121411972608	98.3580874331709	74.3924609697792
TOLLIP	1060.52840642437	1.36142711564947	0.184812982255799	7.3665123468714	1.7514972899485e-13	1.06761721173679e-11	34.4012280510822	28.7756401444696	23.4187167459575	31.0700022269053	24.1320786384819	28.3620156863298	74.6855085503195	67.242263297491	69.3802600579737
SP140L	352.747637266507	-1.80190398307451	0.244622119589743	-7.36607133523534	1.75729813453815e-13	1.06768657533396e-11	19.3101422658553	17.797988463397	28.9804327577657	17.6585920994546	16.8101059901168	19.8122317686858	4.69208078678423	4.75501771855802	7.31645452373555
LY96	491.015255141778	-4.11318745567089	0.55857519871647	-7.36371300609558	1.78864023411695e-13	1.08322360501006e-11	384.915024158766	121.622438881334	206.714249604395	198.016564010964	550.859097077001	336.431492050457	11.2393158122842	24.2322124831432	17.607107956004
ARHGAP32	1492.87897622021	2.45713923635204	0.333707525095126	7.36315201657982	1.79617624753286e-13	1.08428980293189e-11	14.0636383090715	12.6222989606531	16.2305834622922	15.0369314729159	5.2736622834794	6.80447444289601	61.5173543088728	54.1508772375947	65.3616063546501
MAP9	302.927158282742	-2.1663463346631	0.294905288844897	-7.34590533505985	2.04370987862854e-13	1.22976311735167e-11	12.1071822950274	13.2215181266707	16.4270286360451	8.35041556299226	9.32887173215432	8.76438027897442	2.56060681170437	1.7078187763561	3.00038478468971
SAMSN1	1796.95773155785	-5.30298725102344	0.722660981252985	-7.33813972054899	2.16583009993046e-13	1.29908288485925e-11	48.0764840750156	56.4374565816436	39.564538734362	201.229855880437	280.022079869702	81.8357957524135	3.01452740778898	4.00583164121855	2.1829757665414
FAM20C	1788.0876446053	-2.74404622831332	0.374102693763195	-7.33500793782118	2.21708345459422e-13	1.32558996103668e-11	148.661271555212	185.311710109895	97.3328206812524	68.798879835118	72.725982086302	151.664230533916	18.798546788448	16.7960142084058	16.4558873734829
KIF21A	548.992428397384	2.72266065405548	0.371252487932837	7.33371692460695	2.23855674237373e-13	1.33417981845474e-11	6.30417031607464	3.44946534300766	4.32359624256448	7.31043102119426	2.48378670532591	4.2070882657709	17.9790522565794	30.3933788536473	41.3949773581233
LILRB3	979.808858249094	-4.96105584952335	0.677294150770619	-7.32481720664309	2.3922456620777e-13	1.42126645759009e-11	50.4017034699588	72.7911598872221	18.4075393292768	119.908179177895	197.335053076167	75.583260205637	2.50202009376846	3.44446371498211	2.89791506481445
C1QB	3352.3049821272	-4.77507904622152	0.653009551584027	-7.31241837831998	2.62376659617452e-13	1.5538988667691e-11	1866.48486621126	301.820750693145	404.018144364904	239.370397135971	1035.64876533324	910.99667766368	23.8279668649629	29.9605645895806	32.324148392956
COLGALT1	3616.44783688301	-1.71122799640023	0.234205848512823	-7.30651265656392	2.74164688879224e-13	1.61860624811904e-11	245.630447764118	266.135268104636	193.45539037036	191.48024971266	252.291228702088	254.531523505369	60.0935202206299	75.0214960877333	75.9762153133108
FPR3	1614.54976104175	-2.838745478264	0.388732235383443	-7.3025728763242	2.82316303787134e-13	1.66150667313469e-11	135.853193031682	302.411421868519	128.867059281132	286.767696831711	173.642247978405	160.244297561969	28.8390511846862	18.7662310527516	32.8492309453733
ZNF273	819.442188391032	3.5897966444519	0.491934854449826	7.2973008762851	2.93597766639367e-13	1.72250139715234e-11	6.42654402415544	3.70488679005998	4.81236728493577	3.61436912628309	8.17157204022947	2.38387616233391	29.1528585786004	88.0143440099666	58.1305221974637
PLAUR	3173.54543771782	-5.29572876438799	0.726375858204488	-7.29061780422931	3.08536886246192e-13	1.80450825619502e-11	105.201462911014	209.959584121948	55.3687985386877	605.515359742403	413.483608390169	107.949723548274	7.116976587045	6.23040248935559	5.57594630967031
CD14	6751.56186520658	-4.59674325807106	0.630556250171963	-7.28998127735227	3.0999810128919e-13	1.80742371229914e-11	1284.93077282967	553.559385331764	559.518804187574	1124.67119312843	2280.97619181983	2566.4431510661	34.0323315666953	50.4131967468887	94.5118678535817
ARHGAP45	1106.65517635761	-1.88038045532688	0.258129913585431	-7.28462822928326	3.22558549186217e-13	1.87483411839692e-11	42.7017966395796	53.591084806495	70.9203808261485	69.756493514248	53.1956047050337	52.429806280057	10.2453815498809	18.9312622118922	16.4118458895341
FLOT1	2353.79912644915	-2.15032009542895	0.295249056479646	-7.28307186166127	3.2630329571965e-13	1.89074631908664e-11	228.635890903957	188.623784624651	183.164914121083	242.264486070593	278.945207269105	306.833297138707	45.033348214317	58.6205243614322	56.0876220582172
IL6	2413.07853415632	-5.31389271454101	0.730790038034488	-7.27143562169115	3.556868821518e-13	2.05466631554397e-11	211.153437777713	192.535986927649	78.12190606313	505.729841904362	450.196722430798	974.669644823137	6.59169860515803	15.3855224400585	9.15735557938954
CLCA4	427.462764536027	6.65446288283779	0.915546919106485	7.26829258442824	3.64059601137896e-13	2.09658127354689e-11	1.28774347568446	2.02484716421286	0.339300105850587	1.65601788224827	0	0.163187724950653	104.781865174953	125.751614998104	25.6267191160343
GASK1B	4273.51885293005	-2.62189008516407	0.361431608881697	-7.25418037807054	4.04101302679474e-13	2.32006050657628e-11	233.742367627805	144.769634313118	244.837371833066	124.187827317109	196.630332564166	155.47495120011	18.279716747316	23.37854976927	46.0892863603158
STOX2	305.60992456119	2.47353846613578	0.341016058332798	7.25343691504947	4.06326676166816e-13	2.32572470071823e-11	2.05564255942034	1.66044000188377	4.01347392255274	3.0572930224961	2.47336682865716	2.40874558833012	10.5035436200854	11.9387444986425	19.9402240496285
HEG1	3064.6278907834	-1.71159349862491	0.236192669776541	-7.24659872063017	4.27367715148555e-13	2.4313337830906e-11	86.5889811331698	102.738030142458	125.431532813815	111.215729247422	86.044693620484	76.5140467490073	20.7004204589791	27.1441799145863	39.6105149770161
LCE1E	91.0285628382882	9.49955534153804	1.31088875766729	7.24665253704851	4.27198017746785e-13	2.4313337830906e-11	0.179848942939278	0	0	0.19105979984971	0	0	18.8746391455096	7.99470248641963	125.208021220852
LAIR1	1715.80609504679	-4.22587694501859	0.58360544311266	-7.24098274765889	4.45445072096316e-13	2.5189113805832e-11	59.6578619930379	33.342115347671	44.6612182718376	46.9251485178147	143.639806056342	101.638495212652	2.65808285451182	3.3566613252576	5.88396126889293
ULK3	1120.31279732925	1.68048853755785	0.232069767783972	7.2413074464838	4.44379745290578e-13	2.5189113805832e-11	54.4501631369328	33.3982616778276	54.0517234759238	56.9967702799803	27.9978227168213	45.0347966412195	132.350249393144	136.588812417908	149.148087862658
LAT2	757.952209331463	-3.7252311734852	0.514507828772465	-7.24037801790697	4.47435860478633e-13	2.52257082421197e-11	50.3743237272957	37.8231352027278	33.3500425625434	62.4698706106624	106.453141023217	48.1030018699754	4.68650126341084	2.38430042298386	5.79281599654819
TNFRSF1B	3528.60477776995	-3.72100472779885	0.515807342102538	-7.21394292805384	5.43545443857236e-13	3.05524615657956e-11	164.117920549109	278.279994587521	139.555588449452	557.007638899012	453.525922617912	324.382641833988	19.2257908657161	21.5126629614776	32.3042428554358
TREM2	66.6390743507191	-6.13802907501256	0.851153910250722	-7.21142087358149	5.53710205732700e-13	3.1030911649032e-11	16.2149836006732	12.9842939160255	27.7705516772067	15.8658151601224	39.2845055317081	16.4385925232482	0.419831442637278	0	0.44942344052083
ARHGDIB	4896.41500777668	-2.36743470068829	0.328569676728568	-7.20527446190366	5.79270505907171e-13	3.23667395175632e-11	642.637000354755	610.057760284507	662.220324622524	817.241545716009	1154.03496946355	785.270840313859	134.702774451458	150.472110879553	166.409373075024
YOD1	1109.46997735162	2.5913098409362	0.359719333330106	7.20369910882221	5.86006056333134e-13	3.26459278979177e-11	12.9947079742792	18.0316515958406	15.8591379030368	23.9157639631778	14.0858959749893	7.01866676129084	89.9343073512352	105.109650209723	70.7254128090823
DPH3	669.025189167805	-1.20136317602194	0.167064312472973	-7.19102217726062	6.43080344768205e-13	3.57194982031902e-11	46.4011478205205	42.3334501067883	41.7030758250154	48.1845900187996	44.5317550694554	44.6973584893155	18.9665138551572	17.8552859675278	19.7902949344628
CSF3	1152.30844249849	-7.96753370332264	1.10903789279979	-7.1841852790155	6.76091281109528e-13	3.74422941343666e-11	147.33030974296	367.496990998193	4.95222259898628	127.894397263721	204.319901161537	251.946190123171	0	1.62712393730655	0.665025226176093
SPP1	6949.79000999278	-8.15046735166942	1.13477817875473	-7.18243221826267	6.84820162392277e-13	3.7814158025743e-11	125.317364159096	347.829659161205	308.693248159202	3967.56509043389	1664.90633929836	29.1634955814547	2.11272350280198	5.83619421718098	3.39245957687417
CARD6	547.207969330206	-2.37216061309657	0.330549395565251	-7.17641794213568	7.15615696897341e-13	3.93987363447234e-11	43.5004740105226	28.7833011160481	43.9374350544178	32.9754466064822	56.5882486491837	45.3076689907026	6.02200328947784	8.97772768917385	9.15168048092152
LILRB2	2001.51545632429	-5.49909892367244	0.76681758637627	-7.17132603812517	7.42747767466642e-13	4.07729432351425e-11	78.1192885764236	92.5312914499822	42.6299531577594	184.824016217223	454.567679526366	200.513487911636	1.80563797992073	4.37457319358341	6.24973955681067
ST3GAL2	809.313635898386	-2.01882658317112	0.281531757046103	-7.17086627936089	7.45246707851295e-13	4.07908504174933e-11	24.4531813664118	37.6948484758918	22.8992788400839	36.2156448401012	22.4644252685168	19.1254673978954	4.96904654630924	7.22813701857369	7.3476927760267
AKNA	1230.96565728376	-2.15966419781716	0.301464571670285	-7.16390714123187	7.84095264050924e-13	4.27924549049188e-11	25.4096985888571	42.1372967835742	44.7924149359487	45.6292651003964	44.4347078356011	25.3458507048933	7.15527270054619	9.60468958417877	8.17025615103995
ADAM19	1179.27086022015	-3.98925972338508	0.557173575066226	-7.15981500542433	8.07860049281283e-13	4.39616364208893e-11	54.584994597692	111.066091012788	70.1072501655724	56.1190545909026	18.6859190318268	25.579612339393	4.33618742090448	1.52384465312393	3.96045656502586
TMEM79	774.48488752417	3.26505382682963	0.456360539645365	7.15454896553257	8.39484780431934e-13	4.55505412365004e-11	19.8025430929015	28.9028233575093	9.10349346004638	18.9905375201541	13.6256294412419	6.86437970068644	180.277587697499	146.910052622834	118.728497751115
OSM	840.237250614241	-7.00323459222886	0.980551258908507	-7.14214022836956	9.18887828408802e-13	4.97152740361581e-11	31.6628930545407	207.534288219976	7.70538565088829	314.1751384531	229.688747613627	46.9418514141814	1.00957113970658	0.531208108944197	1.73688941424815
C12orf29	589.750491555978	1.75371256759306	0.245621925352762	7.13988608742635	9.34082956118097e-13	5.0392164994716e-11	12.0556444675184	14.5523026844758	14.2286706437296	14.5147487602478	8.79118499067668	11.7574012640013	45.6959772955262	48.4711824506118	28.3189475515675
GSDMD	713.874473706769	-1.91709856920518	0.268558987551824	-7.13846364510606	9.43798241214183e-13	5.07703959328225e-11	55.3621732818362	42.8046452047425	47.3807075246011	36.3616669820167	31.1577450339984	59.4403826747097	10.3967107992329	9.94513509763771	14.7103318466641
TLCD3A	840.626358940677	2.66839503766356	0.374714499013921	7.12114168169517	1.07036690467826e-12	5.74144807669421e-11	20.5787025685772	40.6276899944219	34.8818366714711	31.2047580122959	11.8307298012157	25.0140657998646	190.371923185782	190.364133997464	113.226864440647
PLAC8	273.451736272521	-4.0597364549282	0.570312886354604	-7.11843718082142	1.09157666588585e-12	5.83853570522536e-11	46.7617699692675	13.1061668046437	47.6227364886419	13.5660530131998	25.4171686460764	10.4470738973624	1.49718078500566	1.78846141775509	1.16954528817871
C5AR1	5074.59662284815	-6.24976078296574	0.878844942312899	-7.11133498307214	1.1492581573488e-12	6.12959450172343e-11	173.089680844925	235.480707659977	81.680318902653	860.280010245966	1547.86179860765	551.690624675961	4.23939105200193	5.48413229881663	14.4447786981164
TPPP	470.414389891153	4.39745447104451	0.618902242779269	7.10524888599064	1.20105898312624e-12	6.38772842753883e-11	1.79740654564202	2.76707663986093	2.15173810228077	1.86793788262498	2.77811417309031	3.32418226670677	7.53505805475936	76.9914144519686	72.5955284530209
FCGR1A	164.876637530231	-10.601262315166	1.49237484939657	-7.10361898651167	1.21531619401144e-12	6.44529554417255e-11	26.5604757935683	3.83859657302285	17.0414934556023	10.01960146655	67.7892582762931	31.0619315362799	0	0	0
LILRA2	227.298622660188	-6.35900867751058	0.895664639258255	-7.09976524559102	1.24968980823725e-12	6.60892294643556e-11	6.50774775749489	11.3570367679303	3.84826834579523	21.5289997237268	31.9290363451768	12.3739861052178	0.257832546095243	0	0.276005982821261
WAS	829.758932538061	-3.84043744823453	0.540958150968357	-7.09932448815097	1.25368144326118e-12	6.61140882465882e-11	67.5836677711803	78.8326773970542	61.921191490204	143.803209761342	235.411980542615	121.269215054466	8.30771918679101	7.0760250005485	9.79651730893879
FXYD5	1234.55528485568	-1.75956017761789	0.24791031127936	-7.09756753778227	1.2697176289962e-12	6.67722094307413e-11	118.022576684334	164.90420295429	116.683026250854	143.219729083329	110.499253669931	134.029008351798	28.0757890860275	33.8909352688989	51.9924770608552
IFFO2	4886.95751707397	3.87938486011354	0.546804661386151	7.09464482303294	1.29684108154002e-12	6.80080850972972e-11	47.337266329731	64.176633522828	23.7358407661949	53.0996586771822	9.09849943605394	16.6898337566864	392.28454802837	611.048369629822	486.105565025842
CTDSPL	1300.45537482283	2.42286643791036	0.341792498761356	7.08870571089401	1.35372045734146e-12	7.07931695435335e-11	36.2999503556373	23.8444476645274	27.1890598537829	21.3298627301584	11.2347638343744	15.2848521730456	124.890923120885	133.552372250385	82.8712425736761
CLIP4	1293.78568517902	1.97524057221867	0.278679837910269	7.08784886280387	1.36212606606541e-12	7.1034874345311e-11	20.9573828892082	19.402031226227	18.2176554095716	31.0033996870118	14.2862790402549	19.8322476265147	53.4690224736506	101.17428829875	82.0619420271144
KLK11	1141.32846120905	6.98376347026515	0.986581986197301	7.07874618427151	1.45464527946274e-12	7.56496135086799e-11	5.17829765646977	5.31460045927674	0.225422575946092	1.83369535499832	0.273630756725838	0.180696462545744	339.261028098131	213.869708686953	205.036270985959
FAM174A	344.347736845705	1.56497206352799	0.221127128638585	7.07725041772606	1.47042685541515e-12	7.62590988496242e-11	34.6880143842794	47.2103563765916	38.2041339674439	36.1132808321718	32.2512545137819	37.7232595452185	115.6967562466	122.518989789338	84.7598595619241
TRIM62	295.538343919072	1.74717797744794	0.246985455996947	7.07401158661559	1.50517710191238e-12	7.78462669732867e-11	8.22618932669443	10.4026353305637	10.5308136927157	10.1122339438564	12.1044790823304	9.05445614333845	31.3337226975349	27.8797414823769	39.6690223571891
GPT	150.43161581744	4.21148654915878	0.595426346050799	7.07306046682636	1.51553407879822e-12	7.81665846026314e-11	2.03445959545534	1.40696020299986	1.7823597069816	2.611543439818	0.154537834848972	3.60582107631345	22.2407077739632	32.6849111299755	51.3367622891741
MX2	1215.25773059462	-2.76336307973365	0.391159594787669	-7.06454121682397	1.61147508454625e-12	8.28872143486884e-11	49.4296701388197	22.7048838831619	17.300153271003	32.4166368197416	30.3299550157248	18.1940193244889	2.92544269224038	4.96115250765079	4.39331319586183
C6orf132	1150.63501345579	3.23009801132981	0.457962865015102	7.05318762302549	1.74864808132902e-12	8.94526405418827e-11	14.0133351279784	17.5430606981167	8.5003589828335	14.7057489903587	2.85926569626581	8.70196399852884	83.194269237142	118.515924743976	93.942092370164
CXCR1	1062.69819753639	-7.16891112477631	1.01639058629967	-7.05330334756037	1.74719374270795e-12	8.94526405418827e-11	29.6423824261788	261.343897145086	14.839570924705	227.496045844146	327.35374366601	38.0495507475321	1.12171312652579	1.83622160472781	0.200129592261207
FCER1G	3253.90998444248	-4.45589243245173	0.632391637944724	-7.04609638250975	1.84006823028491e-12	9.38734808569809e-11	978.11780443994	461.770176633694	326.848003148509	1404.93227467432	1919.22909671507	1807.53376932926	40.5350741944653	43.3259725785659	77.3402262516616
LMO1	31.4545407106893	7.96076729692904	1.13007520219815	7.04445799840956	1.86184797310029e-12	9.47271919972488e-11	0	0	0	0.145564035193415	0	0.109972255699883	8.62809017595906	24.363914439552	6.34991828864914
CDON	1198.82891474833	2.95657888125924	0.42005449278843	7.03856031066994	1.9423622845936e-12	9.85565122458384e-11	6.56843318122582	3.6939635470478	16.300364964556	7.16210981548523	8.89198398346922	7.53351279152585	62.5068519039825	63.6838523481399	61.7146125035697
RNF122	192.889857439798	-1.50074378795738	0.21335364992581	-7.03406662355781	2.00599263233869e-12	1.01510796979856e-10	31.4493545797472	34.3845440722022	32.2380775572307	39.3757713469112	27.5291981912905	27.5444665551723	9.49554662460597	9.40681026255351	14.1957307895282
PLCB2	1471.55049180436	-3.36460843913991	0.478459420242975	-7.03217095700878	2.03344431810843e-12	1.02623343086472e-10	44.9190905876698	44.5674858145368	54.6509004538468	59.8430802787396	129.933577863073	66.8212764649582	5.25460553732166	5.74469512292015	8.83925215578728
CASZ1	1240.41352639961	3.54112514223086	0.503646209208627	7.03097745497773	2.05091644041751e-12	1.03227628022515e-10	8.44969552928985	5.24490668947043	3.17772388125465	12.2823506953667	4.39582162338752	2.18334120217145	62.4390016974839	66.7969829652881	69.5460572624591
PTGIR	207.72959019216	-2.08008788230526	0.296062144604504	-7.02584886387266	2.12768675354908e-12	1.06805323826552e-10	19.3966854843365	23.520544824749	15.3636670107632	17.7124983455211	16.9539033830331	22.1249982447667	2.78853070799171	5.39213235408243	5.31717638898826
SLAMF8	664.610673450159	-2.38017989530476	0.339399153217818	-7.01292231503363	2.33391056465138e-12	1.16844898508707e-10	64.3972399450078	79.5526643263968	55.3502034977953	77.0019089001589	94.0799885262192	42.0671561439264	9.93301641658175	15.2024472965622	14.0915036912203
PGGHG	1025.35554608442	-2.23089763993546	0.318458470060985	-7.00530163166407	2.46454292104176e-12	1.23056725530952e-10	56.2222336461299	69.2749571087276	85.5477891364076	74.6114445108293	55.2894079759228	47.7208417713969	6.89267772733685	14.3967580104824	19.2401680543336
IL24	693.346809491345	-9.63555578376028	1.3772816923248	-6.99606757096714	2.63246612914035e-12	1.31092623629923e-10	235.158445447812	372.148628201557	3.07314341450645	68.473940011423	5.1651089177617	105.452501572874	0.309729108767269	0	0.124335186298714
BASP1	2981.84652107754	-2.63681445905072	0.376920235476784	-6.99568293465404	2.63969901241549e-12	1.31105050949969e-10	305.365654307143	302.593562799088	542.818823395855	522.394796636326	665.453743171085	424.982811365244	57.5536869102799	66.5928525203693	97.231274447815
SLFN11	1448.51036788522	-2.24724460290797	0.321270213676066	-6.99487380792122	2.65497789427667e-12	1.31515976219393e-10	86.4275189286668	62.4440705631419	107.181023778013	78.2066017734864	88.2142882068586	57.9872931363016	9.32444090083396	17.4738341085749	22.993508447008
NLRC4	468.42274166964	-4.83951782315177	0.692167627103342	-6.99182919519757	2.71325092334612e-12	1.34048875881316e-10	24.6082066986195	17.1973027896135	15.2525429684342	59.0983065903657	78.4800893466078	58.359471633217	1.86086851158393	0.655596068984723	1.94872756350439
APOBEC3A	175.60418817164	-5.47499625730775	0.784789927436702	-6.97638446404416	3.02873190452817e-12	1.49242553216829e-10	30.6018427534293	38.9018432502757	2.57810547575594	39.5583686654491	27.6234250721052	20.4273814598784	0.324795414503192	1.05273332315139	0.417226509004077
P2RY1	566.74260637399	3.25477571337558	0.466691532151464	6.97414778102133	3.07730476418593e-12	1.51239056656614e-10	2.62914695805146	5.69539749993129	4.44913919112496	5.27136077359954	7.69588129722453	7.42996893201377	65.0941697872538	61.0123119264051	30.1870223921872
TPRN	165.18279926963	1.79938104318462	0.258359321453089	6.96464533605512	3.29232102905227e-12	1.61383903392761e-10	5.39710296897006	5.09081059426409	3.27771226662208	4.93459598570368	2.66141015032083	3.83455617583345	13.7830479771327	16.0312994438518	12.4870103063096
CCDC71L	1125.77333254191	-3.04911812278217	0.438056160117934	-6.96056442160587	3.389121363771e-12	1.65508327297683e-10	43.5016475257687	44.7508397314643	59.1750563191998	65.3411026928287	25.0569950194892	104.52054974553	6.37836282794789	5.27965700278044	8.43239075579366
CYBA	1868.47544231185	-2.98187530848148	0.428408329637117	-6.9603579160267	3.39409321453116e-12	1.65508327297683e-10	159.579475014813	154.960252545586	121.163306381854	171.663089459188	280.83890416535	256.901173049712	17.9948041951785	19.5712547977135	35.778070960061
GSTO1	1773.66280777207	-2.04332712026022	0.293724118122575	-6.95662015540552	3.48533009488092e-12	1.69517065288327e-10	292.616889076204	386.61169666602	215.100817015748	434.58353606986	344.80525577949	354.492086937111	73.674087194204	73.8303878205855	94.2912171661622
NEU2	21.6569584400493	7.41566124554734	1.06715255818453	6.9490169785687	3.6784028221895e-12	1.77985398411819e-10	0	0.452328062930021	0	0	0	0	10.9934865075535	11.6535812176516	17.4372756154834
XG	648.176441371253	3.33660064847198	0.480142967310198	6.94918154724601	3.67411485732789e-12	1.77985398411819e-10	11.7612208198994	23.4864980128611	14.632658184216	5.02731434028135	6.21668375613483	9.9420553715691	79.6091460009489	162.81599746661	103.495912768376
RNASE2	239.724738159759	-11.1430392572639	1.60389940623461	-6.94746766159346	3.71901276750949e-12	1.79487778141962e-10	171.973057979729	8.25781419886623	17.5435119730047	46.5350025008947	224.192329733038	217.451043241014	0	0	0
GMFG	1000.88801232869	-3.39159246945211	0.488373796943122	-6.94466511242229	3.79359151053433e-12	1.82617659022491e-10	156.871296866289	194.06535912033	160.099292741157	232.987927987189	413.632316854033	291.115496982484	12.2546620305831	26.187258540711	32.441540392207
UGT1A6	24.5921113269546	8.09134474691152	1.16546492385406	6.94258967498939	3.84976413270762e-12	1.84847754034406e-10	0	0.0501368285423793	0	0	0	0	5.49827737860398	1.83903505520829	2.52931432996764
PXDN	5581.75442339793	-3.95332090862771	0.570389137319332	-6.93091899892624	4.18115421069304e-12	2.00247421304977e-10	197.644968704543	299.830570853207	290.284443925176	86.6868973742926	32.1716881049216	180.445963934698	10.3238064717751	10.5206647708303	12.143528273473
LRIT2	41.8317871391276	8.85921551215196	1.27858316571658	6.92893176580096	4.24030251250891e-12	2.02563458956342e-10	0.0764475709679715	0	0	0	0	0	8.12324384919576	18.9859966293947	2.01291994179609
RNF217	1048.05504556188	1.27114809768528	0.183647909202597	6.92165842347256	4.463865483865e-12	2.12702057345384e-10	14.296407662469	13.1690329967051	16.2910250212318	14.6631930044294	13.8313720346008	9.50792291943491	28.3477391496988	33.4608316217727	33.7539722943951
PLEKHG2	1357.77134445096	-2.16163349651651	0.31241418073495	-6.91912733100429	4.54434273161377e-12	2.15988583400803e-10	51.922089946805	81.5840597711591	50.3955792233158	37.2443372363458	40.5536029868792	34.1231869911594	7.81657433102367	11.9865629672907	12.308365089999
GTF3C1	1833.85108459933	1.16369440563375	0.168279325054568	6.91525477212606	4.67023273187312e-12	2.21411488151985e-10	28.6321477111485	35.7731171720473	28.9104291177115	27.1326728529694	22.4335686007486	22.1526278059764	57.5737711631175	64.8274210102287	55.7794078523433
SPINK5	7505.66790210087	6.53557019733949	0.946568191531307	6.90448956114466	5.03842619958826e-12	2.38265525116046e-10	4.22966605434239	7.85801215091039	5.69883118777382	57.0818269389609	3.52224678033514	1.84401399700608	767.082905922246	1030.2160303279	1734.95479222885
RELT	475.410491280613	-2.57956770943661	0.373651482870531	-6.90367314915867	5.0674822057182e-12	2.39037464648627e-10	19.8242254503012	21.2670588934757	19.9244239206366	34.1372013389464	34.419449882315	22.9112717232963	4.87925971922311	4.74369614015952	2.86346727417668
BCL3	1415.23586240673	-2.13191812810406	0.308913782733228	-6.90133703080883	5.15153480950989e-12	2.42393269457991e-10	138.331854958215	148.80357920646	114.613075419414	175.351028600657	162.158238335474	150.777862821309	44.2776981405849	29.9169402015276	24.0174268820028
TCEA3	377.433935470359	2.62905559073993	0.381037924448125	6.89972158164498	5.21045568893741e-12	2.44552737760277e-10	13.0320746285755	6.33074664402876	16.1034323053793	7.69885211443377	4.75160739771278	8.3674672486534	57.2507287946825	67.4525888540979	40.0390425969313
PHGDH	1043.37928554451	2.67941294256142	0.388501762618206	6.89678452036927	5.31927713669366e-12	2.49037678215179e-10	20.038699921624	6.89385485482794	8.27494124484087	8.77987057815945	6.81487124284683	9.1843053429558	64.734791285455	44.4302069133255	74.4847074102988
NIPAL2	1907.07977434238	2.83083638014382	0.410746823436863	6.89192519240252	5.50423189616211e-12	2.57055844822257e-10	32.3806055359081	23.9783898932473	58.7913149481828	23.5967713953878	11.4719670352139	19.3322437156043	176.090307887319	200.714416048092	188.692307440685
RHBDL2	185.597946741085	2.87492192607356	0.41744514941209	6.88694533910017	5.70031117603468e-12	2.65552461585298e-10	8.51495011268454	8.59855480136719	3.80750908590806	4.12766240630726	3.16490860924243	3.11841001787336	39.3127726496424	41.9411922534232	28.1235544162438
EFHC2	96.0064695255229	2.95196943119775	0.428931789809473	6.88214187274155	5.89592488711006e-12	2.73985380768822e-10	2.5264211377628	3.18375638526429	3.5835350380424	1.93837599282791	0.639691007575499	1.40810075073821	14.0395720491424	21.4302340135794	13.6001554214684
TMEM159	726.460970902343	2.40936464220513	0.350111468364633	6.88170728442356	5.91394396508395e-12	2.74144158025892e-10	37.2629010814204	33.6521999578503	44.4417347869703	25.517238796425	11.6549801012759	22.5032555364613	150.303103086622	170.514064993777	117.258142205709
TLNRD1	491.966918334342	-1.98112356480511	0.287975048670173	-6.8794972826766	6.00641436644438e-12	2.77744885013859e-10	34.1841613516693	35.4873953884691	23.6990037065112	41.772480666648	22.0567983470262	39.766293103018	8.94363488363752	8.21211056213056	6.87712071129903
C1QC	3680.11225990593	-4.23683601838812	0.616293829304858	-6.8747013468673	6.21198619233101e-12	2.86545033844772e-10	2039.82321703645	462.47640977434	510.324782718231	291.414390035634	1367.56841512972	1100.66334818028	41.8759800816731	53.0510200392657	57.6355196019281
TBX2	487.380456958187	-3.63066585835853	0.528316856131075	-6.87213708255745	6.32471310606093e-12	2.91029813365657e-10	31.8822319646236	65.0726573616673	28.0757727508349	12.1604127986554	16.316369873824	18.2508378844515	2.29278220440598	1.59615721653325	2.71061745427579
SYT11	480.483226714279	-1.91609153441697	0.278877662722225	-6.870724301521	6.38767400344275e-12	2.93208292764387e-10	42.333602178417	38.3118901498923	27.3094680140687	22.4622834662752	28.0266381782564	21.7100767234621	6.35782949844853	8.1905688739177	8.64199126412545
FADS1	1370.16113501513	-3.3616482519407	0.489329298247615	-6.8699100257831	6.42424099081842e-12	2.94167561857622e-10	57.1496567998688	34.1455723738806	21.9779885361197	31.4722452059239	46.1384581844833	82.4403230122652	3.49086478677037	3.42132715845708	6.39927481034915
MSMB	120.396741178389	10.8682746772798	1.58238164251773	6.86830179601127	6.49706609885563e-12	2.96778391581303e-10	0	0	0	0	0	0	30.6145984493329	5.60751540489149	247.12222497537
GGT6	563.069219673114	3.96603759291464	0.57855570863601	6.85506604414098	7.1279580708878e-12	3.24020060103747e-10	9.97760514980906	4.82499961717998	4.36599053635883	9.57885952565085	13.0695692710678	1.77952574471655	108.73581237897	124.70198584057	102.051182050375
TREX2	74.5893202506574	4.310905868248	0.628837700769149	6.85535530547105	7.11354913614448e-12	3.24020060103747e-10	0.68839418601288	0.380855230886936	1.89543161893727	1.55402341071128	0	1.03592649706243	19.5851754575412	18.3770613748006	15.0445117464957
LGALS1	5692.27898874822	-2.33052254395549	0.34009988192368	-6.85246501931592	7.25881404337756e-12	3.29171436836643e-10	1706.96435289769	2343.26624141772	2078.47593896978	867.839271881731	1555.53584374148	2057.08206092308	294.125960637504	302.992741427777	433.082875970685
BEST2	18.8812828385168	6.06574820974756	0.885444279340048	6.85051374917525	7.35852386415013e-12	3.32888980784469e-10	0	0	0.0884026806399827	0.0937969312187349	0	0.212588090667007	4.2855809771855	4.60741727145479	5.95154850939149
HCLS1	3504.00822539135	-3.68443532521726	0.539283996128952	-6.83208727064885	8.36879094305305e-12	3.77681925877111e-10	119.999960791904	136.282590847183	138.198645269378	244.093281002141	453.586417416963	286.16894870638	15.3449092964714	17.5096330824675	22.1757773731565
ORAI2	862.102846164688	-1.55727630068773	0.22796253367551	-6.83128177064574	8.41592435961823e-12	3.78898234838064e-10	25.8086228711133	32.5139251540846	24.4296076212423	22.2780336692859	19.1728762421791	21.9459354243982	6.37401424074225	7.05320211277083	10.7223118307027
RAB20	344.512508103731	-4.4109570982855	0.645837566713087	-6.82982428652229	8.50187027542101e-12	3.81851943901326e-10	54.8791088353383	42.7125856026293	25.6109663839483	80.3683476060578	142.439788661751	118.075685782294	4.67748501783669	2.09733792184338	4.24521743584209
CAB39L	390.368743795679	2.06338961099918	0.302527330394884	6.82050645905569	9.07201086052259e-12	4.06486710967664e-10	11.5772300435153	10.9279221247132	6.33988836133394	13.1522876539746	6.0302263549886	8.41941717333385	30.4059355800803	47.5363567151368	36.3315763734147
MINDY1	415.703430843476	1.25995559429344	0.184753318202171	6.81966422337652	9.12535444291095e-12	4.0790334359812e-10	16.8194333037255	17.860874959573	20.6648259878921	20.0277225953218	17.8584117568984	16.1691407124562	34.5109860191101	40.5445429670819	52.560142480215
NANS	569.351485579521	-1.70457259138899	0.250174660661319	-6.81353014283331	9.52323930058553e-12	4.24677659451764e-10	40.6982000280484	35.7535475140527	28.9367736186921	34.2760351010444	38.0905833145612	39.5843249853986	12.617080000896	9.47739472406525	10.2795016708866
SP5	32.433467179517	7.18459193900359	1.05531026145346	6.80803759939603	9.89390099732902e-12	4.40161368066007e-10	0	0	0.225567495634903	0	0	0.180812628706171	3.98981568677954	12.7359321201785	16.8468781983086
STT3A	2689.36202199813	-0.996826193310439	0.14657478313237	-6.80080278481612	1.04037763116415e-11	4.61750582682643e-10	129.477473845875	102.398903429013	110.846236594259	113.029515279687	81.3782103628749	106.486467991225	49.1802140141896	46.7519363625674	59.7701461930284
CLCN3	2052.72568876483	1.25059305760184	0.18391921007002	6.79968697737296	1.04846707598218e-11	4.64243417087014e-10	45.0958928760798	44.7719532000614	46.8230384431839	48.793537975809	39.0335386789557	30.02630016738	106.104148405815	88.4365310714564	96.3565683401216
PTPN13	3034.3904178747	2.94311643844847	0.432950916286981	6.79780623560946	1.06224186281255e-11	4.68134477287388e-10	27.8498436632301	40.1260624746929	35.1510693421476	23.1041517611856	12.6031658244628	10.0701742779942	189.837556685184	219.582054553355	128.056574038757
STAT4	324.17023458943	-2.94791694034996	0.433651063984783	-6.79790085895743	1.06154461386653e-11	4.68134477287388e-10	27.4911174702436	31.0363731750701	40.4752613764211	15.4106362312994	22.099782720291	10.747006455847	1.8963510994504	3.92120618847215	3.41897467560788
ITGB2	5476.39623586777	-3.91045172698177	0.575775083674687	-6.79163068680335	1.1087308158159e-11	4.87478040658731e-10	166.723504768751	146.583036194753	108.187970181464	389.315981518624	530.073187733494	270.376212485953	19.4085710597565	16.2362996757656	18.7347549159027
TGFB1	1604.63423123262	-1.53988629840196	0.226855249933369	-6.78796853435944	1.13723444933799e-11	4.98842045604473e-10	161.546833460147	178.910507754848	110.936913946941	190.322077221797	123.048288998675	154.758658988542	48.8729332419343	55.1266748474642	49.4531013778989
RIPOR1	1466.0962377122	-1.25187225969127	0.184531927270691	-6.78404153799842	1.16859705530583e-11	5.11404221825445e-10	79.5063826795806	74.0672582546544	64.0663646232674	63.2914761313999	48.0402527995866	67.9624127606902	20.5866522235988	30.464141661698	29.9849388648873
EPHX2	437.510834080568	3.27845735908493	0.483523652954808	6.78034536480338	1.19888937762092e-11	5.23440678498959e-10	9.60174184540904	2.71785937166985	12.2406343993246	5.87108275280107	2.44247324928325	7.30297238777368	50.237321348601	70.8309211454208	64.3811159821375
CLEC4G	414.227637739317	-6.86536313116274	1.01355547587816	-6.77354451192172	1.25664888286997e-11	5.47385757006981e-10	188.366814865082	8.87249784171375	20.275224230969	38.5490654806714	50.791614853387	210.408784481007	0.891439654232731	0.131334174695337	1.14512778911066
PPL	5260.61500505676	4.41344084433804	0.651857746389693	6.77055825259703	1.28286417525846e-11	5.57511389497741e-10	27.4922901482761	24.8466113902761	6.41066982950854	45.8076727220134	3.98301748860259	22.6493709898063	425.660223375491	544.424489418059	358.270571582099
P2RY6	179.516702654891	-3.1488939348355	0.465305864243978	-6.76736352754069	1.31150259013441e-11	5.68640868988069e-10	10.4478252417197	8.61045371861738	3.19032134599082	4.7666211505834	4.14920751981773	3.80989890675985	0.497619844098276	0.544613991819762	0.867531516054543
FBXO28	1435.7232624506	1.48612135982111	0.219693139990171	6.76453238315767	1.33740444967972e-11	5.78535279684032e-10	36.5570760496994	42.2969942931961	34.3876148308063	45.3084985590107	29.502145477716	30.8040143376492	119.281644713019	85.3550836846714	88.8184272587775
GBGT1	300.723282954876	-3.50286422045822	0.517924874506336	-6.76326701589107	1.34914255591397e-11	5.82271318269629e-10	27.3142226698302	15.2402489173106	14.9541710681996	17.3483724082938	44.3917234630693	31.390376713101	1.41040388876031	2.58336281837291	2.81560431580028
PER2	877.097138568892	2.05315722434517	0.303706995075979	6.76032247407251	1.37684941396297e-11	5.92866304994057e-10	13.2926217635834	17.1534491431629	19.7764463646017	21.0554182832919	12.6433177619512	8.26736275878853	52.1126774922601	53.5498279207064	78.3078816602783
OLFML2B	3839.76374393061	-3.46860747332491	0.513564313868365	-6.75398850671304	1.4383514915931e-11	6.17931599614849e-10	478.486015326182	413.0058524914	571.690032535267	118.377087022685	435.964117770981	328.157050699039	29.798852439434	17.9031071119386	55.6682340932011
DNASE1L2	137.553720280025	5.35959319918609	0.793660648542219	6.75300357782698	1.44815368560749e-11	6.19308366596698e-10	1.91669461431458	0.11782383225365	0.533075416985858	2.94113659075848	0.38824637451574	0.598231026334594	38.0651639592618	22.4322840901002	67.1784598347345
FBXW7	1516.36961019828	2.69747412848636	0.399434042391277	6.75324044074332	1.44579042419102e-11	6.19308366596698e-10	14.0016800424268	10.8309066821818	14.2107933157168	19.2147443304542	6.36202101706692	8.33421218986526	80.4505491307825	103.864757015009	39.2206789278641
VNN2	2134.97401465364	-7.31514076197781	1.08397551280711	-6.74843728068563	1.49445974662397e-11	6.37658801889054e-10	128.830683896953	126.214432852035	31.0983256554224	357.790508631156	910.897808972217	90.8250053303095	0.236205744219817	0.695995210177368	4.74102762399141
PTPN3	1292.05258643751	4.0954799495165	0.607154265674393	6.74536963841878	1.52637928325397e-11	6.49801466299546e-10	5.67989772700184	8.81944686302123	1.82543796417456	7.74729806518149	1.10791026452606	5.02758604497292	95.622649156676	98.1432890624393	50.5904883164575
EVPLL	22.9421264589323	6.3373263562327	0.940658729681628	6.73711533871334	1.61561933377223e-11	6.86236139643437e-10	0	0	0	0.364980411771725	0	0.183826172517941	8.2628590303366	8.4107950582831	6.63395262386448
SPAG1	373.839229487154	2.1692994656025	0.322057745912697	6.73574690605501	1.63089959744421e-11	6.91162732334483e-10	8.50213112056453	14.0603261847784	7.91123562073786	7.80492130552982	6.73902330449	5.30318147220469	30.1263935330757	47.0638196996743	32.1200870712424
KLF4	7207.20205390975	2.86184869223983	0.425164846289905	6.73115079295253	1.68326404925517e-11	7.1174773109722e-10	83.6375673094531	88.8039060238532	208.554766400364	181.971937687825	115.257541340299	247.818964633143	990.986783712627	1364.38307757884	933.170951998753
TMEM184A	401.448626277164	4.3658027037907	0.649077779075995	6.72616263339921	1.74195860668304e-11	7.34910806334097e-10	1.71872458029096	2.03761551206916	0.368754849669041	2.73879152921714	2.74164573953555	0.468017764503114	29.1298049902905	39.4463194404504	33.9737729510112
LCP2	2000.16618698778	-3.34474465364268	0.497303238883144	-6.72576486964854	1.74672435098743e-11	7.35269124785607e-10	69.8166321346169	99.7195433566735	55.9499956811636	149.719533181833	162.047879862585	59.0291354154931	8.62429649714799	6.5184521356226	14.2089077344205
MTHFD1L	427.089648116122	-1.70399106113388	0.25340225298343	-6.72445110914347	1.76255586887075e-11	7.40273464925716e-10	34.7736883188044	25.4224370703186	25.6821806842595	36.7890703339726	16.7192812075247	28.3688397089638	6.54811727695455	8.7702013488538	9.60894147083714
ARHGAP4	1371.25389485855	-2.9967713830086	0.445975808507259	-6.71958282454645	1.82245571212765e-11	7.62842222722064e-10	67.2819730184842	49.9869931028143	80.6121231161002	59.9117308183564	138.991993342026	92.8104742409404	6.59090221774653	11.0858753201706	13.4935763633795
DOK1	312.512849129473	-2.5152975217629	0.374332198512716	-6.71942603857376	1.82441758816558e-11	7.62842222722064e-10	36.8791819214749	36.8370320349424	31.4112404849987	28.8073825005539	49.1313307601917	37.5005391936599	3.61204980469001	6.12786497103484	9.66661668048821
CYP4F22	477.979548111899	7.11269560481777	1.05895361066501	6.71672066952118	1.85859762208845e-11	7.75406927935303e-10	0.178884974638684	1.88039979759788	0.447767023302823	3.32562549776687	0	0.0717851056540199	155.643827840963	91.9648954305386	132.921025968512
ST8SIA4	1220.4211567878	-3.60950560324381	0.537533275164259	-6.71494355794219	1.88139029957692e-11	7.83175642666455e-10	30.8328358885488	43.0180663535408	36.97941165158	48.8621497500435	117.598544613928	35.3787728951964	3.92315608199197	5.20192272583605	3.96869893040572
THEM5	502.76201415441	5.32115090122361	0.792915164174413	6.71087039527616	1.93466890530493e-11	8.03572434252095e-10	3.42084772345225	3.56252179796049	2.41771052168884	6.41309250658327	23.1111931000494	3.39152163250155	420.91085422752	202.623179195468	238.42958690422
TYROBP	1922.67077842984	-3.87725848624478	0.578149875577124	-6.70632071376716	1.9959280230311e-11	8.27186593915802e-10	501.505505602758	389.895818671936	256.608517649976	834.859493599296	1375.39081935986	907.331127458509	48.4889115473737	42.5640014526125	57.2420280127538
LYPD2	34.0990691683741	9.04945766558426	1.34955132939482	6.70553054817285	2.00675903813834e-11	8.29843484185225e-10	0	0	0	0	0	0	64.1944969383891	46.9069322551653	8.72845609356121
IL18RAP	456.152298907543	-5.84305684154617	0.872108614223084	-6.69991873288792	2.08535479808778e-11	8.60449472072525e-10	20.9520986680985	21.3532854185112	12.7761247005023	111.960140878754	120.907984401366	28.763899752386	1.60161590473392	0.38058571527526	0.746639920150502
ICAM3	546.580426417624	-2.37890342085415	0.35541892962025	-6.69323781768154	2.18285952867792e-11	8.98706245425422e-10	44.5795729193546	82.9850831162963	56.8003711416743	104.152946773882	63.8553881092878	39.8813123060265	12.696588266127	11.8226194978434	11.9146377501778
EXOC6B	1157.43435423649	2.56897971967911	0.384152966015	6.68738743924938	2.27189829860279e-11	9.33317694922732e-10	9.21023421643669	15.0332209829315	12.3643593912582	13.2648563893891	3.71733434177653	10.407622429936	58.4280863857421	77.1806780235634	44.906974599203
ZNF281	794.79204132058	-1.89566737920724	0.283568918498024	-6.68503229919556	2.30873717679068e-11	9.46380606049524e-10	44.3861312557003	70.7655472670973	68.0475615922605	63.7325141503575	40.0238785512018	31.2568334852162	12.9916175226725	12.2682485630524	15.6834549764593
TMEM19	1107.70093896842	1.63377016146378	0.244536298754441	6.68109466686736	2.37163953975392e-11	9.70047074495426e-10	30.0034231469593	25.6355919693783	32.8141657066158	23.2746670962283	17.3799141212809	19.6049169329344	92.1460195529686	65.4623605459375	60.8517539110499
GALNT7	649.67999246038	-2.18505363196831	0.327163822625816	-6.67877522163385	2.40947387583819e-11	9.81246476030069e-10	31.6097397538931	26.8113522113915	40.5491290889681	36.934494908893	34.350307593834	18.7034421275857	3.93958181261292	7.95992759105454	8.49477646775545
IMPA2	1444.53821600433	2.6218056439049	0.392544031546981	6.67901033566247	2.40561198954139e-11	9.81246476030069e-10	38.4784906143857	28.5648902647347	17.3337309535142	30.0891418806519	41.5980727338897	42.6655781085238	196.894790388245	149.681342245313	260.685012854186
CEMIP	4623.88281856125	-4.89947287971319	0.733657929278772	-6.67814342922683	2.41988152993243e-11	9.8335185807254e-10	354.129624786256	466.300346811191	229.186727730264	99.9129686726997	16.0392468581762	190.528917147161	6.4745820040886	5.89514838130896	8.9435028776785
CD63	9437.46196054869	-1.60021761602639	0.239650507540389	-6.67729700408292	2.43389387615712e-11	9.86909797645223e-10	1362.48383501382	1252.82304613022	1045.75363415191	1224.0255543588	911.249506967961	1530.05915900804	348.234754335502	327.179891212843	501.566858135266
IFNAR2	1082.02041725463	-2.67835556406179	0.401178443224782	-6.67622004445811	2.451837529703e-11	9.92043055660434e-10	56.5071814035509	51.7123028589597	77.8697713929636	72.5625989003984	127.661112991532	76.1958289858177	9.39889225557383	15.2661888266148	11.6790190890873
PLAU	3737.0111325707	-3.58723394304753	0.537569997638657	-6.67305459531763	2.5053313495752e-11	1.01150732810591e-09	419.714740556219	951.447462314945	144.361667416609	431.907101317224	418.829498557791	288.025504488437	45.6753546620994	26.9476884021879	33.8759204734395
BCAS3	363.97903076086	1.12439147121016	0.168842349724232	6.65941615386551	2.74917485669757e-11	1.10757529527125e-09	4.24137911359473	4.89475677515947	5.42441757338488	3.97774552734406	3.98692490003384	4.58750656755292	9.26972700573744	10.4708385136544	8.86448773222176
NCKAP1L	1982.42683758653	-3.12153786125205	0.46889295003463	-6.65725057504386	2.78997310805421e-11	1.1216050349167e-09	38.6275676542804	35.8382608314431	50.8806149015045	57.675200069291	109.985455117893	79.9549848433007	6.95087407892883	7.09786592538128	7.64275203112981
GPSM2	653.628633036904	1.9814996631735	0.297760682814713	6.65467194809773	2.83932635585686e-11	1.13900668813796e-09	4.12880921441567	4.35727914129572	6.16505068823535	3.79036762291485	3.58946445087453	2.85400977620561	17.5952648540576	19.0384845154469	10.2179098113204
BMP7	363.275735611073	3.87987553562805	0.583605901062969	6.64810881548887	2.96882796310895e-11	1.188417402546e-09	1.50725017340724	1.38187265455682	2.45770858976654	5.16960273558329	5.26004060470643	1.4170710663042	53.5275415826985	34.8320745721981	35.5141858572307
ACSL5	694.784907457523	-2.34822932802171	0.353298695682948	-6.64658363225044	2.99974036643082e-11	1.19823671573132e-09	41.805198978663	38.3852577737666	52.4593527678768	93.5094290102968	39.9161450233654	61.9697295457083	7.56063305042131	12.4180554740792	11.5013569569548
AHNAK2	7937.94043911891	4.41208310357708	0.66417003918609	6.64300230854118	3.07357023739544e-11	1.22512118124972e-09	14.1631616917277	19.964416810544	14.7036318502011	27.3576013567109	1.60950316009727	5.18955726546286	208.162252439368	363.242666502104	255.619867727637
MYO1F	2431.85058018016	-3.80482844166672	0.572935875544793	-6.6409324395139	3.11704899125162e-11	1.23981944410504e-09	52.6683669401675	90.043612324514	35.1375717747676	131.065527426887	191.585685868631	73.3496704588062	5.35198043361983	7.72674801615187	7.93276207184943
CLEC4D	221.914778630212	-8.49834287885418	1.2810752589118	-6.63375771230883	3.27246833796102e-11	1.29888627012432e-09	12.6498727968153	14.5015273736187	5.59110300277872	60.4122699133567	110.32011262441	15.3660745964265	0	0.11012851039087	0.240057886522102
ARL5A	2164.04462564378	1.72366891898606	0.259899678627374	6.63205483011518	3.31045553896811e-11	1.31119182043433e-09	43.5546187216615	40.8085586565009	58.4348690228137	54.5043207390336	29.2766996062818	42.9071784554746	169.449242346867	100.100441895228	153.910644072666
TMC6	747.820763943013	-1.27277799235846	0.192139180580437	-6.62425013218805	3.4901533884422e-11	1.37660384807955e-09	20.8329471964634	18.1372563166914	24.8869598662231	20.3965864897358	14.7415129390085	17.8711009456573	6.75398912044907	10.0082687192385	6.56577761666269
USP54	828.218333952959	1.76274290047142	0.26610471936757	6.62424516431275	3.49027075575724e-11	1.37660384807955e-09	13.014039341523	10.251356584221	11.5285589827434	15.1101436987788	12.4358634232701	7.45506681008772	28.4010015579898	44.9516574070583	42.2158123748499
NAMPT	35697.1806740566	-4.24274456763118	0.640561831772971	-6.6234738899256	3.50853923504656e-11	1.38090808383153e-09	205.777930677122	339.891310901096	154.01156372502	988.632023958972	852.101491598555	565.155577633422	32.3838435883664	20.9738683364193	28.9107197100392
OSBPL6	362.591724142874	2.98271522312697	0.450565556775664	6.61993616305664	3.59354020592755e-11	1.41140426414401e-09	2.86742274893935	4.16291045207468	1.8325395514977	3.04616311635386	1.14929443403175	1.20779939951725	19.2615216013583	22.6392313839729	11.4590654179629
SIRPB1	589.839690813	-6.84765063157015	1.03564581578426	-6.61196185723458	3.79259734997354e-11	1.48647646447606e-09	15.0221196023491	16.6220254203506	7.25026628275382	37.709171022969	50.2680188320529	22.061822012558	0.577414947543551	0	0.0299087557657901
OXR1	1427.62308813257	1.5494771815709	0.234441465206631	6.6092283641259	3.86328383702054e-11	1.51102689075466e-09	25.4207732751749	23.2627571218501	38.8525881753244	26.333888408929	20.7417006184355	16.9173706396525	73.1492457229802	68.9427016348819	69.6121276923653
KIF21B	381.998242911221	-2.75025117838896	0.416362522288775	-6.60542443462642	3.96380054132825e-11	1.54711832355294e-09	7.97055799115593	14.8124239650823	10.9803193429635	18.0977955577305	7.91308925211208	5.21012095012213	1.14639110220299	2.11583631028826	1.39576570406739
SLC22A4	138.755626276845	-4.11226595350186	0.622657421802458	-6.60437956653233	3.99185568646081e-11	1.55483607173476e-09	14.1668221921683	29.2611871712858	6.79131420246166	23.8062195814941	19.2526540094757	14.057533986598	0.281584852191485	1.07861991985178	1.80859488191955
SIGLEC7	157.998968920973	-7.84265350806468	1.18839343493427	-6.59937464943876	4.12895687966703e-11	1.60490758714014e-09	13.1506286544219	10.7552454610784	7.44218161687256	22.3525937938708	74.6326214772731	27.2581011760084	0.300026385829871	0	0
FBXO27	294.551124925471	3.0249228822555	0.458393556021939	6.59896467242381	4.14038949974218e-11	1.60602629066446e-09	9.12723716118828	8.33888670853251	6.79103689277599	4.80361316138271	5.19025565472692	11.2232796511492	95.8976272682119	47.7420907948953	32.7197178484561
FRMPD1	156.345977244891	5.73049390546819	0.869080582236716	6.59374288483107	4.2887419964242e-11	1.6601410771313e-09	0.158040775835022	0.218590806667096	0.197795952116857	1.34313779133312	0	0.221971735460527	24.5679140506259	9.73612021086208	19.2253360667244
GTF3C4	1133.38023684782	1.20905947196781	0.183487317801167	6.58933536364618	4.41799832260945e-11	1.70665638906728e-09	21.3959171833961	23.9319868848903	24.915240983672	25.529655171379	17.1945348510093	15.7202791222178	51.6783668885507	43.7992572516815	46.8930684591883
LILRA5	678.196260080056	-5.46510177653422	0.830047607696605	-6.58408231751906	4.57703499986687e-11	1.76446109009242e-09	79.8791984737171	31.5356443068062	22.9070292503325	172.772372650217	315.556746080105	143.958421303026	1.71503611150091	2.65306791960099	4.8192930492336
SIGLEC12	154.472387354002	-9.54392061390088	1.45075838132754	-6.57857348042172	4.74983126894739e-11	1.82732238203316e-09	4.28942032696807	34.3275861472937	9.48837823760568	26.5989994368906	51.8289016910648	10.4879817130005	0	0	0.105063763315608
CHP2	1125.45876936995	6.40859935222582	0.974713322040344	6.57485560863254	4.87004043913353e-11	1.8697369980428e-09	1.42525944206277	1.83989671149116	1.54594581019529	1.26175231319152	18.188168235321	1.81115974753315	466.804754226301	531.640205016548	180.260040589887
FAM162A	568.30339423701	1.71671970148024	0.261179762881641	6.57294302797189	4.93303374359853e-11	1.89005664290446e-09	20.079449317761	17.515399527255	22.6944807314024	25.5187991568314	16.8431165110901	21.8992075702496	84.4771037417374	48.7477623308072	62.7960545761216
CD300LF	259.964066399954	-5.88592298811303	0.895715816084306	-6.57119466065009	4.99131543427389e-11	1.9084919748077e-09	20.0001845083075	30.0253944836146	12.9891805445661	36.8662305791449	120.420514903999	21.4313585859186	1.20548547041384	0.731302232350294	0.113863643537786
SEC61A1	5829.25191720955	-0.997199113587332	0.151973844584632	-6.5616495806422	5.32157557793890e-11	2.03063536382571e-09	400.835967182484	425.141245400251	395.535617644235	356.393932946509	270.689137632817	367.85281064643	174.738099028609	157.207261853329	203.264100434311
CXCL3	4018.50098252996	-8.0550266599583	1.2281656646896	-6.55858317126469	5.43214073448804e-11	2.06862089552289e-09	57.6952815363726	122.321208816013	22.8748210794171	571.645841146642	2595.36035213764	115.594271331516	3.10758514885862	2.03482150789801	1.99597476626083
ITGA5	4539.11751846452	-2.87358801075333	0.43845012341235	-6.55396784562152	5.60280360442298e-11	2.12929220383476e-09	259.666356909369	384.869609062152	136.520823679041	229.597050580062	106.894802056007	163.756925857185	17.7252687233463	23.6985874148036	43.1262058497346
S100A12	842.883843299197	-8.78228787726825	1.34029838112105	-6.55248711851953	5.65866013998584e-11	2.1461754640019e-09	1229.29459503705	62.8941187212618	25.5616806754431	713.344808096191	1244.34884251468	381.964254879754	3.79146746134285	0	0
DRAM1	1192.89521032978	-2.56721921798259	0.391814555255187	-6.5521282544253	5.67227913290179e-11	2.14700339598988e-09	144.74000998972	54.4567398503911	178.284827258656	72.3772830775341	62.9130585774296	110.978753045197	15.9072428716005	17.3047108586264	16.9243856417962
LGALS9	1073.02851504792	-2.79311133145805	0.426644600619364	-6.54669326039346	5.88250111321568e-11	2.22209408248513e-09	93.7520686702017	34.1567454345822	33.8138861036094	77.7917997704845	51.430753983584	90.3714428940669	7.69678732472314	10.1937292869673	9.08619520608466
MPIG6B	111.231317997163	2.67446481530101	0.408540387487823	6.5463902644894	5.89444242916253e-11	2.22213377841561e-09	1.74999083803836	2.72852234487563	3.90254040030519	5.07020796741108	4.20540752893062	2.17061343647334	15.756901573683	25.7510229863568	20.0232144197316
AGFG2	356.344825714066	1.81451583266701	0.277273795919908	6.54413024010079	5.98426293454987e-11	2.24369712680312e-09	9.53740222720964	9.0926843771004	12.9170381576342	5.69920205587777	7.91733913432918	6.86860613989946	27.6482762524113	35.2202496872424	25.2023593094691
BTBD16	38.1912314869897	5.48880770263663	0.838747883355747	6.54404954284529	5.98749472956409e-11	2.24369712680312e-09	0.29045641551362	0.321390992081858	0.387755479442014	0.411415963538786	0	0.0777052200448819	14.0981938652709	15.5311778226329	2.24339218444816
CBX3	3394.54641318778	-0.974979421774944	0.148981263066297	-6.54430900710699	5.97710967937271e-11	2.24369712680312e-09	234.63743376127	208.673748239118	222.701110665579	214.701989499997	142.731399700948	211.986519078211	106.190464956814	98.1884410050005	97.2544432520042
ELOVL5	2519.5363817813	-1.9081508698787	0.291636510824941	-6.54290803466681	6.03339357500107e-11	2.25639304735199e-09	203.968936067995	208.06539275192	227.288091126784	228.139080361061	137.612517215715	277.590537304237	38.4603257462403	48.13681663859	80.3419539569937
LILRA6	471.043831023275	-5.34717590716079	0.817679879175599	-6.5394490476541	6.17458730566697e-11	2.30460640311316e-09	36.0148500779739	30.2445714395561	6.19638391982502	50.8609200745616	119.090790051973	107.75541247332	0.958445217646912	1.49512216093566	2.08217979203773
LOC101927189	171.055909191525	4.47181284848936	0.683866836745661	6.53901111767536	6.19269222557936e-11	2.30677785402831e-09	1.30313851372984	1.60214123312369	1.15978180587986	4.76838368772728	0.263964222400847	0.75535638289058	25.2152559822573	26.2352935739019	52.9938757084545
CARMIL3	103.961434056262	3.95026001117971	0.604378115872395	6.53607387070538	6.31547312737431e-11	2.34785529689753e-09	0.947550244210498	0.271824908480029	1.01900124624132	1.08117976868536	0.0639787100561465	0.619657399925282	12.3612831476821	10.7167266082629	6.09881178579698
DAAM1	2179.01089001018	2.79859367460227	0.428449050551364	6.53191708792634	6.49331016818247e-11	2.40919772919877e-09	16.2481062149178	25.3389434617936	22.753721030459	21.7557218562809	6.08323933393355	10.3973675695641	90.0662293164834	162.915556376861	84.783887288266
SAA1	1449.68743944907	-10.2285989434504	1.568343461351	-6.52191257560341	6.94164743133166e-11	2.5704632914363e-09	2383.29157172991	6.91775249482486	98.1777759240446	1419.55789788645	2.99933994960399	744.464929485405	1.07914420114511	0.635953369862771	0
DUSP6	2623.12769175706	-1.99357766065382	0.305702763192189	-6.52129421349229	6.97033055319222e-11	2.57600365759116e-09	221.39470122915	205.250276010171	165.903402505359	292.691780435792	244.904384410551	182.643854403949	36.7311715004952	51.3657180234589	74.8571282058491
WNT3	479.367137559307	5.03995918161297	0.773061435777504	6.5194807920331	7.05511729089068e-11	2.60221556029826e-09	3.34061190566465	4.30236513021098	2.68677007869113	1.91986883266702	0.0998373822887406	2.19764059972223	83.55196823362	122.566371690993	17.8228631290935
RGS18	433.161497119122	-3.50456011237988	0.537822518468007	-6.51620189195993	7.21099057498856e-11	2.65449288342814e-09	37.9503100605303	37.7467849259135	41.67184326802	67.6953314971963	92.6015423641037	37.0185615389039	4.48609606502453	1.93442438815809	7.46699156131315
GID8	1293.93832055064	1.10963808621773	0.170328577388237	6.51469121173064	7.28393419099585e-11	2.67609746578779e-09	51.616920664191	49.0676503058448	49.3387406815891	52.9976345417244	46.9108781147031	46.7736372615742	118.347870013959	97.1067849132212	93.3568608213375
RAB4A	658.614818861932	1.15445845174003	0.177252681414089	6.51306622009878	7.36320293736304e-11	2.69993695207136e-09	36.5610623634039	39.3615607051697	35.3343644974917	29.2425393359099	27.6646068463474	38.3502492962354	68.0082544019542	83.7575565129841	71.5876550872521
KCNE3	337.104004206892	-2.88484658987553	0.443082100269457	-6.51086240703729	7.4720563902457e-11	2.73451046141272e-09	35.2480441358211	21.763590678868	22.0329741922703	26.4116416898661	50.0578920291506	31.154935312321	4.04491671949087	2.6346387176032	5.9480861435422
ZDHHC3	1902.32937802872	1.24344750153623	0.191040476477116	6.50881700289928	7.57449265353184e-11	2.76660554625305e-09	23.8765068499087	26.4580029457146	28.8618364325247	26.0869102668202	14.9329316103373	23.8487203749311	58.7576105581347	55.6787731049643	48.6061257439977
ANO8	563.513919968772	1.50688898110367	0.231531557159501	6.50835246646566	7.59794785145895e-11	2.76978394103476e-09	16.2439708998175	24.2752406280357	17.0586263606971	17.9011771192253	11.3177890685756	15.9218073499556	37.9345599322816	47.1374228541143	56.3896215258485
RGMB	1144.43327965081	2.20370725685336	0.339065842314526	6.49934904032341	8.06683027262381e-11	2.93501301430696e-09	25.1102478836337	24.1266600237837	18.1341937199004	23.1262313597704	14.8743422098079	10.5281507746765	110.932385035312	83.501548631982	58.0052561419467
PLEKHO2	1799.55588702439	-2.67467752676896	0.411812627431741	-6.49488954102625	8.3094355563608e-11	3.01743410319377e-09	102.025970821539	149.781733956323	89.1398368815569	179.753588447424	215.528490127603	216.577959492544	23.5973252003153	23.9657514885803	27.1782816835794
NHLH2	27.4817646096252	7.76568703806191	1.19581632278814	6.49404669435822	8.35608297528828e-11	3.02851547834097e-09	0	0	0.0620377915325274	0	0	0	2.39784381837788	4.22127647904537	1.07677469985547
LYZ	9682.98659742723	-3.23532972805629	0.498254043337823	-6.49333361427975	8.39574832802082e-11	3.03702849923435e-09	1527.63389602498	1551.93259885885	1320.71574280918	1717.29634905855	3884.04780838151	1202.45348412154	204.169826371408	141.167630575861	256.192867729033
AOAH	705.093882146482	-3.81241354300744	0.587236513514516	-6.49212617960481	8.46333254091061e-11	3.05546620422077e-09	42.0363418885307	31.2293440548367	48.6045376246593	62.9285157942741	135.229478898945	82.9851329228662	2.74417965419108	4.23547113583989	7.90355449301379
SLC39A14	4921.47519721774	-3.04389683940158	0.468880241254325	-6.49184284511265	8.47926862894971e-11	3.05546620422077e-09	314.553379957066	197.39670657394	214.612582290876	256.342206403308	71.580368090853	430.973915255453	23.1144314676079	31.6029607083586	32.4137223007368
PER3	1476.20994958441	2.65369834083436	0.408924750835638	6.48945395310879	8.6148030707777e-11	3.09835848373143e-09	10.528791031055	10.8521874191793	33.127395535311	21.8798974593663	11.5692529973613	10.5570106632356	89.7028790447361	99.2645551646959	105.788196060219
CGAS	177.894221061683	-2.51684435605391	0.387941954675574	-6.48768282399022	8.71665371208849e-11	3.12899534972752e-09	18.1346678745835	14.3682973664987	10.8158371211943	13.7352954195262	18.1627495367011	9.83782712435497	3.04714747357362	1.40628883656765	2.71172241243822
ALOXE3	665.053998245742	6.46152441007526	0.996698149093101	6.48293007863477	8.99581950675453e-11	3.22304418740094e-09	0.993879401768133	4.53638984463109	0.248777977105445	2.83755044940314	0.113242827132084	0.149563437358389	124.59538987728	173.359434437147	68.8913795188695
LBP	859.20156498102	-10.4480286291748	1.61231778203337	-6.48012987613292	9.16436983373739e-11	3.27717865254449e-09	233.239737792842	116.433704716069	7.43396306435993	84.9954383577989	0.233373300188366	569.80271333709	0	0.247411995946612	0.134827032156249
KLHL5	1594.40042163954	-1.48750773515964	0.229716178729788	-6.47541563413074	9.45513059622726e-11	3.37472665044811e-09	92.6501759003437	133.876092522832	116.411069597957	85.7845872955843	71.784746997579	81.5038935041056	29.0747964862177	29.2298707691786	41.8549605315923
LONRF1	1799.91976763186	2.80762348120725	0.433638407145862	6.47457290438496	9.50804954789172e-11	3.38717499453736e-09	19.4379565628144	21.3723227043698	24.8294932110487	33.4741186904318	38.0473286302891	13.9912679072509	171.812837358074	244.903314581162	103.871605216539
MMP9	4145.93197474388	-6.01479446466209	0.929288117490575	-6.47247538352721	9.64102317967924e-11	3.42804108286549e-09	116.011807011396	1445.12978053446	131.876742399812	589.230876415439	1323.66418700589	81.4705635307466	13.2509299082391	6.76517176416519	8.53202312863765
FTH1	93598.7405260007	-3.70348389588908	0.572287757682002	-6.47136662662451	9.71204630245214e-11	3.44499602796002e-09	10560.4009242922	10980.4204850314	6168.1260592246	17335.5423687764	34140.7233412653	14133.9981329159	901.843609071549	1299.82966238733	1499.93054905083
TECR	1546.17674933429	1.88109349543228	0.290688810710045	6.47115893741307	9.72540691817839e-11	3.44499602796002e-09	41.0693094800156	32.6473281121475	24.3073353437347	28.6935609023996	36.0998705580409	37.1254702307129	146.30261061207	108.002109757963	103.779559621743
FYB1	3213.35485460039	-3.76995474143023	0.583153011718781	-6.46477796679586	1.0144765441325e-10	3.58677639162778e-09	80.8667136558744	75.5329420800751	77.8386053915775	125.485750821862	294.364326397063	74.2955259101412	6.51302603547288	10.8493370998237	10.262930386052
LYN	3157.24824700395	-3.11101713478137	0.481339937957574	-6.46324331195552	1.02482308556242e-10	3.61654673089265e-09	98.9224623056292	145.147224828871	94.4533880614503	278.948299654943	280.045120674203	131.866350912164	19.0926589876836	18.6793247264203	21.8355703318916
FGR	1098.04046153199	-3.63911567508783	0.563128122409572	-6.46232274729311	1.03107889623268e-10	3.62588225706254e-09	76.2627586260929	91.6463867739338	51.4582018841531	295.593124500067	61.7072955923852	112.545970672871	8.01987296025467	7.20947729170274	11.4953798705661
NETO2	299.334465328855	-2.64236144762124	0.40888960252412	-6.46228573998863	1.03133116292287e-10	3.62588225706254e-09	13.0821767642077	14.8930339007685	9.25704225793216	17.5056966378383	19.2056267872744	6.63793364378286	1.98019837797957	2.27921099375371	2.08665204228897
CTSS	8046.36281359795	-3.35315493285055	0.518903551756165	-6.46200034958753	1.03327860380457e-10	3.6259387865097e-09	266.116747007221	282.749759919368	213.062319238542	373.21684545433	826.77014724071	355.977461553056	31.5242336366454	40.0854667285815	44.903685023554
CERS2	2083.19873365981	-1.28013520040657	0.198228270057911	-6.45788413545953	1.06176980425108e-10	3.71896759421824e-09	148.335751504782	132.899547656963	114.26142624675	135.185034187394	130.716441697689	148.855252496049	43.6975539454858	58.1062499095487	62.0580400054524
ADAM12	3487.77708356075	-5.55817869167312	0.861048624695703	-6.45512754130162	1.08127799773018e-10	3.78024453061199e-09	89.0897972679248	174.661618744376	446.380961844564	38.788607899326	26.3491710380019	40.61924529293	3.17045123922634	0.755597741170627	3.91798330512873
SSR3	3490.71266626344	-1.03969664969545	0.161113430484394	-6.45319664890478	1.09515099066795e-10	3.82162912617103e-09	227.714389975044	215.878786531472	210.156300985751	189.865925116607	185.115856376003	162.630258793127	88.6765233168816	81.2556601478263	110.748080096562
FYCO1	1171.48642879225	1.2664903345738	0.196267545081596	6.45287703602378	1.09746405395142e-10	3.82259557493209e-09	18.411497199726	23.8307476257331	20.4855099523636	21.7355170009801	21.3072840264729	24.3047339462001	46.1524315583161	56.1172546118201	50.9269514687319
FAM180B	94.9346318703221	5.98295147570663	0.927698946701946	6.44923818979914	1.12413771186446e-10	3.90825211158212e-09	0.666069214192792	0	1.50051421009305	0.353794269429469	0	1.87101763617691	18.8954073024454	40.7114411362972	82.9551424327002
IL4I1	302.873237992271	-4.63961427553752	0.719579563451195	-6.44767376839517	1.13579914990328e-10	3.94149597787137e-09	23.3155592956522	54.7057705993025	18.9380864050604	95.5941480900143	48.1385045859489	18.6375425251056	3.25516603519765	0.904863512229596	0.690346827974381
CXCL8	27215.2610364417	-8.09328835626054	1.25707805149441	-6.43817489824063	1.20918621923802e-10	4.18842473800269e-09	265.448364617214	1356.48994108754	143.0225868158	8628.33906724944	13770.1451948014	189.847526467233	14.9884887749936	18.8556339697812	13.4074313129026
KIFC2	718.258018987265	2.93351414850832	0.455704369089355	6.43731846234091	1.21602626108607e-10	4.20436040987658e-09	19.6481431419873	14.1256652969137	14.9384825735202	14.6221970229931	3.35208445008587	9.1495581347248	54.8929375228765	128.645058000327	92.1823363884571
VAV1	794.782075433759	-3.43642849968445	0.534063146400815	-6.43449847240613	1.23881684321584e-10	4.27528445120115e-09	41.7824012927468	38.6768823328944	40.5862428077244	69.7179469927578	121.419348022498	57.2381229167901	3.41240866388546	5.18454678353679	8.96110308247951
IGFL2	309.006875485935	8.31857859945855	1.29364054184453	6.43036325036441	1.27299360650395e-10	4.38517100339544e-09	0	1.38523138645449	0.192838823555972	0.204605671891816	0	0	24.0027292225023	36.5725615813704	215.732977225196
CYSRT1	84.658523964896	4.33694708060762	0.675126819443895	6.42389985955525	1.32826601262174e-10	4.56719159724552e-09	3.59144929866443	1.58958024882095	3.9554933477438	3.4337895773143	0	0.720609899955034	53.945597437105	31.0619960706609	39.9066252171927
TLR2	3339.02193255091	-4.61145516943937	0.7182118772174	-6.42074479094628	1.35609211423855e-10	4.65434613395146e-09	108.983974876131	94.4048613189865	53.8709862605395	384.377777655876	428.340022974304	112.50161758098	7.13786150568678	5.98126533057946	11.6318957742073
TIMP1	11113.0948478959	-4.10543718294377	0.639534432182462	-6.4194154002524	1.36798653009445e-10	4.6866020284659e-09	2123.94064373429	1297.35430578038	615.19572183805	5369.31114148636	1952.21768769605	4745.65952077997	115.93561089868	165.185149506749	183.778755449493
LINC02541	23.2319434799863	5.64758017830191	0.879853209015429	6.41877545076144	1.37374862551215e-10	4.69776988986613e-09	0	0.429232856728115	0.291299493117553	0.103024773767029	0	0	6.04302834099112	6.09158323353401	7.6606268270596
PPP1R13L	1246.3474077063	3.45361183904806	0.538118319937541	6.41794139149345	1.38129409652137e-10	4.71498461238039e-09	23.5110642602087	21.0279921594041	9.30443488358769	22.4098553544485	5.16712065303694	5.1462553786049	144.948726040524	186.923871708879	113.6825441827
HVCN1	217.29744623836	-2.49131435284404	0.388355788261946	-6.41503082519693	1.40794370430727e-10	4.79722960157255e-09	15.0580327938449	20.7740285171697	36.9539692684244	18.1749433793951	16.4708679295039	14.3481218253307	4.16089116283544	2.10530915365981	3.98176102233246
CAMK1D	1375.65774144826	2.17792002232096	0.339748836021038	6.41038258681803	1.45154907630359e-10	4.93048752718804e-09	9.3213120129594	17.3288144743369	25.4435051572762	18.5490792230772	20.7149998175133	14.3370464319788	65.7566970830916	92.4651484103912	75.9369037151841
CTSB	54650.2546639216	-3.4241451941704	0.534162760213665	-6.41030309338814	1.45230616945509e-10	4.93048752718804e-09	1440.63932462335	1343.80672787242	783.558053020641	1414.8359537204	3154.2357552245	2219.98851768635	148.557441608318	100.234600957216	243.421566423375
EMILIN2	2647.48122253765	-3.18395070258912	0.496715755235419	-6.41000545891701	1.45514426047741e-10	4.93120547765396e-09	119.68297983832	109.332356634858	58.2885377451093	133.473714598331	251.237955970291	141.909599545648	11.2044828279661	15.0066906646394	19.5508575535894
ARHGEF1	2301.79839162212	-1.1181135084088	0.1744408741468	-6.40969906782201	1.45807151163183e-10	4.93222244313079e-09	66.4787509808568	85.2792339122245	97.0209374264648	81.4434490275402	74.2274035348076	71.4223511428416	29.4785056374494	36.231053998258	41.0859740847198
HCK	2345.58187209701	-3.74838876092216	0.584890676380695	-6.40869980030662	1.46765852874322e-10	4.95572324075992e-09	170.955316457036	195.451278769142	85.1284265702723	318.30364344433	544.15984713967	212.073273059182	15.7562754039398	19.7716933186334	22.8261334524665
ITGAX	3896.72939067215	-5.03262712178564	0.785467598035372	-6.40717342685218	1.48242165016247e-10	4.99658600720829e-09	58.6370587529033	206.629033341896	55.3379292308456	522.188141875503	277.838235648223	48.5185749460087	5.82548759120141	3.79675665769543	7.99797155844907
SIGLEC9	388.076938167156	-4.92861639513734	0.769711641219758	-6.40319845926585	1.5215520259435e-10	5.11928633244863e-09	41.7415170022303	31.2322647796552	15.0050764874708	77.0638687618126	76.934663217351	75.3405165618394	2.2916419163239	0.177696533885308	2.71139761636534
PTPN14	1883.79578023858	1.96564717810806	0.30749874905632	6.39237455157272	1.63329214114556e-10	5.48540727332141e-09	14.9752442303488	16.8596529319855	12.9730179550091	17.0204815745594	6.65478551318386	7.72928668853967	40.1891439705044	53.9005412271143	47.7894674318117
ENDOD1	1244.85549883736	1.71427881530715	0.268665153613209	6.38072631397208	1.76250048594251e-10	5.90878287912227e-09	53.1442605755866	38.4617926621026	30.3267762337039	50.8006276853457	22.8932634295725	29.7520940925834	112.844932751436	119.313384435295	121.786408545093
HRH2	207.981420131185	-3.58279160105389	0.561904370925818	-6.37615898084353	1.81584431176101e-10	6.07676668609646e-09	8.18649966521329	12.1537181346229	5.60173182679728	11.3626583555628	24.0739414655484	12.0841674105296	1.16028429163446	0.675819437774578	1.25651006812282
POLE	939.833541776509	1.12053870646386	0.175779650518223	6.3746782017165	1.83347516652768e-10	6.12485102782753e-09	8.78002401489547	11.8090356920058	11.5633233572316	10.5542161717336	8.57393211561605	7.8172654662186	17.4686387219076	23.6789415685862	21.1033615548912
FAM83H-AS1	297.723721325552	3.29326482418055	0.517057958186477	6.36923728189255	1.899705185911e-10	6.33482507287621e-09	6.46871613346322	2.85268897232102	2.01811400438523	6.2743823596712	3.58909780486321	1.241490563193	34.65083529014	41.3567468846453	29.3750609034243
GPR143	35.5997227687955	4.60547492740983	0.723592979617464	6.3647313574609	1.95631834400195e-10	6.50424479403232e-09	0.197234087697865	0.436480351143111	0.197478677056475	1.15240754751055	0	0.474890745381933	13.1310302837522	6.48033530961896	9.65956860815508
TTYH3	3273.00074292578	-2.70880488809502	0.425601991510593	-6.36464335723767	1.95744024109314e-10	6.50424479403232e-09	162.240863759141	191.652083134829	115.037535024822	128.776875972282	273.547284527487	188.948811280165	27.3586252871867	16.8563124494724	36.8644850105917
MCEMP1	309.367173388066	-6.29340994704462	0.989574384661975	-6.3597138775923	2.0212990542007e-10	6.7045703963894e-09	67.4150457937915	26.1760541328173	2.82267069170413	110.551149697824	90.0525854963472	46.0394867330347	0.0803979415333716	1.42138581092099	0.774583421884012
ADGRE2	1109.71450386584	-4.22913383771926	0.665153474477572	-6.3581323709403	2.0422145436579e-10	6.7619992667784e-09	14.4629392073357	53.005290982771	19.3800116835166	81.5322824037895	71.6579172315251	26.1878910013584	2.28740609541497	3.7096053430667	1.08195495024715
PLOD3	1315.21274714882	-1.69162506037581	0.2661721977218	-6.35537849127233	2.07914043363473e-10	6.87214480652436e-09	103.896872736135	86.7458902480088	61.9534590805923	50.1975175393184	63.6869193037409	73.9298233442283	21.9954364172036	21.6965399813437	22.3453635774739
TMEM176B	2496.91130882957	-4.02569799602641	0.633537965876598	-6.35431215311024	2.09361310893307e-10	6.90781942128462e-09	330.189845340124	178.432792602081	455.061620994225	166.670084753079	985.244526063045	424.93663032735	21.9907667224761	19.9639227401338	38.4195725663026
APOL6	1479.8592577329	-1.2867054513231	0.202759407024536	-6.34597166269772	2.21025919525151e-10	7.27989581257049e-09	52.7133231286848	40.9139833410294	40.4613404139772	42.8809375586984	40.1997972381103	49.497731066843	19.9293756403827	15.9256877172292	17.0151312712238
THBS1	36940.6521312332	-5.10794749079384	0.805570646721632	-6.340781546077	2.28602495045431e-10	7.51625786687027e-09	506.099815405665	618.883252197187	276.313187048066	907.976253208115	3810.7868424428	1837.1087468709	36.4439180992965	52.7060764568844	33.719640071508
ERBB2	1571.66867485802	2.34905190723817	0.370601675257574	6.33848162074695	2.32040514180055e-10	7.6159591140146e-09	24.3108164293288	10.2440407496835	14.8221513811259	25.9705081295567	9.94510335775099	10.6095896178168	77.710511222622	89.2247938632823	65.3233770271604
SYTL1	695.015854717483	2.98632308149826	0.471176981651422	6.33800715610413	2.32756020898427e-10	7.62611088367725e-09	12.1330399882978	8.05514951751868	16.7978708241997	13.0671353727441	3.50854021325453	3.66006337044139	70.5270209107984	75.8474615439128	64.8197134403406
LILRB1	746.669617771213	-5.04163402004624	0.795921078077181	-6.33433911842871	2.38360736097133e-10	7.79614017332329e-09	34.7076857023408	16.1565929977817	24.661805968441	51.9368292022766	130.459309613087	43.0192886716408	0.489579797324621	3.4261225876393	0.933531817096236
RUNDC3A	55.6466161187884	4.006873613487	0.633042806399951	6.32954607963034	2.45883457650645e-10	8.02820179814472e-09	1.00042808206373	0.790697862860444	0.429286589877763	0.354263205553305	0	0.229407866192863	7.62442664789478	8.47073289548049	5.36874973578946
IGFL3	60.4949442928473	6.2026672961515	0.980222721151292	6.32781424293688	2.48658221351012e-10	8.10470390215954e-09	2.06138626657166	0	1.37596172337291	1.82490205885862	0	0	83.6051100069514	23.2403547663086	75.2652079507532
PPT1	3695.53911651707	-1.25783704474602	0.198821823250025	-6.32645362659335	2.5085964303528e-10	8.16228585501621e-09	320.851634259366	332.714655327985	273.800876858241	363.006140505202	352.016839387775	326.294727147682	127.289730976234	143.41201126256	132.515940086667
KLK1	163.742329557861	6.28452779752931	0.993521844629801	6.32550540433362	2.52405071473205e-10	8.19836126615563e-09	0.981612507891268	0	0.982829802409222	1.87704211768315	0	0.0787826453648319	46.679788028525	42.5915073064187	53.4507039979936
PIK3CD	1177.09768382283	-2.50465223536261	0.39609264554578	-6.32340000130885	2.55869811500464e-10	8.29654549414459e-09	43.0505207037373	68.0041280512981	57.0286488474531	60.3125375852432	95.9684590791182	41.5685749470223	12.6549381402563	11.4432443174976	7.61528965771205
LINC01550	25.580725434618	3.93242171678932	0.622094996974271	6.32125597523807	2.59445836170721e-10	8.39799332460193e-09	0.270358775499056	0.149576443202377	0.304530802366636	0.0718028873151374	0	0.135616010392232	2.23883786096098	3.16780765097998	1.60171705711441
TFEC	742.528156495458	-3.82143339798799	0.60483185320415	-6.31817484106304	2.64670477940211e-10	8.55236411850177e-09	23.9731941336064	13.3678798149161	20.3226553936857	41.5750014630854	62.2304052061172	13.1885283605653	1.64867865806599	1.64543002278817	2.98892064286687
PARP14	2484.00266674935	-1.55969147231547	0.247053005177824	-6.31318559024545	2.73349356191657e-10	8.81763026313088e-09	95.7780171511239	72.4892262824359	86.903621051143	102.086520313429	57.6635804482851	45.333530931016	22.1788606821681	26.3691002103895	26.2249338510068
PECAM1	3071.35875080718	-1.93630152653265	0.306911572724421	-6.30898831655096	2.80865317355992e-10	9.04453768103154e-09	120.267504309432	171.88060283598	163.567205459887	87.91214010762	87.7561691236026	143.224834163617	25.4176726400189	27.5022516292612	45.2957693452197
BAIAP2	903.769217267357	2.39009108760139	0.378868097692581	6.30850446938592	2.81744597381294e-10	9.05731690280208e-09	9.69647674251147	12.7895891693171	5.52497849849678	13.437012127008	6.70653345652121	5.48583898585326	41.0055915607363	59.5569589095729	34.8711614028923
POLR2J4	119.205568387742	1.52124381910475	0.241168811074508	6.30779665217475	2.83035735575489e-10	9.08326991400723e-09	2.48306232356598	1.9511350755177	3.42294852625885	3.21128791133716	2.492981880478	2.97485793048904	7.38811508997162	7.99839689607137	7.61828805771968
ENOX1	184.73953716327	-3.0005177084193	0.475901459590348	-6.30491385969296	2.88354223500298e-10	9.23816073719214e-09	23.430182073233	22.0909236732003	9.73068061708094	12.4853666819557	29.2544457000073	22.3721372164691	2.32254382407047	3.20335106006336	1.9043611765378
CCDC120	450.664431298895	2.90327002290325	0.460823502411973	6.300177850538	2.97304311596458e-10	9.50867316168979e-09	10.3237283878072	10.8399255013323	6.28988896111235	7.46706822127934	2.00219195582816	3.49055413705561	50.0229400738406	46.6130620607014	45.2512275938476
CD1D	124.394462047402	-5.37233369731745	0.853065597075576	-6.29767947006014	3.02134454831762e-10	9.64672152212840e-09	4.87721121723082	4.26987729604143	7.2980580510167	12.8107370959105	7.81658679226917	23.1851234519187	0.457008532992402	0	0.225794295650521
GPSM3	1147.95904335756	-3.2723862790355	0.519876139358928	-6.29454985772333	3.08293177926047e-10	9.82664876465808e-09	118.277613171248	150.336524915529	134.503448769208	257.529222787277	425.906272843767	160.906568880598	22.4883525342832	18.8444120480613	24.0287074357025
ACSL4	3619.55710695466	-1.93155597052771	0.307346464425314	-6.28462075898414	3.28654984257248e-10	1.04579130075349e-08	138.261306389527	201.875963103355	117.028214098361	269.684059711877	163.69999732278	174.612959765163	43.8459619006664	45.4561903796354	46.9865822038563
BNIPL	1296.60051318164	4.60142815150973	0.733036789409869	6.27721311943171	3.44695462773173e-10	1.09497675433224e-08	10.610898766058	6.31163307448127	2.76348311467648	16.3546486430028	17.8905234064065	1.37833433633825	235.429657349533	238.269638784762	192.829380690519
BAG1	1314.30109077347	1.49825191869142	0.238951898676306	6.27009840470451	3.60820000790359e-10	1.14426261737132e-08	26.8536873465168	25.1451683471768	24.1751397375302	39.3351149844975	21.7981154770881	31.5464736607205	80.811468624137	79.7657079466858	70.1684824039243
HLF	931.963638163738	5.59111826172308	0.892256484542431	6.26626800542709	3.6980365380177e-10	1.17077467056904e-08	1.27569063525539	3.43351445053212	2.17481553384355	4.79817814058812	0	0.830147709422814	116.624973971865	100.787252813073	60.6796261198189
CALU	9602.84979222117	-1.97837265538251	0.315961919874578	-6.26142750419996	3.81469153469483e-10	1.20567371838991e-08	480.030185509116	690.896881267489	654.161102392956	365.588136960672	271.78219586861	524.191548331435	110.51920400463	95.1182479528592	157.870613176426
APOBEC3G	210.682050677367	-1.77271230198487	0.283236854826385	-6.25876284027897	3.88043452367862e-10	1.22439122264777e-08	15.4300354961364	13.9953668832878	17.5380721243308	11.7282635760395	6.65602361281421	11.1280669793279	2.65138201308323	4.28425516701971	3.84539237759125
PLA2G4D	205.767802673281	7.10654899765342	1.13578749830866	6.25693539349217	3.92615960151819e-10	1.23674027447823e-08	0.181596406434607	0.100468514560633	0	0.964580956100943	0	0.0364365907439371	25.8772320507005	12.7227748595749	45.4726829254921
DPY19L1	856.016434299616	-1.29531196976097	0.207194638624013	-6.25166740975143	4.06093481936612e-10	1.2749162257321e-08	47.8632874078615	56.3175630240085	39.8230409646915	35.7280600583978	37.0739189089717	33.8154108631513	14.7146276789037	16.9738788578555	17.8292431589756
MEFV	364.360157349321	-4.24610263736153	0.679167789261711	-6.2519199297971	4.05437257292826e-10	1.2749162257321e-08	22.0746875790352	39.7453526874563	4.26531027386215	47.0042738343063	30.5353440538632	15.6576018390437	1.20660217765832	0.795271153568551	2.14141981242779
ATP7A	931.982365945587	2.1057876042933	0.336929494087382	6.24993549465623	4.10622239498001e-10	1.28483698738925e-08	6.26847679718769	12.0967311675699	13.3879059623051	14.3866454618151	8.2295076529336	5.68346083933217	40.0777554086817	44.3877398542908	39.432585526467
MATN4	100.386743547405	6.99201154557485	1.11871473824688	6.25003971658758	4.10348322660645e-10	1.28483698738925e-08	0.189475893656222	0	0.284566293154982	0.402573690194279	0	0.45621093909562	2.17491755056416	11.7184594998233	74.2368792626743
HLX	290.5167551209	-2.51159522824685	0.401920646836762	-6.24898284776827	4.13134279031237e-10	1.29054624867428e-08	15.2318220135496	18.7828645545362	9.30833583692318	17.9008335551498	24.212117127377	15.9888601998195	2.83119587182644	2.20589617100207	3.80301332929621
TLR1	941.634456414739	-3.33118121060889	0.533111333886641	-6.24856572889373	4.14238898253009e-10	1.29184735478438e-08	36.8175006541453	52.6469188625093	48.3603386398599	86.8133703256722	138.464128817403	52.1139298250003	7.49811368677511	4.57796717207806	8.73166249136213
SIRPB2	373.006605996224	-4.1407372479835	0.663877591136832	-6.23719990441739	4.45472576360786e-10	1.3869489466994e-08	15.9236336925052	9.73173027803772	9.40844839976205	26.9479494041243	54.5990407231856	31.4300140259921	1.06268014259783	1.74455605424016	1.56011465780165
HM13	1926.68741335129	-1.58505522921114	0.254178299093375	-6.23599746660062	4.48908363992049e-10	1.39533205721635e-08	80.4864027118329	79.7692613442839	58.2515577413781	75.707412997121	39.7920645059372	81.9441966979874	23.6168357102534	20.7838354055596	22.1750939551988
LIPK	236.797968119315	7.50395052590048	1.20551957784882	6.22466085477501	4.82598790949852e-10	1.49757185145331e-08	0	2.36963363967466	0	2.27504456671042	0	0.15625224664025	106.500741211012	107.802045608863	204.024197513941
TYMP	2807.28358459348	-3.09228410783932	0.49720220005382	-6.2193693179648	4.99157154621426e-10	1.54639874931727e-08	252.767947483411	180.163963695263	111.823644835337	408.749673818971	245.251028779202	389.953523531852	24.3478912760585	19.6288774145284	48.5283685879056
FCGR1CP	58.7325554242274	-9.10838608556876	1.46523608455153	-6.21632662586014	5.08928117302139e-10	1.57407190679248e-08	23.8391609059307	5.2756222033573	14.9438966229676	4.18415875784444	40.8144431828987	19.2993014483787	0	0	0
PRRX1	6774.09641081421	-2.36873438722288	0.381080916390931	-6.21583051089582	5.10538884989802e-10	1.57645674782871e-08	315.596038066929	324.260157429776	404.584128365476	248.006136833091	105.702005396604	283.186358350765	42.9543353313223	36.6509765515785	75.4168277832288
HP	229.771755174874	-10.1199703820812	1.6282299072598	-6.21532029166102	5.12200635107123e-10	1.5789909233992e-08	26.7569839141185	0.564833549813201	9.15721066811359	1.22014573199724	17.8365700571862	33.0144040424883	0	0	0.0448032290031236
CHSY1	2368.3191047921	-1.15204211195665	0.185594341623247	-6.20731269003491	5.38982899875586e-10	1.65883032168266e-08	130.684201994644	150.44134450449	128.8649947173	138.742791998433	103.940069762296	99.6904222608941	60.9492723084726	55.5345410524068	45.8077637264581
SCIN	113.402181100011	3.36778150131038	0.542689371351865	6.20572592553467	5.44449924363471e-10	1.67291372831421e-08	0.321519046107857	0.355761896390171	0.865153982268706	0.875249774659874	0.879214738366628	0.193534521900878	4.19145325536805	7.43741613051708	5.84142233761422
NNMT	5195.25080583836	-3.65052620856743	0.588504622452069	-6.20305443542161	5.53776736612199e-10	1.6987915773133e-08	724.629680825361	407.474752215241	846.179357670707	512.434747621565	200.976573279512	1538.01325421764	29.1011436615427	79.2259243376231	57.0599841596544
SIGLEC5	244.92258070286	-6.12078803487562	0.986802908688821	-6.20264490607187	5.55220215394337e-10	1.70044116212289e-08	28.806999606582	12.3775932796565	10.8036316669915	76.769608645544	70.9242225540679	17.7968660580081	0.259726231462045	1.33927468144829	0
AADACL2	476.147224269665	7.19739026819967	1.16071692792129	6.2008144234524	5.61717172667646e-10	1.71753716606879e-08	0.138211660547104	0.0509772210539358	0.0922553709222617	0.0489423545661156	2.09971540546128	0.110926461823092	71.7087171924798	77.9108718255268	46.2907916260378
TNFSF13B	945.919118898564	-2.87630892738747	0.464076990835116	-6.19791324325625	5.72166621785439e-10	1.74664327762599e-08	93.0218242031882	66.1686162393624	69.4323150113902	130.78683496819	183.088182016854	72.0834162990261	13.3751792226923	10.627635262303	17.9376369440306
FBXL16	120.878805302087	3.97089478668423	0.640736774818009	6.19738860441108	5.74076407910603e-10	1.74962832501845e-08	1.35417007767056	0.846918181335332	1.70954921779951	2.50188185488682	1.18068775233907	0.14176111086313	16.026705588075	28.1066387280329	13.5183807316945
KLF3	3485.16097080227	1.36009120455571	0.219480632493334	6.19686206069693	5.75999381629252e-10	1.75264382345342e-08	75.9768950946131	79.1818611783175	80.9421524201244	95.9611177451624	89.7604860948241	69.4792887585974	235.391137901	192.487428075219	183.408869754685
ARHGAP15	380.908996957083	-2.26674136399031	0.366755167972301	-6.18053012455849	6.38867035834473e-10	1.940791218569e-08	14.6419993995754	15.7795091396647	26.3806469144142	20.5370730802056	29.1259553323875	15.1483327083905	2.90120177595272	4.71645521895941	4.93966019965301
ARID5A	600.39701270965	-1.86364498132186	0.301626148970248	-6.17865854032995	6.46485479521554e-10	1.96076226050689e-08	39.626161537317	65.4793457298471	44.9303086755974	86.1439866570904	43.8942999532891	45.651456726907	13.3400527195754	14.7719413053073	15.2707421354729
PCSK2	208.16441230021	6.34548355593955	1.02750706095825	6.17561065713917	6.59082247291891e-10	1.99482387931283e-08	0.265897028741637	0	0.0998350375473304	0.882724000586045	0	0.320107035370551	32.7885430004495	14.9031496775922	12.4622453822613
PDE3B	346.02272453884	-3.41124077066906	0.552389289992193	-6.17542887320873	6.59841072255922e-10	1.99482387931283e-08	3.51661456680469	7.55994029829116	12.5547926729226	10.3322168520824	14.0308018664341	12.7732784454579	1.46305443819451	0.504889867868002	0.804253800106303
LOC102723566	116.781631843552	-1.70227795728331	0.275896397650424	-6.16998979247344	6.82944015631037e-10	2.05804028081173e-08	19.8585408917317	22.0885864215334	14.8863504651515	14.0274625547869	13.8367413963485	14.3526763269015	4.16001204731597	4.32035077479093	6.35133126557141
LRSAM1	446.613817315493	1.22502203233287	0.198543365070708	6.17004769661578	6.82693956413339e-10	2.05804028081173e-08	7.93591211257054	6.6054941154995	7.70856674268437	8.02794067344577	7.16897599797865	8.21346224480894	19.1586941392916	17.7643920431755	14.67074510311
ADPRH	459.336294804565	-2.28946973387692	0.37140414421123	-6.16436237872139	7.07677126872243e-10	2.12915550959928e-08	33.4109843422665	34.3927128082789	24.7852000138657	20.1668483210811	47.7125770444696	32.4625469292896	6.80690957645382	5.87033879873327	6.87793153746155
CLDN1	6348.83138558676	5.45645218684073	0.885666791996103	6.16084088976968	7.23596678840439e-10	2.17356864776806e-08	21.4434172272366	54.8647259461607	6.18955218452202	80.9958735186468	5.86971158825478	3.46270138640465	1071.14877773641	1395.96234588663	1099.80654769528
TDO2	1873.08207871761	-9.03501182226775	1.46738206568433	-6.15723200763951	7.40273630131011e-10	2.22011136295201e-08	306.897495652015	342.922458673282	137.930752695558	7.73225978738275	0	27.6053551245123	0.261995875581964	0.128664578059243	0.327206560751535
PROK2	898.771554992469	-7.13820791863125	1.1598688480062	-6.15432333655804	7.53987180465188e-10	2.25763242839768e-08	69.2325885602864	88.3053464776465	13.7766781354448	584.231136998215	338.24298543885	84.7423839807133	1.04502370873445	0	3.20350031456183
GPRIN2	138.025729728936	6.97588807802772	1.13384986242857	6.15239134314148	7.63232609488986e-10	2.28167659403602e-08	0.949690149911063	0.131354414616112	0	1.38722229677465	0	0	42.7479286752392	66.5359750278175	38.0091653659996
SERPINB9	1299.76650869258	-3.20983520755893	0.521831787170115	-6.15109176266515	7.69513781016587e-10	2.29679677659863e-08	54.9238616170145	150.124113937389	62.839902891477	231.233546902829	90.4652474300061	64.6280110651056	12.0578670913371	14.1136211904495	7.899080709661
MIR4435-2HG	351.818283720938	-2.98569937860104	0.485747915885793	-6.14660255032987	7.91601504933525e-10	2.3589724847019e-08	5.29613656794783	5.55056918155804	3.89502763561786	2.79863452665252	0.982927625680162	3.27010924288145	0.568528133079693	0.30997873203121	0.402539297314384
VOPP1	1391.27921217653	-1.64481417108785	0.267648123079047	-6.14543510399313	7.97446125085405e-10	2.37262338389119e-08	66.6184257976743	94.2351966049236	98.496806908288	88.1966520593629	90.906787313592	53.0807107852594	20.1410617013574	25.7000890004083	31.0050424209154
MMP8	276.536853465911	-11.3501162142015	1.84845142142872	-6.1403378431383	8.23461571315545e-10	2.44365064956238e-08	122.691567432356	48.4368735086245	10.5489064331906	1.01094370674042	3.22186880824497	1.03652930561469	0	0	0
PPIP5K1	664.138796938481	1.99590700799951	0.325053101426913	6.14024908311261	8.23921839337905e-10	2.44365064956238e-08	9.66320018294645	7.84320056362903	11.0366614022122	18.0722932313073	6.90943922508154	7.50010783873201	36.302811846968	46.7183552655661	33.6103337529072
KCNJ13	37.0065439119318	5.28013657255153	0.860210664389159	6.13819008661208	8.34669532459965e-10	2.47162236630968e-08	0.44977074756514	0.0710961188021198	0	0.341290814087971	0	0.206273592924422	9.81973735948497	6.83002725333919	3.65434653987855
PNKD	1068.17720867446	-2.10631218870412	0.343322121439995	-6.13509021751822	8.51108800515574e-10	2.51633332612274e-08	71.7906397698393	47.3727263823847	43.9490243356648	65.9724623932441	88.6483156632761	77.4750722924573	14.0409483733098	16.0264174843504	15.5685689523014
BDH1	256.488048957379	2.10615710928539	0.343384289273729	6.13352787263505	8.59513510846792e-10	2.53718658060341e-08	3.87593196784423	2.6476353515918	1.66317364226893	3.19319242938255	2.16305877523498	1.66647901444655	10.1302903500419	8.12167468072166	13.2881204410978
ITGAM	2039.0199884021	-3.70933692711293	0.605151324658516	-6.12960225974238	8.80990356150381e-10	2.59650124746739e-08	103.997082112413	57.2638739161883	42.6456209939188	143.771995537223	264.394347646157	104.926350433737	7.81279152657451	9.48619262763835	10.9013628847854
IRF8	1659.04674783052	-2.78386233402167	0.454250221551488	-6.12847765822416	8.87238845738568e-10	2.61081850938807e-08	65.6580156267888	101.517259336062	230.16113069028	74.7662373514378	151.90657064761	80.1964655881082	18.8994121093881	14.9568283174601	15.5837578000598
AIM2	121.93267590483	-5.17001242778452	0.843712689240728	-6.12769310419772	8.91623542019559e-10	2.615521934043e-08	43.0097134594195	24.6918262249984	37.446130145154	10.3300752616714	23.408936020762	4.80263041967897	0.817707985926395	0	1.05041337752467
RPN1	4185.30385788256	-1.25753477275882	0.205213449099337	-6.12793546562381	8.90266787523402e-10	2.615521934043e-08	355.532375708094	294.428949217583	272.141978079766	311.344400086694	302.05509186297	365.500211132154	136.813166968884	116.838989107247	133.424354961686
RFX8	175.503556764753	-3.68467958999379	0.601615285261563	-6.12464423737473	9.08864491354774e-10	2.66193790338448e-08	14.3823519609502	46.2380413388277	18.7703936168544	9.65381573066037	16.4361991970336	8.72906884752883	0.985607353082614	2.28183575128404	1.05507830676636
UBE2S	407.393640253293	-2.67240824100656	0.436801694726593	-6.11812699737647	9.46815992693128e-10	2.76877312255775e-08	54.5873347903864	70.0984870900539	24.2354101330062	35.0245582714845	66.64771257791	39.1886663599341	6.46021444601199	6.29137149392645	9.8458897365978
EAF2	112.374830437499	-3.2202911714257	0.526615901721594	-6.11506633373211	9.6516807567409e-10	2.81805061472867e-08	25.2102493693339	8.4708013005319	26.9595212240523	16.4055602037053	29.3562515745422	23.6232210174751	2.59726231462045	3.06119927188182	1.11213258162782
MAMDC2	456.31102284157	4.50953333161861	0.737819121958919	6.11197676694221	9.84045126872868e-10	2.86870546768808e-08	5.40283462827641	3.60135814940802	5.3443595496847	2.48947352470655	0.237339800971728	5.90353988420673	22.5011638753116	111.026047010801	121.212845348385
SP100	2604.87167676199	-1.0040599584775	0.164292321564658	-6.11142352189812	9.87463214982064e-10	2.87420688342221e-08	64.1002551813609	48.0285419127492	66.0167626624362	52.2747804141935	49.6900696136531	44.8791297906298	25.1855795284374	29.3744854781423	23.6240636628523
TNFRSF19	2730.46951998462	5.69697989065115	0.933857099898903	6.10048356570602	1.05748055061569e-09	3.07324146397198e-08	14.9413211498427	6.16813407621161	11.0712038528381	12.8631860358429	0.166597407722967	0.953465694343009	376.397814815133	510.870931685088	203.036246590586
CROT	453.091174432062	1.67207626393717	0.274135723793343	6.0994468024812	1.06436174375642e-09	3.08845863636523e-08	17.5393225884475	10.661087191329	18.4508340803839	14.0117404927619	7.41818733481635	10.1728189404223	31.6294032704799	40.0905258997475	47.6847717732191
TMSB10	9007.82023741154	-1.838663567233	0.301554582765638	-6.09728278831025	1.07886567693606e-09	3.12571361401198e-08	5973.36975718529	6556.84310362037	5722.50840293698	5476.79630301204	4447.53318323188	9241.32050996908	1398.75815482743	1429.99840173481	2296.73169815015
ANKK1	41.4085785055348	3.63357939859193	0.59604169873244	6.09618321389126	1.08630904077999e-09	3.14242926527019e-08	0.806217021435233	0.594721214642271	0.896907565082035	1.99843569022248	0	0.575161644074538	9.16610519316203	10.4744543721071	9.62348621007888
EVI2B	2174.84025827107	-3.25416124531866	0.534561562780331	-6.08753317090981	1.14663625002181e-09	3.31183830121683e-08	152.348547367392	285.096057323302	281.921939129506	463.498559601344	710.670389281763	216.70617263294	32.8633705194915	36.47706337619	42.7410196309003
PAMR1	293.514106452846	2.73352483904158	0.449371117228899	6.08300074089806	1.17953802425388e-09	3.40163546349344e-08	5.08009248194723	7.69560733003321	6.60019951698165	5.20401788257483	9.70223971272368	3.73743401231144	20.3101475537288	62.7672641282887	42.9313981112591
SULT1B1	59.5774226480805	-9.12828378578702	1.50086204762566	-6.0820271924577	1.18672435081707e-09	3.41711088377908e-08	0.868968449608662	1.06835165159598	1.74009210918354	5.19691078119926	7.04074290415374	1.11070614776648	0	0	0
TP53AIP1	227.593948230456	4.56435180080749	0.750748250075713	6.07973684966589	1.20379944238049e-09	3.46096948411198e-08	3.79765791151665	2.0260226923198	0.407396504452937	1.15268124240243	3.46164750061697	0.326564927666125	42.2573447705302	34.0119676720948	53.1402450687243
BTBD19	147.080944962632	-2.28436641678486	0.375822997568004	-6.07830396640776	1.21460349901852e-09	3.48669206277884e-08	11.1502257146376	17.2581788839941	17.4106065792697	11.7042582047705	17.1814462340383	7.93690389183998	2.17668290571884	2.37308167987145	3.77477386903362
ABHD6	398.200102190576	1.61339166757147	0.265457786104464	6.07777112605225	1.21864522281193e-09	3.49295349817881e-08	15.4088093085486	14.4379994681272	11.882779182763	19.2252381929041	15.6591977947049	19.3133565591822	47.5241416226999	54.2389868183831	41.71199482061
DCT	2620.61387436814	6.98976595597319	1.15026946640691	6.07663348467998	1.2273184386644e-09	3.51245066577522e-08	0.71264547323565	0.171422737376994	0.620460193563381	10.1381296341472	0.395403701579094	0.19894185248626	326.312596775757	255.226474306651	136.376917171122
ESPN	277.727454436871	5.79255113217257	0.953721743076706	6.0736280516011	1.25052192986903e-09	3.57340924069425e-08	1.10897362442146	0.111553001135432	0.201881610736532	1.60650181245897	0.0612638482226362	0.0809131311715909	22.5713751438592	43.6458676393736	16.1396801151367
AHDC1	906.409929387211	1.39379225435945	0.229514660921847	6.07278092284507	1.25713909204536e-09	3.58141567739904e-08	24.7505483760237	18.2265530263032	22.1311428207924	14.7769338221475	12.011819675237	13.2881264588839	44.14125093222	46.801630425239	40.8665495743213
LATS2	981.212747742	-1.01753273128735	0.167553396664758	-6.07288632484865	1.25631391164073e-09	3.58141567739904e-08	51.9025208920394	65.1675156725064	48.4663089841542	50.5835670631498	41.2779284566201	50.5084760919418	21.3490982846888	26.2244373754565	26.3462782014569
CD163	24350.2288475055	-5.73290880679511	0.944137183102548	-6.07211421115318	1.26237095724489e-09	3.59087156838114e-08	832.970209116782	167.772951260198	315.652481403651	547.845954349312	4308.13533425115	2048.95465393115	16.601932972389	21.2757297632164	46.2075309345123
HSH2D	235.920852577907	-2.93149514150299	0.483007966340703	-6.06924801616041	1.28510554668022e-09	3.65001082199312e-08	26.8137942855996	41.2330707700893	23.8181484899337	29.9460090647311	16.6702572949444	7.28380102054609	2.34502671608462	4.05284585767461	2.75169354915712
GNGT2	47.2030585747392	-4.80321194937406	0.791613783975469	-6.06762040606775	1.29819287279196e-09	3.68161223471241e-08	9.82077451648705	10.5606149612499	4.43175356728752	6.31854780355549	17.9036976743087	8.77010833717923	0.453636697935483	0.534667723626487	0
ADGRE1	338.189695760091	-7.59362209097681	1.25244676638344	-6.06302981874761	1.33580887389234e-09	3.78257553521188e-08	10.0205504514759	5.09061252263531	5.36354111214959	21.0895074727552	121.441308442369	14.1625991020027	0.0826751964189944	0.426313494499322	0
ARG1	1022.11133775844	4.80281254300429	0.79298942862345	6.05659088210228	1.39036602844544e-09	3.93113430994499e-08	14.2132536631574	3.61138806980609	0.948725298224674	25.6127758995462	13.0516568514539	9.21036226252581	373.531734892807	164.311836762765	368.700894323183
TUBB3	377.396717007973	-3.65860082167448	0.604655118725039	-6.05072331048635	1.44196926291289e-09	4.07090690856039e-08	19.9592338688491	23.7918404904674	8.2268456631257	12.909319294144	28.8681923245405	10.5866634699795	2.45726704095811	0.821400491865607	0.696300499580682
C1orf35	211.193661397095	1.17618964769318	0.194446348725001	6.04891609127936	1.45823578988748e-09	4.10676292402481e-08	8.02607218615643	9.24091112965044	8.68759491080387	8.46876554333835	9.09549143491796	6.92036412696372	15.4021031456845	20.857440025049	19.0770235494061
SEC24D	2373.6866458583	-1.43101891068828	0.236577931283918	-6.04882671397996	1.45904488671809e-09	4.10676292402481e-08	75.7864227816324	91.6235177100011	101.676913477952	64.723683585922	57.0594190130411	56.9690650855297	24.4069347750926	21.5522160934794	33.8331583817087
HHEX	353.595183528093	-1.92035831826916	0.317509567394522	-6.0481904026628	1.46481781730099e-09	4.11683977574983e-08	52.61629867834	49.3025930653958	71.6951348407747	41.3316437755766	22.2916843835755	40.6677139947105	9.72171143934057	10.0259738246407	15.3177301302813
GDPD2	186.109279778655	5.96597967314696	0.986791322724682	6.04583718538786	1.48636140511713e-09	4.17114335122109e-08	1.41697514406745	1.76387368588368	1.59607387169109	0.0940813798350159	0	0.142155190271645	35.0856860666468	93.1124448733119	18.2818913579569
TSHZ3	771.381086122845	-2.5056563883103	0.414768056574303	-6.04110260805833	1.5306459580754e-09	4.28900704729963e-08	39.7837591060569	34.4049574561458	39.7200931305064	21.3716307781887	26.7991748975365	26.9704964852953	2.05428392493349	5.39869110720461	8.94491056029368
EBF2	197.26630156788	-3.35647718948786	0.555670203126474	-6.04041240758037	1.5372081611347e-09	4.30097556142217e-08	12.8693852859038	7.79376929056136	18.2569843769034	3.81126347147369	6.48039975586459	9.93251812962535	0.453368273853864	0.667939190240485	1.69863445344781
B4GALT1	3978.60934922051	-1.73698086908272	0.287621820612967	-6.03911367149036	1.54963054187256e-09	4.3281424952086e-08	317.65389760573	259.350277140862	379.536108697028	229.937659416186	143.795561480953	248.892978165438	86.1966430664659	55.0575071249456	82.8741505814583
PSAPL1	1654.38119059228	8.72337891613244	1.44452725303092	6.03891612140162	1.55152865626685e-09	4.3281424952086e-08	0.0502849282992084	0.111280881603318	0	3.47226306506893	0	0.16143150750607	218.115808331578	291.558475636613	246.588949125716
ADAM8	1485.30819906479	-3.72236817761338	0.616909993622211	-6.03389184175369	1.60057214029584e-09	4.45832957891901e-08	61.5083384852329	158.044925667152	35.752471737273	187.638092525128	162.386267370204	39.3271453437606	6.40236339197118	8.91109130897364	9.04060117465927
CALCOCO1	2663.08032406323	1.58790770425087	0.263350451562248	6.02963729445339	1.64328062610429e-09	4.57051118140473e-08	42.009220387165	39.3365285124684	71.5568136517849	34.2797740757322	32.4527369058299	45.2636312586996	104.604462423159	150.559708962893	129.002786203781
SCEL	6362.01909970897	6.39653282092056	1.0623006163753	6.02139613054761	1.72918975990428e-09	4.8023385432608e-08	21.8900756456552	13.0943326840523	1.39068664074551	42.2005888712039	0.708999740762512	1.20394121073581	950.698068148697	1446.281977756	750.75891823556
SERPINB1	2935.64280815797	-2.37613506648269	0.395052602774614	-6.01473082266546	1.80185853696039e-09	4.99676398417938e-08	284.304878458836	405.447235635833	157.145034498372	517.713993472378	331.136186533274	219.194159185785	51.1968392322722	63.7205657430601	65.8150170506732
HTR7	34.1877113064881	-3.67069663290831	0.610735192351091	-6.01029165975775	1.85189857557083e-09	5.12795632120455e-08	2.1532145334389	3.1270825156997	2.96434150081491	3.64559927426366	5.029423152821	3.29425819529559	0.132406517767229	0.195072102218852	0.496087366300714
LGI2	371.103275706361	-2.83390462774847	0.471590680855053	-6.00924645629183	1.86387602404765e-09	5.15352113040803e-08	18.3445921798062	11.4227983134432	39.003589359536	24.6849261405824	7.73778909862425	19.3420794917261	2.21777009959738	2.01605540961886	3.78844239700007
LRRC25	627.505125461127	-3.73933676553558	0.622551342083824	-6.00647129443035	1.89604526309206e-09	5.23475790724858e-08	56.2160221247726	42.8179671041337	39.322911056096	88.7622736893874	184.963004358192	103.369842276714	6.50332224390131	3.90690759977501	9.42872601265736
PPP2R2C	581.228841702493	5.92402809333657	0.986389790514949	6.00576785191978	1.90428501239356e-09	5.24978661125941e-08	0.84808973028573	2.8428427568166	0.149848490053424	0.476976322879128	0.0454736571475301	0.120117037775977	45.6639534578513	52.306927020477	29.2927778196613
TNFAIP8L2	157.063398452641	-3.01629091403287	0.502428882932282	-6.0034186259937	1.93205618270326e-09	5.31853706364676e-08	41.9635108727542	32.3689946069547	33.9356362862956	47.5798298454747	30.8947555430711	89.703362319895	6.08719336949907	7.60343212931785	2.97481059722985
SH3RF2	552.126571321946	3.97274358858919	0.662181306126553	5.99948013003849	1.97950249059153e-09	5.44116833943856e-08	4.50460604606171	3.11970834414095	2.85537347505323	6.16249351100768	0.177239397771023	2.78301962388794	50.5055653090239	51.7041822504398	41.9143933645957
STRC	40.507760085255	3.50138517666134	0.583782909076404	5.99775211336838	2.00067609787186e-09	5.49132939494829e-08	0.432529826360383	0.159531898274813	0.490808365903198	0.428858741059839	0	0.161999367042471	2.98835834323522	2.70291956198772	3.40146203070073
MS4A6E	199.229696196764	-10.8772402037122	1.81482239656445	-5.99355629746657	2.05301046440155e-09	5.62674722024448e-08	136.372630400947	1.46739160623183	9.95847415686164	6.33967867561861	25.3851420900259	222.62619057731	0	0	0
AMPH	141.725523459219	-3.6323483708118	0.606576718138042	-5.98827528686185	2.12077889738512e-09	5.80400918651724e-08	6.29920185424702	8.14746755654214	16.0232234210232	2.62248632542846	14.1994621844433	6.25122852290014	0.474595391066553	0.740342873642397	0.941382038146884
CD209	2156.69195069861	-4.02347668743516	0.671923656246185	-5.98799677617097	2.12441273468736e-09	5.80549121994477e-08	266.439078569203	44.685022047331	82.9878862701259	65.2797316460219	230.996741546891	311.286759414522	7.74177169765774	10.1271323895909	13.3788491355771
LYPD6B	300.051334353555	5.66642951932672	0.946554493102059	5.9863743298673	2.14570231907784e-09	5.85514757825108e-08	0.330070326191186	1.6069852317658	1.25582265230136	3.85709731570006	0	0.264909149432467	56.9394169764984	83.8878021718534	32.469541913243
CAMKK1	411.179064764701	1.95995187690743	0.327551279163083	5.9836489783073	2.18193278784137e-09	5.94537099549112e-08	4.21170269092806	7.92940283276035	5.66452693868036	9.08203645382727	8.19381098031195	5.65055884527098	22.8631064856626	24.7237246453982	30.2567242012957
PIK3R5	1252.32211573753	-3.55012885565419	0.593344893718692	-5.9832466635119	2.18733133775256e-09	5.95144326593717e-08	25.4601984394222	38.3315491745933	23.5596323858095	109.114847324241	95.4402279407429	46.638360428033	3.63395268160724	6.01554613112934	4.98281624302472
IGSF6	512.588246617904	-3.72903682343197	0.623399267211434	-5.98177928587014	2.20713216565255e-09	5.99662797076136e-08	29.6493977001365	45.0352797030756	21.4550016629766	80.0325088679943	100.487837088607	23.3634740866183	4.64091146209218	4.16753982211772	2.48401404066351
COPB1	3833.28461627257	-0.605521553703131	0.101233739836337	-5.98142037113385	2.21200188348134e-09	6.00117389602292e-08	227.895457515673	230.261557639629	227.306285639506	201.256126939924	163.077490112011	197.764220522077	127.508359666257	128.602794833058	139.536589580969
RAB5B	3313.75268356989	1.23360826659139	0.206330924625462	5.97878514251158	2.24807832249704e-09	6.09024854640109e-08	94.0223813152409	96.865274800494	94.6050127136842	93.4170859910685	49.4769279410843	89.4265731576014	203.120242726434	205.107388455788	173.99505986564
ELOVL2	107.56994891876	-2.92792806603313	0.489755634933581	-5.97834482584403	2.25416190663089e-09	6.09793020678505e-08	12.8293899539389	6.15797927698804	15.6020534430599	6.03663690081818	4.37867532261646	11.6131308686485	1.15274681466354	1.64171011603241	0.740399198651419
ATP2B4	5221.12930488914	1.35626074929728	0.226898966743206	5.97737737092579	2.26758501506669e-09	6.12541598170677e-08	73.4703104537201	121.207628480041	103.493479092284	90.3875239027386	79.7088411630726	62.9353440811977	201.929417456696	240.196138445031	215.376421512093
B4GALT5	1377.5867550435	-1.63594276659359	0.273735366514821	-5.97636610651482	2.28169918867942e-09	6.15468686325683e-08	112.903316144827	65.146448682288	89.3646635586625	126.773882289605	59.8902509886196	101.454762430963	29.5313455467962	30.8858929077996	25.3771485609213
FAM216A	106.781642932696	-1.46894614139137	0.245928088298508	-5.97307185020836	2.32827294330452e-09	6.27130505560963e-08	12.4507120171908	10.2368938609187	12.2930111037091	11.8490309846838	13.7134884298326	12.2133510327242	3.9699087192385	4.09415576194039	4.73541278742711
PLA2G4E-AS1	83.4846521867995	3.9204449963262	0.656404013398326	5.97260972861719	2.33487997180574e-09	6.28009120210328e-08	1.12184286616145	3.20675075106031	1.21683689822094	2.1849167507423	0	0.975404180707442	25.5704060530639	17.8876199950597	18.9049187945377
BAIAP2L1	471.378412618529	1.83966749197442	0.308067249618071	5.9716425366707	2.34876723713805e-09	6.30840573820167e-08	17.0577825059321	15.1746635747679	12.2269654074457	15.5470602284674	10.1595563943234	7.62300941916342	32.6120466611148	63.125726117845	38.6876114775663
NPL	2391.37826489339	-3.98910278439711	0.668808311759279	-5.96449343445494	2.45394135567731e-09	6.58147071592655e-08	92.3224814758567	71.6021230985109	63.9441910439832	138.834880493122	408.356366123573	174.839197305918	9.2405111495039	12.9331823509279	9.10048590915947
PPP2R3A	1007.40878102757	2.47965632172676	0.416124737376821	5.95892553121953	2.53901758482459e-09	6.79993097539184e-08	13.5642835130265	18.8939785037643	15.3839060247114	17.438421832063	5.79910917423756	5.92494068184995	73.6371407605279	80.5324457776065	47.5050967923941
BTK	568.785189285288	-1.7747164371248	0.297916275560804	-5.95709795909616	2.56756355239088e-09	6.86658662857356e-08	37.5840655261854	28.3649737613515	52.8670058436045	45.8941926303909	30.7211082051241	43.6071843738299	7.16787628074268	11.2511619140312	15.7585540480328
PLOD1	2383.35451896934	-1.97479218946011	0.331976782258088	-5.94858524752147	2.70470013855161e-09	7.22304984369387e-08	223.084358372342	172.887692890549	152.439488747887	77.3484051593824	134.656832880304	115.144982655721	36.0916938219824	30.469577903068	40.8402991812016
PTP4A2	4055.93296522541	-1.19293396872315	0.200665761028213	-5.94488049486143	2.76658618377574e-09	7.3778251440633e-08	158.465740130509	172.722360920829	194.858169161498	172.48752268668	158.984690995944	224.762847090206	78.6066782724998	78.0479177061237	73.6564016159496
ADPGK	1706.14710342176	-1.31977703583434	0.222051521475126	-5.94356222856225	2.78893806828249e-09	7.42688273672844e-08	73.0689775938146	80.4152124927525	81.5206862208743	103.860957641518	97.8772972325166	83.27130352057	31.9602083135971	36.2759339614102	33.8948702783293
PLA2G4E	1042.48781347128	4.72429736165874	0.795465431689121	5.93903540425005	2.86703951775486e-09	7.62405097823368e-08	2.8887020324961	10.4325587620916	0.763241690965912	6.30802483955114	6.14393386894666	0.740608278768831	160.449079787431	101.037187199235	87.5976298693672
EIF4ENIF1	623.524144902903	0.709683951489432	0.119504101316263	5.93857402108136	2.87511835266611e-09	7.63472021965397e-08	22.971856133542	21.6056700855291	25.1087082755775	20.9059248643811	15.3555195060028	18.3753871171819	30.7883271494192	34.4453897912972	32.7433921586932
CYP1A1	51.3264017365444	7.33777634589947	1.23569832006707	5.93816162629502	2.88235815825195e-09	7.63634817674637e-08	0.139020396833158	0	0	0	0	0.223151081188099	21.6111389142146	6.98583707686211	2.34272498599373
VANGL2	713.840510009661	3.25792055675339	0.548649199759246	5.9380758382278	2.88386644152188e-09	7.63634817674637e-08	13.3087881859968	6.37331423446302	12.0146078759215	14.9264308856064	1.67053263536031	4.41265216511128	77.8785757801366	81.467123319776	75.0494755151022
LANCL1	1875.07576648163	1.86840599247963	0.314928621522506	5.93279195598964	2.97826139659542e-09	7.87519429009613e-08	50.3353855017192	55.351860289317	75.0624570143023	49.2216445688947	25.291731466931	29.0140258512043	183.104521480785	161.007924113229	143.776580588775
CHRM4	20.5140124988495	5.94536596270531	1.00222631741507	5.93215909360627	2.98976706529657e-09	7.8911018012589e-08	0	0.171082387799145	0.309614153505485	0	0	0.372275372537988	6.79482324930152	16.7342858939403	4.72251533876207
TMIGD3	177.830746680523	-8.43996640870535	1.42278620619331	-5.93199903960739	2.99268375545773e-09	7.8911018012589e-08	57.7323995580202	4.36520799281088	3.46823959927603	3.06655700170641	45.9585846314114	38.6125815420715	0.18933913908065	0	0
CD300A	825.272082248704	-3.61576539022328	0.609596410911804	-5.93140859345775	3.00346753440037e-09	7.90842910109852e-08	55.3569852654566	74.9388363851202	41.1362122037625	116.972100572409	228.800444981972	90.2456515212109	6.12726970335487	11.7019187272047	7.83454376043071
ETHE1	354.234303551595	-1.41014659453692	0.238099388991447	-5.92251244537033	3.17059802829355e-09	8.33680775674833e-08	71.7033981864927	73.9748408955037	59.8759695850135	61.6564393722548	73.1273034505335	67.3358738351568	26.4071336969523	19.594563263885	28.6295451143104
VAT1L	40.4832455669951	-8.57468153484932	1.44908082337874	-5.91732455257826	3.27220607661796e-09	8.59194361991967e-08	4.89681813588069	8.37953446241277	2.28041426247521	1.51222690717019	3.94453774507999	0.685483899469779	0	0	0
CCDC88B	559.382854035918	-1.97154218230897	0.333279485438744	-5.91558217186257	3.30703753648261e-09	8.67127412149783e-08	16.7034005743998	20.649480296087	27.4533201334045	31.4766100748568	20.8107496191924	13.8549896302324	3.35840014502478	5.92122092694384	7.04289589829363
CAST	6790.72037975933	1.01515077425408	0.171672620628528	5.91329456343946	3.35331699520032e-09	8.78035889370863e-08	97.7678994311185	97.7751811909831	92.2083096879606	122.130691419784	74.3205009504752	74.6722002608185	184.285894458471	188.263124211212	170.624008389278
FZD2	146.65948215981	-2.64814690531209	0.448367674661928	-5.90619497114462	3.50099606671615e-09	9.15427578781741e-08	11.8079230970419	11.4921730558447	22.4690653478017	6.04212081514661	16.7928114987354	9.82416877526421	1.70310029521818	2.3299217797698	2.08359319341755
SAT1	12596.545712802	-3.22348183619703	0.546063510244424	-5.9031262403052	3.56677130216747e-09	9.31329129720336e-08	1232.65067223925	1372.10739188207	638.252349121959	2690.01375545605	2839.82981604715	1368.81471724496	251.266933547012	157.347542037844	128.34880375971
PTPRC	7710.64547644634	-3.23444873123828	0.547966770610442	-5.90263662819383	3.57737633196884e-09	9.32800878560874e-08	127.641960992857	258.505487964508	245.598961972284	422.388390937442	528.898660157754	114.980383587891	24.1524431318681	33.3670887585341	33.2265985059142
WDR47	1065.41299488669	2.02067602280333	0.342436774144395	5.90087331552561	3.61582473767516e-09	9.41518635577162e-08	28.6813725626995	35.476561427641	31.1496828761767	33.7798736972356	29.4658194642082	16.4907412913562	132.000586864917	142.359089245824	66.2574421024235
FLI1	1129.75317743669	-1.73433973304794	0.294013365699466	-5.89884656747457	3.66051426425e-09	9.51835107992098e-08	38.3357231682638	51.5658218578591	55.1996206941951	33.0565114534141	39.1095094799223	50.5551749408674	8.55355563170291	12.6017971521275	18.4253251364039
NUS1	1882.90261675565	-0.892228764017547	0.151320973966851	-5.89626633128201	3.71818666642994e-09	9.65494280436455e-08	122.900915150855	112.974875474063	106.470632852569	142.205378785053	98.1289473503673	97.3481469893802	54.2533221858436	62.3250214559842	60.8991720359214
OVOL1-AS1	26.2300394660776	7.69575626446125	1.30576542831599	5.89367439018989	3.77701085886915e-09	9.79414390392396e-08	0	0	0	0.7246326423497	0	0	23.9365211564947	7.25079681551568	49.9302881492503
GPT2	768.140131684607	2.711411095656	0.46113622182966	5.87984844239275	4.10642298581659e-09	1.06336531221684e-07	14.6519784618627	6.37934008337437	5.36802420215587	12.9515840555776	5.89119019337497	16.5044812546759	72.2595771279186	74.8759622281846	48.654926403006
CYP39A1	200.393543605795	4.23571433411943	0.720574618405357	5.87824525861476	4.14638277414836e-09	1.07223402481903e-07	3.30422570962306	1.32950427754167	3.45870159973519	4.14841123762397	0	1.80812628706172	44.5775703275985	51.7419920324061	27.129010432018
CNTN1	870.248236736542	4.27673366832682	0.727610166731432	5.87778162520563	4.15800934032904e-09	1.07376158673091e-07	5.8624225911755	2.41529420148365	12.6135946557997	1.22569502938823	1.93283679614096	1.05113630948593	66.7810499168327	58.7009067531904	99.1856897663066
ZNF706	1258.52590542906	1.36187736578428	0.231767901388464	5.87603959662063	4.20197856053096e-09	1.08362562493693e-07	28.9778173133015	24.5463076628006	36.0378017714996	31.9255420917813	15.6697560142708	28.4563810194011	67.7582280377602	76.7406385168573	58.9770241160683
PLA2G2F	143.972452313654	6.40413407741123	1.09019154324144	5.87432008357907	4.24582312142364e-09	1.09343049769009e-07	0.108864760893812	0.401530736198366	0	0.616804423745941	0	0.0291243702964119	11.3536429512835	8.27588899147299	27.2889661775708
ANTXR2	2343.61915799581	-1.78811086709324	0.304541182604338	-5.87149117830926	4.31892581274745e-09	1.11073305765097e-07	64.1780559598189	80.361101047199	67.8531208309855	68.0318596682703	90.9808650630885	64.6624727450043	13.6191847334192	19.6867326807209	29.505784717197
PILRA	826.206008451116	-4.71413162685422	0.803269659452877	-5.86867880714568	4.39281485638795e-09	1.12819023411528e-07	56.9384581838638	95.0884508492562	30.7966508336831	158.639928123654	399.581412763474	84.8002142570203	3.08017038316797	9.07591743924761	4.57497253585464
SYNGR1	500.455459824432	2.75736609411932	0.469954174702359	5.86730843675486	4.42926274708113e-09	1.13599697832925e-07	9.32475305406914	1.67618832253643	5.69616431015902	8.8331570549249	5.09369173573956	5.67371270221082	35.8366062624078	47.9178035161081	34.8170411640954
CYP19A1	318.905676495035	-5.52790138114078	0.942358347175079	-5.86602898749912	4.46355795354332e-09	1.14323106439048e-07	29.4663116779121	1.53361110562712	6.02268960313559	4.59386830573619	8.28768732159206	31.0798844646079	0.0909103444248969	0.187511168024322	0.613104652039422
CH25H	475.794060117994	-3.32704228714997	0.567306477997508	-5.86462946605836	4.50136759333969e-09	1.15134434873786e-07	168.474695226497	26.7841683799816	144.3089755348	68.7693109782318	49.172127415355	140.210719365283	9.25418863788386	12.1636907125026	6.99280522018203
SLC24A5	54.6366776236108	5.33621452227428	0.909961046852638	5.86422302441529	4.51240634766274e-09	1.15259750708871e-07	0.14724187618369	0	0.638839371565993	0.26070029412266	0	0.157565290729664	12.5230603745491	3.50976786266701	6.77180099007463
ITGB1	19980.9967276769	-1.56637776644755	0.267239181616514	-5.86133274683983	4.59166815391361e-09	1.17124970002139e-07	460.204023912861	597.894912689285	619.169546025244	362.232217805194	295.861681877254	285.39401488534	137.210580140324	139.386950226533	144.854104000353
REPS1	857.904167240872	0.983579191345349	0.16782523026989	5.86073494291411	4.60823036489353e-09	1.17387946907071e-07	15.1823825007236	16.8532009441555	18.5386552960585	21.4533372634827	12.4196788581811	14.7627617321427	30.5615166233483	33.4577571429626	30.469125989549
EVI2A	1124.2689779251	-2.99091289976752	0.510417619004838	-5.85973678886499	4.63601396742749e-09	1.17935672390899e-07	83.7290658545697	80.8353194704308	100.584317944165	130.366366911126	254.494869450391	70.4198394774012	14.3505896716115	17.7040680508459	13.7939937548709
AIFM3	33.9277966719586	-4.71410044325685	0.804775102885102	-5.85766188138388	4.69429158361629e-09	1.19256603776471e-07	3.28742955799614	1.29228812720639	1.77568102423795	2.57331125352106	1.02514007535067	3.6452107159177	0.14186120770469	0	0.0911162131772463
ANXA5	10232.1103790748	-1.70072502302324	0.290363355181907	-5.85723023470979	4.70650444577894e-09	1.1940528981764e-07	780.183607707859	1345.46582863989	924.698023675681	1208.43579371896	1009.79829134069	1317.58304715639	370.81091867013	257.640473078184	358.363337264533
OSTC	1972.54373977046	-1.34451642132127	0.229657901065948	-5.85443137414718	4.78644797796627e-09	1.21269600996409e-07	449.176407648714	358.004506228074	539.477468014754	312.6906438674	242.207837093702	367.347484799282	141.764555978401	126.153707927017	158.964074484716
CA13	265.0302660191	2.23847208859488	0.382392460677233	5.85386041510979	4.80291772274871e-09	1.21522880494453e-07	7.47161980725099	5.63474531564586	4.93153335194937	7.8930193033499	2.13067279607387	3.55106052753971	16.6736166208017	23.8388773921849	30.9937163208922
LTB	263.536692873544	-2.83643746143525	0.484861784393562	-5.84999179711164	4.91597255890103e-09	1.24215974186821e-07	41.2456309667564	88.0771141403502	94.7844903123464	73.0816803662263	37.7350183105879	25.5296830341204	11.3805774124672	7.05970385828121	4.96927644575882
DLX5	110.86786902322	4.63145158621903	0.791769164872356	5.84949729251667	4.93060908756327e-09	1.24418353507947e-07	3.75084045446524	0.741128119164299	2.6824941854747	3.13079527528957	0	0.537565068716456	58.167357502549	40.0005188687481	25.2549430789235
CYTOR	231.702656028445	-4.01046409355199	0.686432717949445	-5.84247223170291	5.14317617730763e-09	1.29608039668152e-07	5.11006622120799	9.24851488619982	3.45059750557034	3.82947853056591	2.47941819380026	4.08006205549061	0.597606673985183	0.140360476420852	0.0556286291042003
ARHGEF5	236.34611370329	3.04831723549812	0.522041805714573	5.83922054159163	5.24456072732748e-09	1.31846584228874e-07	3.01165061290119	3.42126548182659	1.12574386443022	2.6874803781885	4.8315252677361	1.8692259137438	22.1244964442401	33.4493108820396	13.829735667763
NSG1	665.307805470293	4.76755693600666	0.81647809068596	5.83917313935665	5.24605296787946e-09	1.31846584228874e-07	3.43327708845	2.61176612409606	1.7187673421696	6.38275732733283	7.82376620608526	0.301382060109782	144.864020208554	110.315640351121	42.2623149475307
DENND5A	2617.62459658319	-1.79529798050424	0.307520752913912	-5.83797341640491	5.28395854158387e-09	1.32621708101197e-07	29.0144943095124	37.0730630518576	33.4241423378367	57.1823429870525	43.9205737893652	35.0499771933909	8.21024297832114	11.2924578778262	14.0358446796486
CARD8	1745.90642178505	-1.76089042914726	0.301651054817786	-5.83750794510212	5.2987368701675e-09	1.32815068091488e-07	38.5808839492351	38.9156457409312	46.113818192652	45.4730417559239	54.7727259122779	26.1700941116206	8.8796938533139	13.1676841741652	14.3514446078564
CCL7	97.5037529101767	-7.46708308738624	1.27988355922793	-5.83418939445604	5.40526967240718e-09	1.35304710439697e-07	134.272761681979	24.2629716397742	3.25256305409125	57.2296052386442	20.2342493471547	15.6433303704724	0.355129725521683	0	0.285120896506552
MFSD2A	833.471412518482	3.32218530568806	0.570177341442743	5.82658247569396	5.65739143411372e-09	1.41427252708457e-07	14.5176741808466	23.547417795619	4.67009718938646	11.8302111008015	12.648576608038	8.42288127633992	96.1803764798989	220.12922003971	54.1613008011746
NOL3	368.735280659013	1.71552133633517	0.294444888180353	5.82629009773938	5.66730681078612e-09	1.41486726151195e-07	18.3494610850129	13.8238228858025	14.6195933108372	15.1798671259604	22.3486914560399	16.4816875132563	47.8358078574447	68.5892288395281	46.5473204765365
GNS	5992.05719029296	-1.73896645328549	0.298517715161302	-5.82533754268436	5.69972809160748e-09	1.42107164929401e-07	280.959800591462	253.061530655746	291.757448638481	290.593816936029	421.013922549454	252.655993961114	80.4575345193903	75.1344207058836	109.878761165404
SLC52A1	43.4168225348785	3.98140307256968	0.683921661433363	5.82143145492051	5.83457339194792e-09	1.45276234562905e-07	0.296929050429742	0.19713179051691	1.12972963052733	0.693963772255339	0	0.42895888757364	4.24580425656433	8.32122514328578	8.63146620451227
PHYHIP	279.446903251645	4.97946517080206	0.85565855878073	5.81945347206899	5.90403555390483e-09	1.46811077468886e-07	1.66407167453253	0.854889682914932	1.5471256212944	0.694493380832486	0.108345528578928	4.29286253806842	35.2787640013123	92.4073734669969	15.4608637548291
EMP2	4201.31687188796	2.53241225824249	0.435272013911835	5.81799926782205	5.9556162727578e-09	1.47702430521473e-07	65.8585751046855	68.0025994691654	35.0113237864709	62.1900973474743	14.5217695895644	35.0429795863085	280.636114324375	270.227259581149	213.069409150391
SLC15A3	709.485820639482	-3.35245743300589	0.576201059124444	-5.81820768969091	5.94819671494573e-09	1.47702430521473e-07	21.1804546601262	20.1998100395348	21.9136111563793	55.0017969790401	55.3451380598534	33.0268095934954	1.94056496438471	1.98180604754329	6.3736767971403
ACAD8	508.633133763471	0.875585059882651	0.15050211505687	5.81775916937643	5.96417463643287e-09	1.47719544359354e-07	12.7950109510557	15.6097963523014	16.2928089474518	15.1958141387559	9.74901312646177	12.6651870187828	22.3584857672445	25.9337872594369	24.602477964307
TMCC2	63.6541822563776	2.25063425143682	0.386964376407279	5.81612775918172	6.02264425527948e-09	1.48971176875648e-07	2.08664314628347	0.888029845292021	1.00443787776277	1.10835686707731	0.877855595006048	1.1594120671348	5.52732395708475	3.80020916137509	7.05803997344912
FKBP11	431.515005270154	-2.11772170861951	0.364176798362408	-5.81509233466343	6.06004263373761e-09	1.49699000533934e-07	55.0950565201784	27.0656341040103	30.4837838331274	22.6807678116123	18.4728361229393	20.8042127864767	5.93540195683284	8.19798675292135	5.0135147674401
CMYA5	333.404444719759	3.88051373521871	0.667350361824011	5.81480726947153	6.07037846491828e-09	1.49757273719285e-07	0.772174227374946	0.363580151848815	2.17134887992181	1.76278865544881	0.898536440598665	0.329646089958333	5.22648812467399	15.5271906105947	24.1041246008031
ARAP2	1260.42355390804	2.27658756134146	0.391576412496317	5.81390372016566	6.10325259707415e-09	1.50370688001929e-07	6.61749170846533	10.2969515202729	12.4420068283105	21.2497487346165	7.3000753291802	7.90628572361709	57.9191377174349	49.3602062927969	44.5112563067697
GPX1	2581.9433244172	-2.30766320620478	0.397162690082359	-5.81037258491286	6.23339587529313e-09	1.53175097071667e-07	596.752075234523	525.569307024614	502.576443731463	577.276318517043	1027.16444919282	991.313064932576	137.108110608648	164.818814787016	125.536213535465
SELENOF	3598.46423320176	-1.10851197343616	0.190775467437494	-5.81055828784354	6.22648488314614e-09	1.53175097071667e-07	487.096552518719	417.41413186091	511.293873100862	497.500968732873	391.462239874121	600.587917572247	217.499773185634	206.069406460373	230.408126635667
TBC1D9	1135.51180271827	-2.06467427755919	0.355755708828509	-5.80362936228933	6.48946419148020e-09	1.59259085922679e-07	66.5614144686087	67.067395441826	90.0313085243694	54.76140897046	54.0844916634624	50.9215149365287	8.09275153953948	11.4212921047992	25.274595717788
CHADL	33.9440403438458	3.66427392031895	0.631517205392094	5.80233426584774	6.53980232770394e-09	1.60284920235397e-07	0.809943756511207	0.995783851943405	0.991158868531336	0.286810493071772	0	0.794502949018222	3.95492216089931	9.91411127825365	10.7105950332906
MIR155HG	68.2924854603909	-4.24445608385277	0.731799052391178	-5.80002948894764	6.6303258748694e-09	1.62291705312644e-07	11.8050691997055	17.9002552489459	21.888349311297	22.9143035812266	14.3474352673509	3.62606586089663	1.43392211381104	0.140838082533552	0.613997089669756
CCDC102B	335.669602437834	-2.70208724052894	0.465976054625752	-5.7987684425096	6.68036996139149e-09	1.63303731321828e-07	27.8899702629695	19.8610590236297	28.6498696820126	12.1421218124643	10.345010244784	21.0597343275334	1.68945090439394	1.86677785055326	5.3832102287708
HS3ST3B1	649.618233721258	-2.97411276928974	0.513150098814833	-5.79579498505159	6.79982908674125e-09	1.66007790994123e-07	51.8245331089295	67.0698723662803	20.3459864441377	40.6787629734027	47.1201948350154	20.9888471367011	3.65329204693864	8.78833307449587	3.07058583663724
MTA3	641.917061085169	1.26433643898338	0.218283807687722	5.79216778549212	6.94836742155138e-09	1.69413831132735e-07	11.9020052681765	10.8728678775242	13.5528328159443	8.06958581489997	6.52143820422403	10.22580865536	24.521053007608	23.2378443310112	22.5360580662491
C19orf38	151.835098289081	-4.61899703230434	0.797656761512158	-5.79070755138823	7.00905257078279e-09	1.70671793727466e-07	29.805095246049	15.3237789257311	9.19376486557801	50.6927690473665	60.3733118721835	36.0024506433978	1.97472263611606	1.89105979504941	0.158543385106414
MYCL	470.961447651612	2.93239674134524	0.506563333785909	5.78880575392094	7.08886169298223e-09	1.72391566611462e-07	5.72177529782481	10.8753049449813	9.28631485041523	7.05883506235183	5.38376485522441	4.55517116415186	80.6597945959602	56.674963509566	16.1836377873112
IL4R	2233.17144894396	-1.68762427931699	0.2915825947877	-5.78780870149587	7.13105550695339e-09	1.72991430395999e-07	109.942936467627	152.449701433861	85.3521871879464	136.325518316693	135.357703979919	93.8150810555189	29.5851307571584	33.9182336047475	45.5402131854406
PGLYRP4	120.07745549546	4.89823585118037	0.846305412989348	5.78778745356084	7.13195734134993e-09	1.72991430395999e-07	1.85007830347831	1.81966027603701	0.308728763273289	3.16648205901383	0.18737627489827	0.164982574543159	35.6635081837303	20.2620954885446	49.3634211000574
MICB	202.733401171694	-3.41223665597876	0.589728857986956	-5.78611104029477	7.20346067305467e-09	1.74500349259263e-07	26.8859385828289	11.456283240743	15.8840470568067	16.5871726808051	54.3418654057273	19.0987377951986	1.97161728243525	2.66268539240257	2.28646986269265
RASGRP2	300.084879347175	-2.4518867527953	0.423865486451268	-5.78458692950741	7.26907258987063e-09	1.75862846394628e-07	13.2862963181837	11.1747112647379	33.3338261682993	16.2765426235872	12.5307729847197	14.1459134532297	1.56160183216331	3.3025882184113	4.08481142376737
LINC02611	33.8081030014623	-8.32062267018391	1.43888341773325	-5.78269411380932	7.35136640828358e-09	1.77624907270419e-07	5.03266459003965	0.782373739611292	1.41589082447845	0.751143592679567	1.51649020061872	3.67194170491597	0	0	0
GRAMD4	952.590515205458	1.03900657081385	0.179707626310107	5.7816498506353	7.39715482193507e-09	1.78501522656824e-07	30.6032370446346	36.6580930698496	33.8866721100001	42.7908068973747	32.3275114258073	33.5523085827789	66.3168350926929	78.6786301331553	64.4644326569553
DBX2	9.62513639052534	6.72910273821642	1.1639969484071	5.78103125392642	7.42440946710487e-09	1.78929221226478e-07	0	0	0	0	0	0.0668220584348895	2.3482731618646	2.33326441294983	2.54302233673182
RIPOR2	1513.49941232385	-3.44557278275413	0.596330677818495	-5.7779566118563	7.56132999672414e-09	1.8199539661346e-07	27.7575255835055	67.9210497789098	50.7246429913689	71.6808376272395	97.6853391026934	12.559799030415	5.70076367498408	4.76173034594124	4.40742208720626
VNN3	150.408678025789	-6.3049057374206	1.09137238180059	-5.77704351196655	7.60246305477605e-09	1.82751141344898e-07	1.74751827784499	10.6564762325795	1.16645691309871	16.58428280617	17.4865108697491	4.36342710032614	0.229246391134218	0	0.0818016401878838
FHOD1	692.731622083201	-1.75820802662662	0.304449151164339	-5.77504657149645	7.69318034264058e-09	1.84695355182525e-07	49.6729712979868	64.2062387888901	36.4511466105768	47.5967954196534	25.4892281835754	33.054968581792	10.6944634694744	9.92841159642359	15.8080183782432
DSG1	24561.7854344949	6.54389456747394	1.13319881536982	5.7747100320947	7.70857198861102e-09	1.84828519175202e-07	33.9161849644638	60.6254422301191	3.06699227067036	60.084123261496	0.921127381116556	0.887076826019264	2696.81490869764	2305.45432248218	1861.07732040455
ITGB2-AS1	251.183935457513	-3.33804660336866	0.578140473241244	-5.77376391701914	7.75200319823484e-09	1.85632790872016e-07	14.1822473248408	23.3269923511861	61.7884698420287	36.851344611045	59.3962808723876	16.2276738512352	2.70272948818378	4.44489147762988	3.22965491301269
C11orf80	335.039521191787	2.35519820860799	0.40796789589036	5.77299888626762	7.78729566801272e-09	1.8624036798888e-07	7.62394819561795	12.2288201996871	11.0063014654823	11.1756208046672	7.00326530099795	3.98437299806153	39.4241160293879	63.9653579199185	26.3301538448824
CLPX	1260.78705366311	0.874763648146387	0.15158854258715	5.77064488659143	7.89687336642116e-09	1.88620738652915e-07	45.8178108471834	42.2716353694022	52.2139805776538	51.1280012827997	37.981387085683	36.3262868219121	84.04124469969	77.1010487734653	72.7679589638392
SCARF1	502.28274479917	-1.52664208992581	0.264734867468105	-5.76668311403951	8.08468602294975e-09	1.92861366448359e-07	25.8691919132894	42.12836512209	31.043783456332	41.848338943927	23.3655720479033	26.2836574622769	8.09771699463552	10.791838800606	13.2508757752998
ANKH	1697.11624087612	1.22323315083586	0.212261958080581	5.76284682331764	8.27068526886568e-09	1.97048026951376e-07	23.1139396422939	28.5689798829622	24.911464552976	28.2692350757701	16.7745676582814	15.2572103139231	47.1605142126902	50.7901065487567	55.4529935937951
KRT78	645.048315084594	6.61045457925648	1.14810046959085	5.75773179642742	8.52516616165475e-09	2.02853573534736e-07	0.143327470477375	2.53747718247369	0.0717526052065628	1.67487943561503	3.78873678296603	0.057516164407454	195.496571786466	154.641035457291	55.3256109175517
MMP10	347.064498871894	-8.64403090593836	1.50144561141221	-5.75713888018101	8.55515250303895e-09	2.03309408977283e-07	47.8138485935894	324.785178170302	2.2606761685888	55.0271774882669	13.3171375818119	1.70553901960932	0.348467257675057	0	0.139885920230332
CCL8	472.699597865624	-5.50526246816076	0.956389205024903	-5.7562992547761	8.59779147987994e-09	2.04064396009186e-07	739.085892745518	39.2856368020306	77.0666264552715	55.2805598154483	37.5509010859933	276.033551257277	5.51089648891043	4.71431790420315	2.28361330566268
BCL2L10	35.2359556540421	3.89645450874214	0.677002430417784	5.75545128595419	8.64106383462055e-09	2.04832490443392e-07	1.23985325105902	0.58795789529456	0.886707706495052	2.06979035637036	0	1.99017266380304	21.0281760863016	19.8548595685739	8.95439576716259
G6PC3	454.502415908601	-1.66310099058299	0.289291923172348	-5.74886769165756	8.98430863022219e-09	2.12700391202763e-07	22.8438982005634	36.4668255928837	31.5585332203173	26.0129743709683	27.6076357918944	42.8483418604772	9.3943166251301	10.516776667957	9.02920429035836
HCST	253.145133167066	-2.96963993384398	0.516631101339694	-5.74808587044665	9.02593997876299e-09	2.13416872999114e-07	146.2219738262	59.5845982896914	97.0492151698125	140.815137591361	222.77012498034	225.734628656873	22.0076535488849	16.4118817346679	18.323567402086
PHTF1	355.393560551956	-2.08338866515268	0.362759930991899	-5.74316093692058	9.29253306255456e-09	2.19444044926288e-07	19.2568552489498	18.4955809380464	17.3885483618995	14.0535274870206	14.5532826843407	13.7554279050664	2.45779983329145	2.23559340130978	6.58903655056482
GCA	2136.95781163481	-3.02230430396506	0.526395850046052	-5.74150480802736	9.38388939638188e-09	2.2132303960763e-07	81.1077850217487	108.200305689446	59.1485180428685	174.238892199481	253.39943003874	117.017463085984	16.4379429113748	19.3402463861329	13.6365777638776
IPPK	666.075761515605	1.93140745056333	0.336447974885487	5.74058277872146	9.43512862521821e-09	2.22252327239456e-07	21.4452980166287	19.6203251346	13.4315516529527	20.5630529628433	17.009171635525	8.19602485853886	71.0018134997017	60.5564578793431	51.7736607138047
CD28	265.24381698473	-3.19584614961896	0.556832845675215	-5.73932765360433	9.50531603183627e-09	2.23625066643727e-07	6.45633774381708	23.4427699423289	25.6658407847983	16.0546552469822	28.4228137046198	10.8241065021619	1.00381397134153	2.31078245958325	2.77037120832826
TMC8	610.033181382621	-2.17266423126001	0.378920176995805	-5.73383093105666	9.81872084240143e-09	2.3070921789142e-07	29.8288647158913	31.3483482382313	78.5424862832449	34.6888508597987	21.7673292037756	29.9853184796346	6.23171676074348	9.05700581424826	8.6091468646024
OCA2	58.2824175545464	5.85163787814976	1.02117738610992	5.730285411471	1.00261791616643e-08	2.35289359476358e-07	0	0.238180732154031	0	0.762244103208762	0	0.287934115430436	14.3072779100222	10.1926371640936	12.0913677486562
MAPKBP1	1166.76065265776	1.40082883524237	0.244589585675037	5.72726279974782	1.02063997311931e-08	2.39219661115381e-07	21.3615638412263	21.2654895959989	17.2549877987519	18.8350613578982	15.3798345122689	13.0167460076478	44.3721339394861	58.7024197054512	33.1183461578744
FFAR2	800.999846025872	-5.4598183361178	0.953513739746065	-5.72599859711705	1.0282707031711e-08	2.40484652453644e-07	28.9765924810073	327.935370504906	12.2663254409213	155.159114585747	209.166008140783	34.6277208696587	4.96120922751712	2.16189346663336	1.34642590251795
GAMT	111.573053456423	1.87171197769715	0.32688266648723	5.72594441244337	1.02859899819046e-08	2.40484652453644e-07	8.06940219762132	5.91668823888804	5.45116754328343	3.71815250943479	6.73509711529887	5.93017265650884	16.1337222514937	27.715445967074	20.2745518392262
MTMR12	991.352566118945	0.858524082994897	0.149948948019719	5.72544252115724	1.03164471153974e-08	2.40896738985659e-07	32.8249232043133	38.6611502912697	33.4585658969731	38.870446895551	28.2240984719932	34.6284175063672	62.3441710729994	59.0263292520468	59.7439012261076
BFAR	777.2450306961	-1.17065114128212	0.204514398586277	-5.72405243530207	1.0401262394889e-08	2.42575528200803e-07	56.9202387539695	50.796177565021	62.8864279825791	44.4245469226746	57.2513449610292	51.678105936654	22.4225262088108	20.3898375072572	27.2761221704664
PDGFRA	7644.43362950382	-1.81991351566956	0.317996314006879	-5.72306481398458	1.04619329307056e-08	2.43385785428831e-07	308.969708480481	248.026633471759	334.393144663338	185.821555323569	137.537345676897	339.889143859579	51.507517679837	82.8611203351521	78.6348619538502
PLEKHA7	378.236826235198	1.18156976265307	0.206457257104644	5.72307207420752	1.04614856757456e-08	2.43385785428831e-07	6.42688837831961	5.55723220619638	6.03001626083721	7.09879919124599	4.84954309577983	5.5509542894605	9.72920551686434	12.4418732931569	17.1017736930017
VPS26B	1221.74143885241	0.966076774384488	0.168970435532484	5.71743081172777	1.08146686082466e-08	2.51280431251511e-07	38.4485434750604	39.2585430350561	41.214883234271	31.4992857467702	27.2585294722573	33.6476246600482	69.1745982065509	73.5051914890746	55.7475198896165
PTPN7	361.047230619461	-2.69463324245895	0.47131902604654	-5.71721720012397	1.08282674116217e-08	2.51285404679588e-07	14.1218571529782	22.5415384865766	19.4861900682204	21.0534247684374	34.8311428688689	9.39735828083591	3.06165598279505	3.97551615566094	2.24978056535699
FAM135A	932.025290001237	2.02672370092908	0.354661772534333	5.71452538131349	1.10010629165731e-08	2.5467145402293e-07	10.7936147393099	12.3133102800963	14.4242188297836	16.820594005669	5.73241547069218	5.78115414258886	45.0090485283639	46.2690071791577	35.2318633569809
PLLP	258.058263217866	5.22157038728086	0.913737098936854	5.71452159856072	1.10013076175879e-08	2.5467145402293e-07	0.187865185312676	0.356354492311786	0.322453982272342	1.62511668699277	0	0.840046541385836	24.9617644762523	26.2720702014017	7.99940165800101
MFSD5	576.674113663527	1.01107015597357	0.17695605116243	5.71367946635234	1.10559158534894e-08	2.5562039930223e-07	46.3087006432822	41.3328557992032	40.3892442377599	41.6046583205834	28.1958856586466	46.8212307005628	80.3270992124543	80.848311199647	77.0662024588812
TPRG1L	1135.42165185752	0.892474903855336	0.156352563079385	5.70809257154421	1.14249280445676e-08	2.63827305176767e-07	81.3450551728903	92.484887197631	89.2397999015534	94.2716585440868	84.258841982836	94.0246755292931	159.237817169389	152.702972425358	171.657386056907
ATG9B	325.623024105393	4.50281066730848	0.789035091040516	5.70673056045015	1.15166870731372e-08	2.65619512421471e-07	1.3890945894803	1.65838288320213	1.573819464537	3.72804276020312	0	1.02684937551095	34.0236892884271	21.4777304570773	44.0065433268864
GATA3-AS1	13.2950939080931	4.78462313577011	0.838481000629719	5.7062988096054	1.15459234348541e-08	2.65967075541045e-07	0	0.108982077556706	0.0986144574086824	0.104631821249904	0.17955576426803	0.316193416472681	2.58412270763249	3.33124815368674	5.29048314415805
KYNU	816.942017538896	-3.77672362196082	0.662011759839744	-5.70491923417654	1.16398267436288e-08	2.67801602064813e-07	7.5276093685073	15.6063684684455	4.78770307255486	39.4861848992802	19.412652614998	10.7823187740056	1.73954926954455	0.893113048663492	0.804115469559329
GIMAP4	1161.67138814145	-1.86916825516193	0.327680237392543	-5.70424469304435	1.16860103442001e-08	2.68535077358644e-07	200.789563357852	146.433075364364	236.142301863089	120.723487510659	161.921489151656	201.08078543337	31.2463401471156	40.7643383269112	71.3912025794471
ITPRID2	5879.80278749287	1.96366662834171	0.344294277480917	5.70345415761534	1.17403623417938e-08	2.69454233013247e-07	87.5878093799135	73.5879845449818	74.9199437484224	108.935630015518	74.1433119271648	35.2354059537746	289.040835296407	351.174632785633	211.456048968667
IRF7	609.951627580451	-2.33615575154357	0.409704420417686	-5.7020516136045	1.18373971313038e-08	2.71018650906217e-07	128.260526815936	69.8716977423208	116.061212440091	92.737442452013	41.7427281194504	32.9493634951951	14.8427774005894	15.6444042038792	14.2247164572965
STARD8	505.145190416609	-2.52278623230197	0.442427997416251	-5.70213966348167	1.18312825559717e-08	2.71018650906217e-07	26.6073858877026	23.6738563105315	24.4098283419519	27.6407979350403	31.341429577744	46.1166220562551	2.17809277589887	5.52425849171907	8.1016297345058
SLC2A4	179.564055926635	-1.94366512631771	0.340975177759902	-5.70031267110694	1.19587881277996e-08	2.73464419380401e-07	8.18706602326335	16.1121067592397	17.9167781851962	18.8236705986098	9.38166508391779	17.2249034844471	3.52889608104125	3.7862705637512	3.69550939201735
KAZN	470.004815062224	1.56148984867844	0.274174441056448	5.69524220661017	1.23196902344292e-08	2.81374530974665e-07	5.78159851870099	5.35289141744686	6.27819764690496	6.21362034355381	2.67343764339161	4.27495324141291	15.0363873106165	17.2661798758558	10.5986596111138
AEBP2	913.031936354456	1.23046073382472	0.216133035700466	5.69307107465973	1.24774414804009e-08	2.84631210635537e-07	24.9916688031561	21.5421239970423	31.3820111731446	28.456392388254	14.3479063546659	17.7861599899008	51.1021338064129	50.1362972504182	53.6618759632518
TNS3	2594.27631690554	-1.69316604666887	0.297764092403177	-5.68626671202617	1.29846554357966e-08	2.95842137319958e-07	60.2727102027456	80.272062864191	60.0889642779325	74.5150759755912	89.3157748304635	48.8998870478363	23.8116231856889	18.2314921783594	20.372474584269
ALOX12B	584.119143569811	5.80181379390669	1.02043686456946	5.68561759708137	1.30340756964372e-08	2.96608166212015e-07	1.70155700566731	2.2593341992528	0.170366710104439	2.44029146399448	8.37543289641786	0.136564235956518	147.379030080788	182.024861657335	106.183652737403
CYP4F12	318.263972408444	5.46844196257993	0.961945787907474	5.68477146147234	1.30987705310877e-08	2.97719513257433e-07	0.872073037462537	0.101573865604914	1.33270948845353	0.926433579585596	0	2.65229746752801	45.8210140134159	60.8541155845504	20.013470362604
TPM2	2149.1154253194	-2.79901068045016	0.492793840513718	-5.67988162662972	1.34787992051725e-08	3.05986670227218e-07	323.829124595122	293.508901509183	353.332099973637	96.374092518347	110.925636251173	233.862928995963	19.160827418133	53.7633340547827	24.5054378819334
S1PR5	175.866901442606	4.21801277625247	0.742693684444406	5.67934380566045	1.35212457286807e-08	3.06579549891608e-07	5.16756124382575	2.30561441281223	1.16831569804764	4.33861838039026	0.151946583247866	0.735829345576634	42.9701900029286	36.2445775367742	40.9952582343799
E2F3	687.025941514163	-1.87155060301124	0.329702436735228	-5.67648398824	1.37491418239979e-08	3.11370794455653e-07	43.9788882485404	44.7279245071538	37.0926406005981	60.7316153383547	38.1592325380254	31.4672154505568	13.1389445222273	6.39445599350459	14.0808520432545
DOCK2	1883.44725979236	-2.8499158783227	0.502249405736409	-5.67430413211559	1.39253543271689e-08	3.1498144835936e-07	22.7441754122002	35.1037477401192	36.2690949374929	50.977156428306	93.7452354284217	40.9722321465344	5.56533704401306	6.69296440244157	7.51853146372864
AKTIP	586.277469098633	0.963643595512858	0.169861937356033	5.67309905039553	1.40237088843824e-08	3.16274962675857e-07	19.8321627725219	20.5013014516607	24.0892625102533	20.6862045124286	21.31580961297	18.7322231390852	40.9717505188567	41.7629782282067	35.2392962967767
EIF4EBP1	343.283282029722	-1.92833237013447	0.339914962866259	-5.67298466026391	1.40330799994135e-08	3.16274962675857e-07	152.651899664682	159.509636323554	80.0090470284001	119.016794275016	95.8289113898477	147.445301829618	36.2200035511616	21.5501471469407	38.027351569524
NECTIN1	3347.03507395321	3.45121106094896	0.608325568466488	5.67329607671929	1.40075822647304e-08	3.16274962675857e-07	34.9374689996832	49.7698297795297	12.5978739339644	36.3215507132481	8.98996226419617	6.90812030687865	295.655968212515	245.57587103746	223.7103344634
CSF2RB	3163.61288853105	-2.87957362328566	0.50763707093799	-5.6725046064207	1.40724735431421e-08	3.16782515945984e-07	108.525033026751	346.210856927215	127.738330331162	290.264020943458	302.743396748866	102.168302672908	22.7247440193044	29.3628209718504	34.2214784724444
LY86	301.052092430664	-3.46334602732358	0.611024227452361	-5.66809935141829	1.44390237693175e-08	3.24268162599862e-07	77.4861903361351	31.8028364245611	65.1380051089667	55.7027461357347	145.863162436934	126.092835443353	8.53447874455082	3.37800667782471	11.045057372401
USB1	953.638625156284	-1.71121129795159	0.301902470527044	-5.66809305986884	1.44395538475277e-08	3.24268162599862e-07	36.8043287514786	33.7536013071596	24.5477053235774	44.3739576056147	44.2822506442687	33.2963611691552	9.92057670446608	9.32340237367142	13.4491315630171
STX19	53.3466024336331	4.75678820605716	0.839347167581873	5.66724758214325	1.45109596063458e-08	3.25482384288574e-07	2.23660708934669	1.34989810947524	0.407160127020704	3.02403265454031	0	0.163187724950653	39.7433124592313	26.9187050855317	24.4131975980049
DHX32	808.547143530653	0.986716539479312	0.174151550269798	5.66584987587348	1.46297573342994e-08	3.27755446532384e-07	43.8677002698538	42.6781034907009	43.3261425201676	41.1009788542935	24.5235204236156	34.1087706806029	74.8818848527588	78.0537571033992	64.8217454854649
PHC2	2620.58494002563	-2.01829226807075	0.356277352751643	-5.66494685245313	1.47070113918102e-08	3.29093482562389e-07	125.147209121647	190.800432523753	108.234946899448	162.281662322719	197.158220373708	221.08358081408	43.6768160333218	32.1741273221327	46.8378269346414
CCR5	424.065625951835	-3.08015885076966	0.545206822281783	-5.64952367594865	1.60893025866073e-08	3.59595912810673e-07	14.3151824067476	24.2876888201947	38.4759667091314	76.172763716062	45.6990935458726	37.0716114577849	3.92277145884667	2.88967374078442	6.96900073618083
PI15	3008.91631784431	-5.63849731480738	0.998095096518942	-5.64925860719362	1.61141287582743e-08	3.59722536632393e-07	146.753195225718	321.660411620036	39.6662914470877	216.534991382848	2.26071216204262	202.30071569481	5.35125284825417	1.10374641996717	2.16534963293264
HSPB8	582.030743783748	2.42268206904658	0.429055060014809	5.64655284327134	1.63696865699864e-08	3.64993462784947e-07	20.4853018541553	20.7901649075058	17.3099904043422	19.3365215641808	3.68698532760591	17.4883832598191	82.1608140184877	91.2258326718674	78.4696339202588
SHISA5	2070.43468351847	-1.25796883121164	0.222806844023522	-5.64600623793602	1.64217889327775e-08	3.65720836801856e-07	184.234187683905	123.987302010421	111.439918822231	127.871482000744	108.668195686982	149.23027603652	53.65318015153	49.7124912846096	59.8266047167594
BPIFC	465.097909953951	6.76021483043517	1.19773784262988	5.6441523260146	1.65997058730094e-08	3.69245116184689e-07	0	0.464103209990139	0.104988102770823	3.11904265715154	4.01437689843767	0.168314807871005	147.254747899704	140.038187966057	147.768127679864
APBA1	202.171445829935	1.88450232163949	0.334031333362267	5.64169325874496	1.68385892700368e-08	3.74115591663515e-07	2.36746379993554	2.21311590989095	2.77908928491148	2.25486282174336	1.33944490454928	2.73547219592086	6.42565464751036	12.5237868787731	5.58883784031974
RFLNB	783.068949858096	-2.00764631115085	0.35595346266246	-5.6401932323795	1.69859435432064e-08	3.76943385437538e-07	75.5519035416405	110.012967951755	60.6585942839045	60.4530935554294	55.9876790592747	60.5849639002792	14.7271443920981	10.2251326134799	26.1620666856627
EFS	922.588423469024	2.27116421683342	0.402737803365349	5.63931222213353	1.70730720436161e-08	3.78429580338663e-07	49.5259304506771	35.7881516094249	38.8169177153008	26.5366474912396	9.08143783257727	28.6237119308839	124.305006482337	147.485761891506	158.691541842063
CD86	980.006409110276	-3.14044931065121	0.556909306443386	-5.63906775181618	1.70973260381658e-08	3.78520281887412e-07	55.534077890435	68.0673455361882	47.6402226015061	161.823203343233	177.946292639991	58.9730620720782	9.49659456148827	10.1156737650269	13.0296184843463
KIRREL1	2411.88440342921	-1.76319377201327	0.31291684839899	-5.63470385514391	1.75359416863155e-08	3.87773579763117e-07	118.355134932667	110.994480350614	113.004701953483	70.6222260176184	53.238284105471	125.0017973122	23.8656468833531	23.40230845806	36.7901214110044
SCIMP	224.374842593722	-3.55470104315118	0.630966411025431	-5.63374053045735	1.7634227632832e-08	3.89488223033868e-07	11.4914966739297	4.25873950518135	22.0205688842923	15.0699372655287	30.7727055220138	23.3881922483406	0.865550350082973	1.59399938551154	2.20057770770437
RB1	2110.19744398602	-1.50869879608026	0.26789843592044	-5.63160733244561	1.78537808760397e-08	3.93874127105487e-07	109.876522976872	86.1417106303862	94.7433264980831	92.4238864301268	131.995198640111	87.6605703252482	35.29677063503	38.6682184992252	30.02122737688
PTK6	513.423006029475	3.67725478164769	0.653069650550712	5.63072373451559	1.79454980550064e-08	3.95432840944472e-07	16.5348355460641	12.43067365085	2.29715248771705	14.4558445515817	4.18262171096148	2.9208005467463	116.031572500504	134.861740357421	67.410091754585
CLEC4E	668.378618569695	-5.53971316025532	0.984117933740145	-5.62911513989143	1.81136456697254e-08	3.98229931504e-07	21.2475093184416	44.833862125824	10.2906105199801	120.313847413481	305.557122987745	56.3935773407196	0.713038596526511	3.43802202489265	2.39397828881496
MAP7	658.481980332398	2.40272062574043	0.426838943190604	5.62910358595724	1.8114858927475e-08	3.98229931504e-07	19.2577704825182	11.6272892512033	10.8647170409893	17.9977489630779	3.4404031586425	11.3940503700215	64.8738621173802	57.6531951175117	63.694448411248
C11orf96	593.174396817525	-3.11919718931884	0.55424003278275	-5.62788143190929	1.82436417381266e-08	4.00591964902443e-07	103.561402400756	122.023238699399	69.5748967599903	82.9018758615002	37.8484403468063	223.57221615457	9.69255392790139	18.5284166593317	7.84611571081778
TMEM238	35.9317088748027	3.05291673269354	0.543110459075865	5.62117094538791	1.89667478631523e-08	4.15983322877127e-07	4.36994115023824	7.06705650550453	2.01939706164082	5.71365018716023	0.612814781070168	2.42809246577654	28.4428251461528	30.5349121616125	30.0935875730045
HAVCR2	880.453447974495	-2.90709593524228	0.517411477347702	-5.61853778378539	1.92580284546153e-08	4.21878910393172e-07	64.3701875893952	61.8095313688485	52.4339087611594	93.4177136132534	185.903049354595	78.8655486466916	9.54162369630177	11.0351373192097	16.0873163368252
SDR9C7	359.407672710423	7.2901457688777	1.29763997624272	5.61800337716637	1.93176725060663e-08	4.22692288611758e-07	0.130589031234277	4.6239103492813	0	0.832375673576656	0	0.104808661804528	161.375790857435	136.164761631686	121.723035389247
CCR2	452.266312523623	-2.57168796443948	0.458178169087751	-5.61285573592432	1.99014513630514e-08	4.34792193862917e-07	48.386392055649	12.7537142822459	48.6807194242152	47.6110685909482	35.838844897447	36.6271231793824	8.25100737815185	6.21937868598579	3.94385107834959
ZNF395	1483.25525250888	1.69174167197117	0.301412044766388	5.61272086283865	1.99169748973106e-08	4.34792193862917e-07	25.7436668736222	28.7525043431597	41.8450618456193	46.5350025008947	35.2721964941205	35.1890390160893	127.514042222293	128.196943164882	77.5290255929462
SLURP1	385.788059569435	6.93878723095015	1.23665257099451	5.61094311668313	2.01226907202739e-08	4.38772817168899e-07	3.98977987078385	3.92418198048589	0.443858620442874	18.3667562052868	0	0	605.102978608696	663.153348907757	251.195297006855
TTC39B	326.531888191893	2.14744591611529	0.383104631295311	5.60537707115308	2.07802065348682e-08	4.525842198209e-07	3.84652515993631	3.17626336784699	5.21170298892229	3.65937110098781	1.1861740888506	1.76628522578264	11.6861911598776	13.5369301025999	14.1290623290706
SLC5A9	61.8946250264414	3.12062649074787	0.556924186525153	5.60332369513086	2.10279994794927e-08	4.57450361793738e-07	0.721220038874025	0.798032377398701	1.13475123382904	1.42290048073299	0.939153854120767	0.620185322938148	5.16989788623566	3.28564221739466	15.4092283939546
RNF227	738.50548523994	3.58083552258375	0.639692828034238	5.59774217508047	2.17161382176103e-08	4.71873586686824e-07	9.65845502512058	5.43115562649932	9.82896412358553	13.8769238226999	31.1744340678595	4.95601839563788	158.067747426829	187.893942431703	108.31280056151
ST3GAL4	564.651218935983	-1.40120570694287	0.250401784378557	-5.5958295601621	2.19569328578987e-08	4.76554286097331e-07	37.0302699010105	29.7008150378544	34.0159339832158	25.5596480246445	23.1455270716842	26.512038359825	10.9235747298068	7.15687543625341	13.9496905041232
TMEM41A	472.104609438349	1.08908236734627	0.194673621884893	5.5944013205355	2.21384338863807e-08	4.79938750326688e-07	7.7892560588114	10.0801632362718	11.3070781674957	10.135911942973	9.97450085224787	8.4795866197016	19.8707946073339	18.440299951697	21.2335465616632
BICD2	3126.94498374876	1.75725645121494	0.314219181529023	5.59245442198643	2.23881935751887e-08	4.84793478870349e-07	64.8190038515753	72.4039874788927	47.7404089257115	78.2896568129198	85.2737280150906	41.8158928043448	214.90935849188	206.331263811021	226.063196766572
CD300C	175.756396203962	-4.39485023188931	0.786210270467098	-5.58991709594212	2.27178049453709e-08	4.91364135995845e-07	32.3455491609473	36.468950073733	16.2695736582545	56.1839925207655	49.7449583767655	49.8284723537806	1.80990326648748	3.85160735159672	0
CEACAM4	63.5512270471151	-4.94553003813038	0.884844649524073	-5.58915063880469	2.2818294550965e-08	4.92969691484254e-07	12.5033253021282	22.1738578385978	5.48770658002098	17.6496392672016	21.8573600433018	18.0079568708557	0	1.48964150785304	0.180395405927533
CKLF	177.134036043101	-1.61996024384758	0.289890819284135	-5.58817367120474	2.29470096664292e-08	4.95180643077634e-07	47.2881891183106	52.1018812951721	37.8774648397918	64.7722343164911	38.5186551667489	47.1583007947834	10.031114744839	16.1398501662417	19.9221165946637
ABHD3	700.040193094359	-2.72351906147697	0.487544937466068	-5.58619083531457	2.32104178233159e-08	4.9971603694373e-07	64.3717808091667	35.643597372095	32.1988368238683	33.9919040633698	97.810156272168	52.2257912680899	6.78390304358324	10.3589868143776	7.09186458626802
TRIM7	317.405990725922	2.8086523908852	0.502780551161954	5.58623913433853	2.3203966846056e-08	4.9971603694373e-07	4.20255363149524	4.36831296097014	0.924433264680901	3.72043265202029	4.75937781046456	2.70854262369036	20.2354979271144	30.8278786036912	20.6893716113028
CKB	423.125854768268	3.25519033622082	0.582918768464761	5.58429495209778	2.34650180873115e-08	5.04618842578678e-07	10.7841441278193	4.01372348077499	3.82821075365607	17.49700471708	10.7236157661041	19.0413984155806	98.7722618548735	131.308492057734	82.1918714281925
TRPM2	250.385441939947	-2.75748034228602	0.493812190467559	-5.58406697022838	2.34958159986135e-08	5.04703031530858e-07	17.9791005024774	5.78312053611872	9.34956243353761	10.6973826280953	21.15239207412	9.28424982274056	1.50838768875944	2.32329273598637	1.65140492406144
VPS36	2076.35727163453	1.24705025760127	0.223369882302836	5.58289347133455	2.36549649112649e-08	5.075409271361e-07	42.4101252724362	51.9560968412019	68.3890113721364	53.2824397270143	38.3951674929715	34.166130379208	105.161190451034	127.001604399654	96.1785558300789
EFNA3	419.995894640395	4.53827330635088	0.813203166410682	5.58073737757555	2.39501040048222e-08	5.13286818021154e-07	10.8159155962093	5.45201903628849	3.97075373874589	16.5968458850928	0.219087588911403	2.12194409017623	152.45021279428	134.598680176537	134.547876392654
CD4	3133.94986986819	-2.36832673798552	0.424547722039148	-5.57847001653948	2.42643288655719e-08	5.19169506442437e-07	170.514084243281	144.597430068363	217.898349280681	157.72407840549	370.670238775154	265.351083234488	33.5261709749656	44.1420299878086	52.3220307967775
KMO	141.711950399435	-3.91800675491298	0.702358376489435	-5.57835840799133	2.42798991507649e-08	5.19169506442437e-07	6.9152009301294	4.78230805181564	9.44151333898666	13.8994558428506	12.8932272303865	2.14432951998728	0.953552578677505	0.18984480852782	0.413823299167768
ANGPTL5	95.9174134697957	5.77591525138691	1.03590371944309	5.57572595114543	2.46499724204287e-08	5.26445038787648e-07	0.493293447800087	0	0.19756207176807	0.524042820956023	0	1.74200139835414	10.0303901466233	31.747984636118	43.2266397014462
TNFSF8	275.025181034489	-3.46242775699167	0.621003057269775	-5.57554059752001	2.46762349064201e-08	5.26445038787648e-07	14.3066026231553	5.72585445654283	14.6799130226517	46.9425837750613	21.5496550646249	20.8472052846405	1.63055056494413	1.12759158847547	2.77852016321999
PIP4K2A	1486.39582018808	-1.5537421393741	0.278737647452214	-5.57420984777621	2.48655858864822e-08	5.29882530570734e-07	78.7439326296998	72.8533876186695	94.4633024894515	91.0892750350456	114.025435757429	86.2600534331249	21.9083603389547	31.3044496633978	37.6365725828644
ZRANB1	1461.53763869531	1.04616811869847	0.187732455602478	5.57265452764184	2.50886782200374e-08	5.34030436397939e-07	44.9861235637163	48.5263931186503	49.1792092685595	44.1874165801924	45.2698641417453	31.2243768690745	90.5163035260514	88.6403118883567	83.5526020439327
PITPNC1	598.105083710522	-2.35257425968395	0.422226560266456	-5.57182915778512	2.52078554936075e-08	5.35959545908254e-07	20.67625701492	50.8150575523018	30.993014288328	22.1872988007847	10.3494298299419	21.0308050088501	4.60558153116926	4.85078129922185	5.06657535788591
CACNB1	237.363157027134	1.56467844809949	0.280969200016927	5.56886109938464	2.56409782035251e-08	5.44551724878938e-07	4.50985732454596	4.33452910635149	5.96566749727837	5.77015671421552	3.24065643702458	5.86523862265219	9.43570723655896	14.8557882799351	18.6876117875578
ACLY	2669.1571529613	-0.997224475425553	0.179094672617383	-5.56814147987539	2.57470736534016e-08	5.4618707431521e-07	179.658837633809	153.773041803772	127.960741451843	139.056976239233	137.47089951044	157.548348225284	64.3495676348733	74.6909404717959	79.9409355981723
LOC100419170	90.7792910136074	-7.36523373511892	1.32298758404369	-5.56712234033764	2.58980573588652e-08	5.48769897127918e-07	14.4722693641314	5.28528156656148	1.07070564375982	30.6730562715694	8.7078792433727	1.14435578863778	0.093523635375408	0	0.0750867664586983
PDCD4	3622.15349067074	1.76478251443131	0.317134917162724	5.56476886941398	2.6250010270261e-08	5.55600555596257e-07	118.224831888401	77.1479980575845	150.523615667507	145.789888342368	68.8456368023245	97.1121286574328	458.198884395249	254.908628394721	341.950501331976
ARHGEF40	1115.52827144108	-1.20577945118672	0.216742048807545	-5.56320039337354	2.64871428846456e-08	5.5998831139227e-07	38.8327537354163	47.385311560006	42.449275573766	39.890390232644	36.2285418809013	40.3425986077756	11.463898722587	21.848964231989	18.828313671051
IL1B	9249.23582911268	-6.93216778838998	1.24644869386295	-5.56153480084772	2.67412338245088e-08	5.64724323758524e-07	84.1635673432647	838.145410628694	33.5050566538827	1417.52618230709	3669.38990269253	48.2933165089507	15.227086903363	4.2766754533643	6.46018190798512
FAM49A	1003.09321371094	-2.93114437296979	0.527064803965121	-5.56125992651895	2.67833934486058e-08	5.64979133263062e-07	27.3590252658299	58.0783254898233	38.3415472146184	84.0500045170347	111.792578958624	45.0515838881249	9.95712567972881	7.41770500879769	6.45860585847598
SLC39A2	234.76228412127	5.30417684259552	0.954006914568444	5.55989349929914	2.699393217016e-08	5.68781237443978e-07	4.15331158894438	2.95434843388009	1.18813202780137	7.87894222237374	0	0.238098661547047	79.8785963542221	96.8991045712178	127.013484626051
NOP53	3773.10895377858	1.60597284506756	0.288889523618339	5.55912455721053	2.71131157847631e-08	5.70652058008007e-07	101.982468710573	83.2837880164004	160.620305218331	78.4656402272002	74.2552407233725	123.03872601719	299.934704831116	356.20266146727	253.834012650568
AIF1	2294.50355232888	-4.0045484755587	0.720663724291762	-5.55675045180635	2.74843256386811e-08	5.77817166338857e-07	334.177856226309	213.376211304573	232.972569831908	404.326650852505	1587.12619132127	849.871431283512	40.0663756096919	38.1418533574172	40.1850721947596
FETUB	19.281753469148	7.73624147968689	1.39314209131556	5.55308861020881	2.80665709507792e-08	5.89397989966364e-07	0	0	0	0.122621877472714	0	0	5.45117110301762	1.22697525163742	13.6159315082694
PERP	34950.4955218713	4.61430144473565	0.831340733596962	5.55043348444019	2.84962119201149e-08	5.97751824120936e-07	261.004171881465	608.269940474846	60.1778400217405	413.191211661115	36.0163713338584	48.2826141833569	6694.49187378568	5055.15440421018	4472.38335830833
ESYT3	376.997842609031	5.38967904437351	0.97115285413592	5.54977418994351	2.86038811414828e-08	5.99340697042632e-07	0.404605155555019	0.763718332413481	0.166808725633024	2.37668581096664	0	0.248322641359811	23.3541932495578	24.6555026930498	30.1808718171277
NCF1	108.521036979719	-3.05013534434784	0.549910256521737	-5.54660566551422	2.91268632245102e-08	6.09618428290919e-07	9.21762843771183	16.7298470780323	8.49870198711168	19.7253109285656	5.07750878780534	5.80124719288808	0.826435156028818	2.114729982385	0.838124327057014
BOC	801.957193960462	2.0427471462621	0.368610471318995	5.54175018130266	2.99463334823576e-08	6.26071787079935e-07	12.2805141185692	7.23214772717742	9.17085814658519	15.5206771813246	3.91685342886329	8.64000806204367	35.6320252375005	43.7102509779835	31.8709959797423
CMTM2	135.891364905515	-8.05383857602568	1.45477194667054	-5.53615196832607	3.0918931803611e-08	6.45686346697433e-07	10.7576543653696	32.7904441727351	2.64194214479073	33.2065584020286	140.611975395857	13.5210458430659	0.399405238651451	0	0
SLC35F2	546.593140522545	1.65490470033724	0.299070185890569	5.53349942057673	3.13904020665779e-08	6.54803787108815e-07	33.8731000067331	21.1524731753904	21.8937119464044	31.1391269486321	13.5732403920925	14.5889263874273	56.7549913194839	73.4395591901678	75.0258433458611
CYBC1	1491.8723870252	-1.96725898719804	0.355703679240628	-5.53061186040536	3.19115723763716e-08	6.64936581347391e-07	52.8776767343321	50.3294503996117	58.0177863599892	60.5291543745229	103.578145668789	63.8913428572374	16.2406952498989	15.5354699817658	17.8840969349718
SSR1	4372.09084756181	-0.636369735665096	0.11507479044393	-5.53005339579711	3.20133328087168e-08	6.66317417018679e-07	125.818003725357	98.0812962529884	118.100653338404	113.016896842423	91.6060632665112	95.4778465063708	66.5262114744879	64.1940824049909	68.4473800726082
KRT7	204.053490868453	-3.59983150253951	0.651467976143625	-5.52572288180421	3.28131715889207e-08	6.81901166914726e-07	42.1796366356598	20.1684701787763	6.37573661767944	26.5626154143643	8.94626829679331	6.32979843853976	1.68604475337701	1.52428433361707	1.0460136715798
PXMP4	449.282508627914	1.75088719305509	0.316867804301438	5.52560774331449	3.2834699845047e-08	6.81901166914726e-07	9.80411023793482	9.40184324123407	12.2703353544358	8.20200778473547	15.5646810673802	8.06533715827974	35.931595920695	33.752010244378	34.678059617107
SLC5A1	466.456600247406	5.38960116383502	0.975883960384168	5.52278896121353	3.33660416163e-08	6.92170237905433e-07	1.24145679506185	2.64559838105775	1.15092252004229	4.34729669758409	0	0.184513576036509	57.5435963946965	40.1228876225269	89.1547398768686
KLHDC7B	41.4468060213699	-2.50791529744054	0.454141176798287	-5.5223252714529	3.34542424686918e-08	6.93233938308189e-07	3.60122504846276	3.78300714094402	1.78002462945608	2.80874681761499	2.65931721580498	1.68295102722767	0.418602667683217	0.396462637407132	0.576138927653046
EPN2	870.426574609418	2.25660341541915	0.408801765940574	5.52004321759018	3.3891629739294e-08	7.01523105540801e-07	15.3883924889781	15.6007773645364	10.0244716373476	12.6759663968623	3.55046910554273	10.3691170366407	56.8909314184524	59.0584664035763	36.517435455916
DAPL1	323.97899410464	5.49269078611577	0.995364554295779	5.51827042907093	3.42352324445806e-08	7.07854905192243e-07	7.9343924222758	2.73137874075706	2.29500030841821	10.6767100077525	0	0.283022937310641	218.119069280811	132.902255181133	141.135919698655
IL17RE	360.208016617444	3.08963899981338	0.560274950394379	5.51450497231506	3.49763019416741e-08	7.22381840102299e-07	9.14897307269338	7.30210237776911	3.20360872037177	8.28528184907864	0.911419372659464	4.21309289036412	41.941367755954	52.9019845281203	38.0699546874313
GIPC2	180.405306246277	2.58451286134967	0.468724545428729	5.51392686078705	3.5091447589831e-08	7.23963557199437e-07	5.44563619259967	1.98646635218628	7.66929485158671	3.05147557382918	2.7273711119606	4.8028354500077	29.0462276271334	29.8974645844682	14.2442134766508
BTN2A1	821.369170908727	-0.714246983851616	0.129569957070055	-5.51244285328767	3.53887113261804e-08	7.29294913762581e-07	61.8760623735824	70.1043401477552	71.2179185102518	58.5896202599065	50.6094065961697	53.9187842380456	30.9552243386306	38.3326897205506	38.9198682010582
ERFE	78.5774461197111	-7.61719135657778	1.38319944970032	-5.50693637004275	3.65132160073648e-08	7.51643768993714e-07	4.23703836414003	29.1395695138563	1.30532083132475	2.49294656254794	5.4664309572582	5.2316600437584	0	0.0629920330081708	0.068654948014831
PDLIM7	1282.84193432474	-2.07455165748108	0.37687068414738	-5.50467771770171	3.69844210996382e-08	7.60509881407018e-07	93.1420412922303	145.061055533521	146.229106680667	94.611668347633	50.9309293824971	55.4807160296491	14.2215876818939	23.6162806319247	28.6427134514374
SPTBN2	2340.8881075992	4.40080513617707	0.799724188831831	5.50290362306708	3.73586668550961e-08	7.67365001682247e-07	10.3302410894405	7.01551195598916	1.40461194408106	14.7290075242636	1.06285586298062	1.43299260741585	109.763347674299	154.810729418014	90.4181221496098
DYRK1B	210.1152679505	1.24415940359091	0.226183447628619	5.50066513104777	3.78361206368243e-08	7.76322763754906e-07	12.8083211007742	12.309785141167	15.8287326072222	8.86381000017046	7.47203987445206	9.63359716127859	25.4437320107085	25.3913149192233	25.1301199189726
GPR84	236.623833027744	-4.14948252951167	0.755836440436737	-5.4899212415771	4.02113005872779e-08	8.24156066840126e-07	37.7365865735586	17.4614573368096	8.01465712586276	66.0859294775311	82.1375778269429	24.5047576228762	2.47521768309643	1.10505847430878	3.13144526471563
ATP6V1C2	908.847613751095	4.66272373131812	0.849593839339552	5.48817978122673	4.06096639059494e-08	8.31413119051574e-07	4.86994166536347	3.17411078882747	6.1450717742868	24.5210140724305	0.486472042083115	4.01562027345018	103.573807545314	137.701519503011	277.185628608776
GSE1	1409.37552705594	1.31247932080388	0.23920026772631	5.48694754098523	4.08938509724547e-08	8.36319344397456e-07	16.5227342199987	14.7651160888819	23.4682945252912	18.0907605416158	11.0170133376154	20.1015898638264	39.1802923029391	49.0988236610672	35.963367027099
HDAC11	218.401082475078	1.92996167226911	0.351807306054106	5.48584875600139	4.11488854228197e-08	8.40619341597407e-07	6.02928883168541	5.78190443353994	7.15468531365763	4.17519171103422	2.68684897798591	6.05772426278774	19.7736516306173	26.2405229117149	12.1830180509377
ANXA9	229.698569982229	3.59200472190357	0.654991282906882	5.48404965935133	4.15697996930313e-08	8.4829502112714e-07	10.1129489363804	6.64913739431922	11.5929522866362	12.3003436137873	0.26719339576146	5.76388463139692	99.7876654152984	68.55050690704	93.3914033121196
ANPEP	6581.1037012755	-3.39364866346139	0.619094076512019	-5.48163646239556	4.2140948582037e-08	8.59016469792794e-07	399.882790506606	445.750346963769	88.6794514582053	700.293688051516	731.957827606252	279.321792626577	29.8216773651366	34.8980356946099	62.4657166965284
KRT9	33.8508412393565	5.53224702597133	1.00927882628545	5.48138619565837	4.22006146422937e-08	8.59299717239069e-07	0.712267612433297	0.112589498242381	0.101878699030224	0.432380975618071	0	0	5.00561225705379	5.60475454667821	20.040546776622
HSPA13	1087.49152601647	-1.37578326054751	0.251074057878435	-5.47959144872561	4.26309064252828e-08	8.67120950409816e-07	75.7181805147969	91.0028951129568	91.1322012114021	86.5336654579605	86.3503688260176	50.65688053851	29.1865241899883	24.8975820866815	35.8453881241316
EVPL	2969.1411727407	4.95556069472315	0.904414633203226	5.4793017635857	4.27007561650911e-08	8.67601727536168e-07	12.1824457253121	15.30532220974	2.3505701358	23.8952140308777	0.925380277770272	1.12033115461776	265.358100641819	331.011397299697	208.335136546298
AHNAK	49380.1894154491	1.94008404850995	0.354098387627385	5.4789406455911	4.27879853998292e-08	8.68434203131236e-07	169.763090719256	325.900707907993	341.79777017031	385.641760510857	378.95287401901	279.809196300377	754.195288480278	1389.71051849643	1443.41494469885
ANKFN1	20.7777393355856	7.3594590245312	1.34346953820551	5.47795005040556	4.3028154830661e-08	8.72365635843229e-07	0.0614152936062359	0	0	0	0	0	2.65871173846793	2.55200530782209	0.452790571975837
MAP1S	483.760145022536	-1.75891966584239	0.321580994252013	-5.46960080751533	4.51050321278087e-08	9.13486378821446e-07	34.7617782745876	34.3765660054159	17.4972793243833	33.5074658186049	35.9166854861153	28.7354628323605	8.29407525688542	10.6177011031619	7.9309616979403
EGFR	2076.89423652685	2.76336303473541	0.505347238704626	5.46824603577303	4.54510699159947e-08	9.18512795051543e-07	10.3977981399212	14.5622348393909	16.2982473729765	32.0471174500769	5.24087622995926	6.7719711208687	81.7557577314042	102.987096678708	88.5341733587095
TRPV2	538.881525215112	-1.76991254674123	0.32366652252964	-5.46832132315801	4.54317725501238e-08	9.18512795051543e-07	48.0238168974547	66.4422564451809	35.8376780124869	55.2015330859478	32.5003899419378	66.4938575764543	13.6876722632082	11.6187044236686	18.1214948499271
TNFRSF10B	1323.9298774656	-1.87912152247541	0.343659199355755	-5.46797969033895	4.55194023302079e-08	9.18904579943358e-07	94.5686665686289	94.2177686673035	53.8327859078492	96.0546851355796	93.4273440828941	73.0175169329647	19.7283068628505	14.8255835994256	32.955252076395
ICAM1	3770.9918611258	-3.28516568698376	0.601210101995936	-5.46425563389148	4.64853247699691e-08	9.37395797241031e-07	182.264489501782	234.964094919015	177.53817027592	397.47298346472	838.595616686873	317.090551099524	33.2431497879436	49.827721181925	30.6860537948424
PGF	306.715906275063	-2.40369292309271	0.439967395580626	-5.46334330052014	4.67249732921679e-08	9.41217434106395e-07	19.200300063898	35.4086600502728	14.9117836664638	19.2853536668078	7.11800628288171	12.2761930509914	3.03625513519982	2.91734294841425	3.7731358886938
TENT5B	569.278352830483	4.35998521565043	0.79851226297001	5.46013557692123	4.7577112176127e-08	9.57355524109977e-07	16.9676378673028	12.0462255096811	2.74961284771413	12.1905296224007	0.35760392346244	4.01454134944724	166.490838515544	178.563531835272	116.315201397768
BCL11B	835.315760060065	2.77117575020798	0.507644249996464	5.45889321158918	4.79111802261389e-08	9.63045500605494e-07	9.50603313516749	9.45751785236005	8.47552407701442	14.5512828333004	5.7433420939298	2.04476439083629	60.0160074717525	65.4417494438055	34.7391460784387
SH2B2	93.2732416815611	-2.5362280581462	0.465045584811158	-5.45371925028833	4.93270599603357e-08	9.90445159032452e-07	18.3253549816312	16.0481594877295	10.2042798948125	20.3005044466991	4.10899508196588	11.8762194174553	2.24972595624632	1.98868807564051	2.37389457833832
CNRIP1	501.119231918674	-1.8409903558935	0.337768546088608	-5.45044936010871	5.0242707992252e-08	1.00775277761382e-06	35.096243820755	50.2001919976173	54.6545337302548	30.4287502260643	34.8119557848625	65.3194284714821	9.89053301376463	11.0718262842231	16.0895618418703
PYDC1	43.6346851786038	7.24802557558838	1.3302673047463	5.44854823517645	5.07826199114988e-08	1.01749509735163e-06	0	0	0	1.94809010992757	0	0	55.8105597527859	22.3282529308962	64.8947693235572
TBKBP1	248.81309416243	-1.07791929243177	0.197863575852959	-5.4477904171348	5.09994011428706e-08	1.0207492079491e-06	21.0698079147091	14.9788226671024	17.8714280846496	19.1358888788726	15.5236865802869	14.8074558965621	6.55201897452267	9.75846672096671	7.47376480819394
STK39	417.824609265166	-0.956485608477265	0.175711534140027	-5.44349927373024	5.22439467942847e-08	1.04454510874963e-06	40.6521784138097	30.3836496256581	35.0775435288393	33.9320346075156	22.9006615228073	35.261247336919	15.6509441071779	17.7511923463048	15.8898083628078
P2RX4	421.981158737868	-1.82293075802	0.334918410221953	-5.44290998160396	5.24171392333531e-08	1.04689294890103e-06	11.0867445311874	14.2011598538442	12.9649170844849	24.6512827472551	14.7800705352283	20.7621010986358	4.37824218750305	4.54018457307303	4.70695966338249
PTPRN	221.139924111596	-10.065072665251	1.84950061147178	-5.44204884433182	5.26712278103223e-08	1.05084976717427e-06	6.70092505386931	43.5450420902781	10.006994351803	0.603273407887148	0.103526075071407	0.63807431783087	0	0	0.0299051207687354
PIGC	416.807194529159	1.17387647336954	0.215941568625205	5.43608384825136	5.4464332570119e-08	1.0854706790567e-06	14.6210478543819	14.1992488125959	16.5194409391737	13.7749544883031	7.90677673987471	15.8614720799979	27.2749824312389	34.4370271200237	28.5852661333759
ABCD1	290.327202157453	-1.68761267017532	0.31052149024598	-5.43476932575094	5.48673657658991e-08	1.09234350465428e-06	27.6732269921702	18.5431024873078	16.0615447039306	20.0282785657462	25.5262372114953	20.6173327799027	6.65310988379414	4.90095258605901	7.95425406202598
CD300LB	95.8649135250129	-4.96346889939634	0.913705574588629	-5.4322410166218	5.56506875773472e-08	1.1067648395944e-06	5.06571217780566	5.51022355822911	10.2299543049739	34.7516078948248	7.35670519061266	13.6440771046393	0.844754556574457	0.248912289196565	0
NCEH1	527.664328799457	-1.98641812456808	0.365816857867891	-5.43008907830443	5.63259302055711e-08	1.11788043761951e-06	24.5868617097192	34.7326425176937	23.3037776901531	49.9677009660191	45.8859087631178	31.0814577135473	9.21088180669573	8.78073304042018	8.0347993736625
PATJ	824.251819032854	2.33227937408654	0.429511026604497	5.43008032302311	5.63286936181983e-08	1.11788043761951e-06	8.60481903259462	6.7451301918753	6.9865931284947	10.8278440810875	8.04001270155614	2.15520340193449	32.2830618884725	38.9247321209111	34.1869499607866
RTN4R	49.5566384949227	3.57980812320909	0.659414012750499	5.42877168818003	5.67432162737316e-08	1.12491778492401e-06	1.49471386358363	0.992343523856076	0.748283726722313	1.50849229689401	0	0.35989001145547	8.92175391375377	13.6498052946074	6.45453146582937
ZNF770	2091.57365809138	1.7254888377302	0.317905688544842	5.42767525056983	5.70927979684048e-08	1.13065420786797e-06	47.7212752549354	50.7600406593297	65.6282386978121	72.5075628842772	54.4226621854052	28.4063654123699	198.993079603179	131.124605049781	175.98286597449
HMGCS2	59.2914604344202	5.56144978691886	1.02585472037309	5.42128400490883	5.91724636623405e-08	1.17060467101874e-06	0.364325577977577	0	0.72955475391312	0.870830456157095	0.166045330543379	0	8.36389345760815	7.48143974097821	32.1364042044938
STK17A	1030.7346193694	-1.40344079504204	0.258951718622045	-5.41970063960242	5.96989163491588e-08	1.17977626898854e-06	56.6074152315984	76.146082500895	53.6317581109155	71.3596753700156	44.8914054959382	34.9072413046739	17.7964797697202	19.9822300703055	23.7702928370842
SLA	1824.42039551352	-3.52887531860242	0.651359495409421	-5.41770764604315	6.03680204764028e-08	1.19174470707044e-06	38.921702515538	42.2732909833829	27.3226947472594	88.9907118532666	158.058929182442	126.303377900953	8.2848195178021	8.16738672375491	4.8942518647828
ALDH1A3	694.69863022379	-4.38937812236442	0.81034146447179	-5.41670186558401	6.07084424041687e-08	1.19720619505868e-06	12.743115102443	57.7094725708956	9.51438200097969	101.088970131278	11.5757093837575	85.1582066225286	2.64253792760258	1.35415750358783	2.39832902560975
PTTG1IP	4186.32593063119	-1.02571443022964	0.18938850416889	-5.41592761783972	6.0971764801783e-08	1.20113736871844e-06	448.158701192553	330.641455343918	407.182747027763	287.902162301268	273.100205487606	349.87780418173	147.779599534931	151.913203900779	198.127504194323
CEACAM3	130.269405265308	-7.00568533842831	1.29395010717099	-5.4141850598437	6.15684648991163e-08	1.21162092244865e-06	4.94188814958838	15.9636619998553	1.19710078287305	30.2294932656785	34.5839962254577	5.24572537338813	0	0.385130409930542	0
IKZF1	1031.92672013495	-2.31677463380803	0.428161357198421	-5.41098488889173	6.26790616208905e-08	1.23218502918387e-06	17.4132180550124	30.3692465029268	46.2001102777779	30.2705482800437	45.5506388317481	16.3105540856959	5.09344995808316	5.70558659272544	7.61542484988393
DGCR6	35.8701272765917	2.77316152351918	0.512577608207482	5.41022760088392	6.29446993747031e-08	1.23611274692539e-06	0.678481443014874	0.600593582879786	0.679322825672976	0.672722849964534	0	0.798656207415799	3.88659059626358	2.97229706650287	4.66869597311619
ARHGAP40	234.286353387612	5.49971565250248	1.01703151179763	5.40761578053917	6.3869254814086e-08	1.2516507201249e-06	0.365608414519751	0.970912630852611	0.219637082604127	0.621437696412575	4.1324239305655	0.0586862898179342	39.5686207086541	66.068488980188	44.282978675732
FTL	73504.9624541866	-3.56685834044776	0.659585905397208	-5.4077237115911	6.38307891580184e-08	1.2516507201249e-06	23988.9507564543	12548.6458514665	10999.3053176938	16644.1795091145	67582.1814735525	33920.3355924559	1641.11195106313	2411.85863126686	3289.17201159157
CNN2	2862.81823364651	-1.26367886677145	0.23370173099305	-5.40722938337598	6.40071474872303e-08	1.25304503329016e-06	237.025441761237	305.235326173477	309.871116241129	265.096102158944	170.596523573136	161.077178651889	90.7643284255437	83.8549943404771	114.039037342543
CMTM3	1024.20299824839	-1.4870957300313	0.275719576830072	-5.39350795155112	6.90952666299199e-08	1.35124430803137e-06	91.6391696047704	115.139652180157	154.594124078478	86.2255996814534	61.09702537112	109.751818197263	31.9921507264872	30.5066200253417	43.4129660136154
MERTK	821.910564557358	-3.14428257369751	0.583365756202442	-5.38989911606393	7.04972474107922e-08	1.37579555393993e-06	63.1581339066836	31.323718357904	31.413579327573	37.9445514705459	96.3226347595047	96.8271796109266	4.08904071317541	4.93795814307271	11.7324879141215
TOB1	1608.13381025381	1.77019857036558	0.328426998236112	5.38993012107049	7.04850858757906e-08	1.37579555393993e-06	77.1023333449414	103.156097140934	72.6514339540533	149.837416488403	56.9339206459143	63.1454934062225	254.262811369053	248.957707543662	354.692431024138
UNC13B	918.999175438405	2.00961404078861	0.372952735879557	5.38838798446999	7.10924499918239e-08	1.38597056713032e-06	8.41076892645615	8.20995884415074	6.24082661538751	6.34458023231669	2.02065378386471	6.84453913615027	23.7350286035517	21.485079032356	27.7153234749186
CCL2	4025.2262313309	-3.72477171794509	0.691372511658544	-5.38750334318279	7.14431471727822e-08	1.38992087567027e-06	1064.48215355998	194.985509048758	308.351220848111	684.700312057477	526.914255980432	1430.2509271016	87.267229099853	45.8120185596261	20.0713051646501
NCKAP5L	568.23063467619	-1.62608443972253	0.301818103622465	-5.38763056359452	7.13926103874683e-08	1.38992087567027e-06	27.2897984115977	20.8018631229783	20.5577865888854	16.9036910608937	25.2174418655333	20.5580829819384	4.35659451290476	9.32076527374894	7.39090458411528
SH3PXD2B	3238.32710109663	-1.8309867339597	0.340164496151209	-5.38265090765319	7.33967975312318e-08	1.42645080419394e-06	166.121128100382	183.562727625452	156.878663591691	85.8899318357127	71.9143051672153	104.873232788674	29.5175522539324	26.6457827815562	47.2479288238234
PP7080	271.280581990379	1.5151543358796	0.281685628233351	5.37888406086673	7.49489530571537e-08	1.45511028406929e-06	15.118819978736	19.3458553899685	21.3109906830425	14.1769687059848	6.92906083802223	13.2865250939215	37.5617090055846	41.3001821505603	44.3903136330051
FCHSD1	624.268269597019	0.978533664692778	0.18197321832259	5.37734988539962	7.5590190116697e-08	1.46604362525916e-06	18.391331579009	20.8183767481299	23.152504821642	21.4179545985674	16.4133840325167	14.2047496945682	36.517799009567	31.3808215873327	40.4425584680147
SEPTIN10	2572.1472505418	1.18494793142358	0.220399581935604	5.37636197408849	7.6005914883635e-08	1.47258518681668e-06	108.650719098576	133.418264077659	123.587321857973	121.670440162302	63.9210073098854	79.7470887581006	237.625979181534	233.039285431672	212.313722878651
MTHFD2	1349.26389668111	-1.80140990308705	0.335224500330042	-5.37374177995192	7.71192768724594e-08	1.49261577732325e-06	45.5079436040667	30.4974577254292	24.8978969187797	54.3958921132544	35.8054561282621	34.2627053456014	12.3201431825219	7.26041669482415	11.654649904514
TYRP1	1980.41620285468	7.05250993649596	1.31295798747562	5.37146656920499	7.80988485087422e-08	1.51001831297953e-06	0.437731915992197	0.691931177635192	0.125221355981474	16.0763320559836	0.114000608362893	0.451692790073527	492.733891580993	323.598301644372	280.30742081478
BLCAP	1093.31346471917	0.931839608591201	0.173520688031393	5.37019314044337	7.86523601454899e-08	1.51915577095826e-06	26.898353266181	24.8683002146565	28.9233484131545	27.439625315053	21.866327897939	26.2823069834839	47.4379119210204	58.0116518517216	38.6490451689987
TNIP3	116.026142151484	-3.96181387154512	0.737788203556433	-5.36985255720761	7.88010416089943e-08	1.5204632632757e-06	13.398002675059	22.4787380838702	4.11797560315926	11.6513352042784	12.1557671897261	1.95054818425279	0.572242910609893	1.08395359653857	0.393799947215504
WNT4	486.103386659012	4.62950175173636	0.862808487456455	5.36561916003406	8.06719996759688e-08	1.55496521757355e-06	3.31595038149592	10.4514046746941	0.905471585703464	0.800602193563782	1.09911296217746	0.927432689735677	76.0590115927948	97.8793780093308	30.5854397569934
UHRF1	481.815264443387	-2.33679905873283	0.436317921325969	-5.35572559483989	8.52137511346384e-08	1.64082355261713e-06	35.009510587567	40.2454608084686	12.9118429551884	32.7538883815823	41.5558695758156	21.0279991396908	6.67160714286178	5.87994204166611	5.26074377169427
EHBP1L1	2821.33865288011	-1.42701227737914	0.266519430241674	-5.354252318809	8.59109091807666e-08	1.65086121694955e-06	107.877071485828	138.563241655118	101.201545378212	151.499666540861	149.095660937585	116.573041040146	35.7093672548238	53.0123286205746	51.9673804396689
PNPLA3	108.034954524399	2.22032585735681	0.414676302587941	5.35435915556314	8.58601685867044e-08	1.65086121694955e-06	7.24358093045226	2.34784188881013	3.73616916431041	3.10913473228654	3.60146237606693	2.46636806472553	14.3016179190908	22.6258386521801	13.5629322670176
ZNF697	370.218055292959	-2.01832097455776	0.37703806003461	-5.35309611547569	8.64618921291926e-08	1.65975006424689e-06	18.215870754971	32.3884811054294	27.7979289911025	24.6896589716166	12.2908962050272	16.4682418039913	5.65820508548071	2.8731322257378	6.92441573553848
RCN3	1560.36522583415	-2.17170759917776	0.405749489456223	-5.35233599945681	8.68259840455133e-08	1.66503679721192e-06	332.670381050759	380.092625873826	380.46997976295	142.091610689755	212.077815250449	369.170017370351	45.8905596282613	48.9176228333375	101.862495741652
RRBP1	3358.292861196	-1.68060169972913	0.314012483805801	-5.35202193033982	8.69768546525276e-08	1.66622802984342e-06	175.887241761394	222.433232194102	174.027617336797	102.048104815716	89.3304847339935	159.538468675607	39.4951317100472	39.2660206031173	59.9284910121436
OCLN	378.54627929215	2.35095340129418	0.439318653446895	5.35136257668232	8.72944171896455e-08	1.6706069197945e-06	4.97998991480143	4.10982168448769	2.18144744313051	6.01784915545812	1.62660713493934	2.26488734804946	21.6403923736162	14.156585228591	15.0795754723116
SP110	736.544045874294	-1.32137508002904	0.246966492313684	-5.35042251136927	8.77491200123944e-08	1.6775987567339e-06	32.0773973225129	20.5659242317791	33.5974742421951	26.8969404593262	23.1026117035832	17.3115270206917	8.17364232540965	12.3227194670042	9.14832419283713
RASA3	1245.78998998485	-1.48710934048795	0.278067574692767	-5.34801420888803	8.8924485886275e-08	1.69834007937836e-06	56.4611180141051	108.436961757677	103.411808097767	78.6920698486336	55.8360893822404	85.7603953915744	25.4167274214836	34.5146211099345	24.2194527396907
RAB31	5461.19770220378	-2.51635285518883	0.470551622523889	-5.34766587710805	8.90957450862955e-08	1.69988162423792e-06	322.192615592325	704.705975955837	297.218788186428	205.900673349467	332.029561499278	154.049420957155	49.3351778999042	46.0102275515401	75.8038889566937
CLTB	1740.35084172233	1.75428463180413	0.328110721896162	5.34662391300738	8.96099407997802e-08	1.70795637418789e-06	120.322790842476	175.936491044616	71.61589876567	149.569456161817	94.8145905413787	111.278981560402	386.335822979286	308.570212137721	488.984951964232
MS4A6A	3809.2934376456	-3.35127350400161	0.627032009823742	-5.34466096067991	9.05864478886387e-08	1.72306988111581e-06	229.670205796434	86.6000080558012	174.495991995349	89.2717759367884	368.098928610439	366.813683754943	10.6110566571586	20.3113029740924	35.5640929536305
RAB3D	1240.38083583725	2.13592256312052	0.39962354000815	5.34483670075333	9.04986045261345e-08	1.72306988111581e-06	38.635318940839	24.8245461754238	15.8467854500681	38.7225568255623	40.1230133860576	32.3767200839423	174.909976441442	126.270978633838	107.875465178574
CALML3	1085.8633671452	7.2567801683638	1.35936232278455	5.33837082780024	9.37854878887468e-08	1.78211411905196e-06	0.258005275403778	1.99838588155887	0.258325226917056	14.6637077639485	0	0.414141791205522	271.276949674057	116.808585965932	887.09077284946
C4orf48	60.5919298863929	-3.20646034638157	0.600695019020617	-5.33791732052222	9.40203126832298e-08	1.78476981831644e-06	23.7950143116606	39.733250927878	22.5250030270676	22.0610382226465	70.1956634872136	44.0978562740261	3.12152452257162	4.1808045611349	5.01231976025316
UBE2D1	1054.41107802492	-1.74510195638824	0.32696427000601	-5.33728641467816	9.43479408892128e-08	1.78918004268089e-06	87.8103161369491	81.9343543749575	72.862708730793	119.742941301153	124.100276052753	82.1132496137038	28.4019590180693	20.5003589170132	34.5755787850692
TIMELESS	581.632986751592	-1.56742466363677	0.293701610855539	-5.33679287311681	9.46050062762604e-08	1.79224458913271e-06	46.0379789335966	34.2406004396674	24.3068541664372	26.2142143638607	32.8292136476737	22.5605704942204	10.9474761926456	8.95182354159938	10.4715047150237
TNNT2	98.9413445468075	3.7538151868296	0.703507599649293	5.33585591499072	9.50948957407531e-08	1.79970924660978e-06	0.445482549209167	0.845019301436691	0.350456064111597	1.0479143394372	1.04417228428055	0.0766151032286708	6.74149113725441	13.0685732331852	5.1946604087713
ALOX5	1418.80884696204	-2.88074882838963	0.539930617508035	-5.33540557800792	9.53312278029113e-08	1.80236502595353e-06	64.8885342749956	83.9276530630076	69.8604909309281	134.80595541278	250.862220224599	137.032801396672	13.2697125816949	21.0631848023718	17.4154595423273
GLIPR2	1112.57991292974	-2.11783177825313	0.397052385982456	-5.33388503134874	9.61334027965084e-08	1.81570272042419e-06	73.6431087180462	111.356210200096	83.9944686716249	192.943818334316	114.87619274084	131.528077728336	16.4022853800237	28.081868934366	36.5665916507562
GRAMD1C	345.590244237616	2.77039081247655	0.519676534786258	5.33099077412838	9.76783817569941e-08	1.84302908452845e-06	3.57779561581219	5.4868171814068	8.60992706538287	3.36739047292881	1.48758236081918	1.48611755267728	28.6344332211963	22.4125721140045	24.9563133976749
MLANA	325.912198348718	3.77946996198235	0.709123960049184	5.32977331878647	9.83354268769291e-08	1.85356355842115e-06	3.74297105812746	1.72567081418229	2.96686005773999	6.95850504686279	11.230505859365	2.50337377794793	116.360992716932	48.0011065734039	31.948291322939
FUT7	63.5283549411079	-2.8141263659009	0.528090571873672	-5.32887068200506	9.88253281467686e-08	1.86092949912481e-06	16.5870070226344	9.48786688678396	17.7335139077303	8.51181754529003	19.2195971499895	6.09214535637077	1.47521999097575	2.58092989153093	1.33245126544307
TBXAS1	975.735684964798	-4.33653013645558	0.813854969625058	-5.3283819578486	9.9091565570829e-08	1.86407319842359e-06	21.123374500063	23.9089751266807	16.6361693296339	43.6928870555365	147.58321334548	52.9528423791834	1.66165147604166	1.2240403722283	5.21860809761211
GNAI2	7031.96597292768	-1.54326263992039	0.289653389219827	-5.32796334293592	9.93201621858031e-08	1.86650322810437e-06	265.9935263821	351.958451000428	225.416162843774	244.265296944603	304.547429400101	359.812735949973	81.8237591260696	87.9273165608245	127.532170517707
LINC00624	20.6815979564264	6.84549608476803	1.28499376217718	5.32726016752768	9.9705300542122e-08	1.8718673123778e-06	0	0	0	0.133817404747361	0	0	1.40459423161268	1.98821151487472	4.51079296115847
LOXL3	215.471542772867	-2.81154350909346	0.527930086756756	-5.32559817980005	1.00621347910681e-07	1.88691113046471e-06	21.0928304860087	25.3414319912097	7.97138258860426	8.29302692647062	18.1898452442679	15.3520684904339	1.25466333985759	1.79851384528573	3.81149664925001
WIPF1	3442.21462810209	-2.2397093665985	0.420567757080012	-5.32544240231046	1.00707625051968e-07	1.88691113046471e-06	92.7476917087685	126.17765951299	118.328785942248	126.583097838198	200.882445540389	66.6466111532978	17.691055347048	24.0094883140276	35.9066958814757
FMNL1	2339.93005838671	-2.85436491983916	0.53604255667367	-5.32488490755564	1.01016979802573e-07	1.89082031785992e-06	55.633633723751	104.210996953201	56.9849423983856	144.485199189835	192.651547136043	64.0302026344482	9.15865744397449	19.4098002368934	14.9366141854607
LTB4R	1626.35858649195	2.02366775949037	0.380225363945414	5.32228502194529	1.02471848879572e-07	1.9161419231724e-06	45.2073781013879	28.4848152471529	26.9275555181019	64.7008500617145	54.943340012992	38.9283312794208	130.450044661695	215.954239451911	176.457331793923
CXCL2	4486.97598760029	-5.85628931092631	1.10064797455888	-5.3207650822902	1.03331763673299e-07	1.9302990360224e-06	130.682255735831	174.186101332308	197.772352428149	940.730484510222	4277.03731362922	465.403687417741	10.4132011970298	38.7576731847698	10.0324621030428
HS3ST1	208.276274079988	-3.49453134632618	0.656881547838332	-5.31988051396176	1.03835424218119e-07	1.9377795768101e-06	5.24750110808964	10.2220058455367	3.36634078657071	4.97374785752671	20.6222270643922	10.768480319901	0.638923036105016	0.850218762129919	1.05903142944518
PLEKHA1	1800.95242978019	1.93179417787754	0.363423348476146	5.31554779289128	1.06336933844943e-07	1.98052539286206e-06	12.0094270362179	13.2669163547198	10.4152259858078	12.4579655935023	4.17276636864359	5.80034188311842	41.2260439113857	34.0254672883825	28.7544531109601
VPS13D	2876.37175644615	1.78144962879325	0.335130463425746	5.31568992738841	1.06253954554216e-07	1.98052539286206e-06	12.925352447658	13.6173441753261	24.7451822064016	26.2073088044331	20.9179698719493	13.0731848883907	49.4955557002101	77.2909333205957	60.4603611226573
MS4A7	3651.821391533	-4.04786433379143	0.76213113695845	-5.31124387588446	1.08879510802648e-07	2.02587109594541e-06	146.142560541941	94.5969449628465	143.201355882447	127.149263450086	725.952095898952	411.77231874097	11.6030975348901	11.8986948683531	29.5610983161452
RAB39A	55.6762779843646	-3.27198801111486	0.616420133723114	-5.30804857289847	1.10805117670051e-07	2.05965869221539e-06	12.765649346656	8.09115320419414	7.3214302840479	11.3231058251515	16.0420930354947	4.9735463121565	1.78845967340973	0.598842032629401	0.522141822143565
DTX3L	1366.11207090924	-1.26888386080372	0.239059883218364	-5.30780758244025	1.10951676420125e-07	2.06034300011022e-06	104.296328963447	58.8001387325648	73.0776897257381	74.4818209237623	67.7108273574435	53.8647654680084	30.1535490462133	31.1559818404684	24.9557403269444
IL20RA	460.53436379698	4.93184742221965	0.929704048332416	5.30474986213706	1.12827602571196e-07	2.08901487753282e-06	5.48250300919059	0.601175553405832	3.06609652523265	3.88283600853132	0	0.832464400704925	55.8526709500914	85.4369067398093	53.7376938048129
PCAT6	23.8705150428465	3.10998052525824	0.586262777724126	5.30475521118908	1.12824294256775e-07	2.08901487753282e-06	1.04999450282302	2.61410044009053	3.15388979289971	3.06747582028372	0	1.26406311888742	16.5290941011351	13.4443400606383	16.5882696866397
TMED5	2519.17426378877	-1.62596519467194	0.306511367856296	-5.3047467897969	1.12829502813374e-07	2.08901487753282e-06	84.2831191581803	61.5181879945935	63.614515242466	113.679253386183	106.118216933714	78.9827880096629	25.6201556732617	27.0347498936398	28.4767397360085
SAP25	109.335906974249	-1.41183559319324	0.266253997472184	-5.3025892816529	1.14171596797709e-07	2.11178084559625e-06	22.280196704998	20.6029578282339	29.3188574299077	28.5718998098137	15.0865982206239	22.990793783579	6.57631064267318	10.919076762528	7.87792144632309
MS4A1	992.913327297536	-7.04388107580812	1.32887044120919	-5.30065298871321	1.15389225643649e-07	2.13220208881285e-06	34.7741890112089	51.0507693212927	377.203896845148	28.981128042486	0.267865580404885	4.04880035319391	0.899513069969176	0.520628492518685	0.206339063886922
MCTP1	905.738011026936	-1.50065340177038	0.283136183929421	-5.30011170223462	1.15731852408632e-07	2.13643047897705e-06	24.369226788263	25.1042636173656	23.6254756324357	27.4896157272223	23.4637751438455	15.7118232290419	5.10837174743405	7.67547162129438	11.4389399893338
GFPT1	1613.16557213006	-0.838458316276212	0.158211844900495	-5.2995925608702	1.16061386372589e-07	2.14040910388899e-06	66.7534212772308	57.2444646266449	59.0135385616982	49.0148363629355	38.3512935777294	45.1862219523652	24.3076286401423	29.0015860857034	31.7755980569576
DGKD	738.51099999678	-1.59678778046589	0.301338208646358	-5.29898875963596	1.16445801845037e-07	2.14328772925365e-06	15.1387443316362	21.0048919595037	27.1353040192971	26.4066163005895	27.6421180760213	23.0353884458193	7.51783204722518	9.09145521695686	6.11124469393833
PIK3IP1	870.809539797773	1.51406780393788	0.285726972712538	5.29900201428004	1.16437349946137e-07	2.14328772925365e-06	29.4793409309932	41.1135174076045	52.6366850644652	38.8199460049527	21.83273480666	26.5185200922569	95.6733390736565	117.095499356581	73.2227039252354
RAB32	534.309258293724	-1.68723371778843	0.318493503693869	-5.29754515624335	1.1736988568193e-07	2.15818044445892e-06	136.006330201348	136.898680950218	146.937208262161	119.08299857506	203.155292586511	189.439343532292	52.6622370158816	44.5167358903941	45.2841590631834
ENSA	2352.7371915205	1.08626071014952	0.205070220903306	5.29701828653955	1.17708911402721e-07	2.16229657795958e-06	100.500204515443	85.6274943896289	88.3695703049519	98.3289942430686	63.3465272664358	107.289375502103	207.779298270536	177.130705649676	170.147978304912
RGS12	643.94845405782	1.62350026498298	0.306504754160604	5.29681919430292	1.17837268139907e-07	2.16253848686082e-06	7.93182870244148	10.5243964565703	7.15940243851685	6.69409365916181	3.6537215700156	5.15274584340367	22.0248977218664	22.0593291042476	16.0461811934267
GNG12	5252.35329208608	1.51637631233609	0.286506891742668	5.29263468362939	1.20566614148302e-07	2.20904506065721e-06	192.250319042866	225.280816552739	216.10332457945	168.861690234425	83.1036629939059	140.736381979176	536.285917658444	444.200952563524	404.967217263372
SOX6	221.120540893236	4.17436247604888	0.78872068860384	5.2925738304623	1.20606753338321e-07	2.20904506065721e-06	0.166534260503753	0.131621938882132	0.202470946056401	0.189551945013828	0.954168839364854	0.658741650805128	7.06894397992473	11.4605985724226	2.95672111760166
MEF2C	1296.99787159806	-1.39795426534041	0.264149644377872	-5.29228145899227	1.20799784042559e-07	2.21042411853314e-06	26.3137286760216	34.1741836067074	52.7325186201188	30.4875853617092	30.1087292839788	30.6257061896329	11.6542065543998	10.2366581776762	15.5945728281956
SLC2A3	5609.90017516764	-4.02181265730695	0.760853878460867	-5.28591990020828	1.25074617437719e-07	2.28419345114371e-06	115.946045088747	197.402642431801	77.9840075404632	723.710887189015	639.666182801758	128.852124457215	22.3635793501021	19.8579608507472	16.0905214088299
TNFAIP6	1784.39132237469	-4.20973142816088	0.79638606207854	-5.28604357687228	1.24990131224488e-07	2.28419345114371e-06	446.803621473946	342.925479278218	448.840982712423	359.768389658154	57.5257045756008	788.414950517311	2.52644286025857	20.0424112125427	42.7522241152393
ACTB	69128.4410918982	-1.55781252496824	0.294837347144132	-5.28363363752116	1.26646400670469e-07	2.3106506571306e-06	3918.30298201037	5717.10854551424	3290.34773328273	5717.70276055487	5280.56097420258	5081.4720413166	1440.33731750242	1425.87170023792	1993.83470069419
ARFGAP2	1345.53584245495	0.841574283540631	0.159326846429179	5.28206201529702	1.27737940891711e-07	2.3283030119427e-06	46.0299634741281	40.4051328771832	48.0633334666523	46.9281674426057	34.9044512215659	47.2717171991726	77.9139195635153	84.0413775264832	66.1092160458594
C16orf54	207.887706373277	-2.57868348404578	0.488389767425614	-5.27997033524773	1.29204803411809e-07	2.35275555698672e-06	15.6416074826925	22.4393631047432	29.5920144867081	33.9095074665921	45.9229418364047	12.4807166253715	4.05613717643333	5.09703382073743	4.11854859807772
RAB34	884.059143223278	-0.955019635037136	0.181048764313185	-5.27493042363496	1.32806463644073e-07	2.41599665547851e-06	84.9476706117541	90.6295352900088	78.5377122941249	62.8919924807734	68.2120552026499	80.8935336829633	36.0015312784082	43.813009106607	37.0243684049416
SCNN1A	739.970715791412	4.47138269610736	0.84776097317643	5.2743436388134	1.33232055100654e-07	2.4213926451691e-06	9.22408377054529	1.53977060564292	1.63213975696208	10.052489761936	0.579858778548355	0.861567867791712	98.7600596907062	76.4583489005369	68.4661352238306
RNF39	300.414934326016	4.67154658449392	0.88594131015296	5.27297523092965	1.34229685228358e-07	2.43716451690251e-06	5.29518986577793	3.16393842930268	3.07501871995851	10.3504871080866	0	0.849966890155486	70.8536926989387	89.4457171656038	110.090916748526
DNMBP	902.162747557793	1.76291367426064	0.334426129256757	5.27145913562022	1.35343424327378e-07	2.45501202736443e-06	10.8156607743081	16.9921147701962	10.9668477092015	18.1849587658109	17.5600418771726	10.8450728849612	46.6629122292777	59.3596433201162	35.9422280327002
SPI1	1502.03562216286	-3.0240125627428	0.573764501432141	-5.27047692074838	1.36069735401437e-07	2.46580425909902e-06	147.503639519128	201.102063431213	79.0031356169946	328.11739018278	456.805355383413	239.249763532101	21.6336672794268	29.1057776359008	40.768654306658
RHBG	74.7488034499049	2.1980535259325	0.417096391157091	5.26989341680649	1.36502998402278e-07	2.47127029122889e-06	2.62343484674013	2.67366787197333	1.93545443358601	3.00698991731552	3.39818834715772	1.10817196198759	10.5509943968934	13.9434279778275	7.99838259614866
FAAH2	106.68696886642	3.71281454431381	0.705101764853351	5.26564352747863	1.39699125963607e-07	2.52669690832444e-06	3.36065948882219	3.84680785661469	3.1327699951794	4.67812194453441	0	0.930072896668156	35.8772623698165	35.6114959939526	25.8752870740341
SLFN12	237.131517803588	-1.79659116509091	0.341264550991223	-5.26451153473927	1.40562574910576e-07	2.53986696955838e-06	21.3021135694531	19.7713778219996	22.219871814838	18.6443994777674	27.8218577796691	12.6566871530045	3.96234493017082	7.61966993504607	5.82666359025816
STK24	3113.50116187301	1.21997757405625	0.231778971374642	5.26353864986444	1.41308784064339e-07	2.55089530002299e-06	46.5235723600134	64.0644966032768	38.1753328351877	44.3065729974571	31.7745757913582	37.9600970143657	104.806642080577	94.6647422430822	94.5567084236818
F2RL1	696.315587760882	3.50090888071419	0.665270154048198	5.26238680543686	1.42197210751875e-07	2.56446727632632e-06	9.01006374990707	18.2630157026119	4.31103365889534	26.1739536250767	15.9896552944759	3.90363974541511	167.097929220999	193.401450585741	65.5878292177836
PPIB	1446.68141901796	-1.67973926335838	0.319503117541996	-5.25734858639553	1.4614713331419e-07	2.63317301424242e-06	154.911440058576	89.8171963218408	108.042441936441	76.6316848996196	85.49320239963	115.059447903642	28.2696754656583	21.7030550346851	45.4497327269213
CCL18	2157.22312718294	-5.40110540608025	1.02782730209821	-5.25487637373944	1.48123935232944e-07	2.66623083419299e-06	339.8768682839	1452.23047437997	528.09508876271	75.6041986064361	744.502353099141	152.67123429732	0.327199594083857	16.2292584173877	22.9421869841674
SELENON	2386.57670713688	-1.34315281639005	0.255674197751766	-5.25337647756742	1.49335842458266e-07	2.68547040834433e-06	205.193649766511	176.585970063971	171.321395667916	134.170134632755	99.6125505814194	208.581374976725	66.9660114722814	59.7984608954544	61.6678900074986
S100Z	26.4217239668564	-7.9453670578873	1.51344356660397	-5.24986014226879	1.52214732452612e-07	2.73462142302904e-06	1.67386534098961	2.6459108287053	2.39420156574611	2.15924951897704	13.0779817659294	5.27771150371367	0	0	0
ALS2CL	1785.13738820225	3.4921092873652	0.665275368847395	5.24911856186012	1.52828695155233e-07	2.74302669487987e-06	13.5392960438253	17.6065665166245	9.76038197857855	14.4380594284706	0.846264809712751	10.9906095108917	129.5227966707	156.955313478915	67.6330434789752
ZC2HC1A	602.213762440533	2.19983721186099	0.419194268498075	5.24777502264703	1.53947131593051e-07	2.76046174644503e-06	16.9333493750753	18.4245274098889	32.608863359664	11.5728507467797	8.23206132580365	11.7783766493738	56.4231549363161	105.981728959506	54.5147158708111
RTL10	678.459643154181	1.26515508391216	0.24119839391756	5.24528817693779	1.56038239973178e-07	2.79528808898515e-06	24.5540203539404	19.34136313008	13.7191656175782	17.8031897460428	11.2690179497102	13.7257596049116	37.8872729058214	38.8274632033666	39.0627782419473
TRIM27	945.091878808197	-0.964140669555329	0.183867078087676	-5.24368298872724	1.57402549625408e-07	2.81704048300039e-06	38.3570158406033	40.5321065662572	39.0490527405806	36.0857527220465	20.6419195479697	34.4244148139672	15.7364496908375	17.8970897318363	17.8728132169555
IFITM3	6902.27480933391	-2.7349179179606	0.521607173438622	-5.24325212004091	1.57770720360601e-07	2.82094048004755e-06	1519.62245023501	532.554027420551	534.53016555348	635.563850377904	298.01458613189	1461.2551875673	125.381833671303	116.45392957946	117.838541659346
NDFIP2	2211.3266434541	3.03539872068097	0.580065346327905	5.23285650469644	1.66910313509166e-07	2.98151686567181e-06	24.5131876419975	62.6334882733389	34.7544677185139	48.6533359480723	5.79928445201764	20.2746207094277	279.443893883791	293.347817991396	180.381101446005
SRPX2	369.857310449948	-3.37660253196266	0.645363319068379	-5.2320955223129	1.67599097309638e-07	2.99097476510566e-06	26.6149832748139	23.1772793802355	9.28733993121302	6.9557964034035	9.11827364982762	25.2777087207816	0.377777482118791	2.43134371908739	2.01138419906121
BAG2	261.054605166152	-1.88866506614996	0.36106672272144	-5.23079239181799	1.68784980227804e-07	3.0092775107282e-06	15.4554896746915	16.2464733076476	15.8263527045598	7.72434863343676	10.6300468037987	10.4872955796433	1.72799364639836	4.24303575216667	4.14353411107161
KANK1	1187.58127640198	2.01018344293973	0.384558068999027	5.22725592047014	1.72044290354984e-07	3.06447771074427e-06	14.2042000722002	10.3766898931	9.38954061482051	19.258019174035	5.15036137802339	14.9901382735826	33.9600553954248	54.7535130095825	54.303319526754
MAPK13	2127.93289486406	1.8013142260951	0.344643549931892	5.22660071964519	1.72654786290709e-07	3.0695274221797e-06	50.65059137605	37.8533768273306	26.1714414230966	46.3629936773203	50.4984122194629	27.7228893669366	160.449442690304	139.746096843303	105.43401076586
STAB1	11530.4354415885	-3.77900331739803	0.72302494964278	-5.22665686608062	1.72602388829714e-07	3.0695274221797e-06	351.097614061642	126.078800514613	162.400650438933	134.852471672408	769.471202609409	613.722462360918	14.8636112041742	23.326899343937	44.4570745504062
TWF2	900.243537748627	-1.30078235910501	0.248965742916186	-5.22474435184811	1.7439588792945e-07	3.09754815514427e-06	50.319820856912	75.7529736756597	58.4367120892925	64.5957257860915	73.630911097189	62.1595259016258	25.6185911897589	22.9462728608287	27.9891761660386
LINC00885	14.6613093205634	4.10820262159459	0.786574110876802	5.22290597260459	1.76136840785878e-07	3.12551327874677e-06	0.397488348580386	0.219911091420253	0.397981272604671	0.42226572523143	0	0	2.47684479344068	4.70540572895063	4.919093442451
P2RX1	240.312623342705	-2.83277254132333	0.542538963456028	-5.22132553075688	1.77646946919972e-07	3.14933312698353e-06	10.8937594895019	11.5298950536628	10.9665474404658	28.6804678363346	32.3801018380969	25.4691953976202	2.33003258838225	2.40295609342473	3.80375553846792
SRM	844.858342885774	-1.39320479510713	0.266883524168547	-5.22027277422816	1.78659789194836e-07	3.1613184564975e-06	160.970976148864	127.614905621338	112.75766583142	169.170540594594	88.5992985746802	165.822078007868	55.8260553475175	41.8389491297522	53.3951352400203
VCAN	27204.5431099291	-3.11905230836322	0.597484336587188	-5.22030807732827	1.78625734294987e-07	3.1613184564975e-06	330.428505790285	176.240933237555	786.888305119725	723.610094754343	1192.14874095832	499.543052584847	53.7556149217101	57.0791762654358	105.427657006809
FAM83G	529.514543353084	3.5588553493779	0.682025286242969	5.21806950733799	1.80797620749995e-07	3.1961342108855e-06	3.99509776693062	6.39995720585943	0.626873832623952	5.73274490567432	3.80467574005406	0.93320637350226	41.1451958509092	48.1432770251972	33.3480107674368
AKIRIN1	1386.09910330992	-0.798884195520843	0.153145223158065	-5.21651396659168	1.82321834261046e-07	3.2200471462059e-06	172.784251649444	143.293592658898	145.151676443312	169.52036625326	113.923590094743	138.604113425972	86.0826263428335	84.2413454762607	73.6896442025853
CCND3	939.049139838313	-1.29388414163274	0.248118228118316	-5.21478873779377	1.84026847063171e-07	3.24710528831201e-06	66.9524137520881	48.371622292265	38.2073592931719	56.6508391262413	38.0735515560735	49.6991176433943	22.6891894650066	17.0860723116403	18.5366691233044
NCK1	1175.06140612883	0.803919218493566	0.154223195878797	5.21269977523588	1.86111968170901e-07	3.28081323046055e-06	43.9263580482276	42.6463681596621	53.4477473055361	38.4666832530083	32.7739128286311	40.1208128033804	73.5878419209902	73.7111506163359	63.5467208410119
INPP5D	1120.99028784412	-1.77592195004885	0.340721302561553	-5.21224219529984	1.86571746343884e-07	3.2858329886117e-06	34.0976068776155	28.9742932599316	48.3940367907172	34.4505183050053	59.3648877019882	36.8914416212254	9.53217110284616	11.2348587492403	14.3990486708972
FES	654.749254689235	-1.95766846720818	0.37576740876247	-5.20978781437019	1.89056718965695e-07	3.3264768902174e-06	54.875456396646	41.4642310538026	36.6290048492369	46.4242576115544	62.9433116220797	54.5730121773515	8.89818854861396	9.07996725961849	20.2023965067535
IL13RA1	3863.26519193093	-1.18894033751503	0.228294016080346	-5.2079347410341	1.90954054520836e-07	3.35671481233537e-06	283.162065910773	260.395635618441	225.512728817146	240.447525466989	256.184912934197	221.45479704471	92.3055855595398	84.2364686737047	142.502749594435
LASP1	4797.77604395834	-1.13256825855642	0.217517682513081	-5.20678707804968	1.92138345783064e-07	3.37437353015084e-06	191.901700310594	216.623278896189	177.199160730023	182.106668900259	228.726325821211	201.73601207636	90.1721951731523	92.6266398434811	85.0979879420971
FADS2	1241.78754214151	-2.9857202039664	0.573516950249056	-5.20598423929723	1.92971024588746e-07	3.3858299211487e-06	38.8302951430138	20.2336333799567	31.6081342727244	20.8370509318894	43.4260541627872	80.4344456219552	2.32333518904738	4.513985328302	8.30068443020135
MAB21L4	536.240413118982	5.82334542029289	1.11926014631748	5.20285247308454	1.96252659619541e-07	3.4401936803896e-06	2.19127640650475	1.21232732450887	0.675075015796233	10.7440121214187	0	0.270566660848918	126.371990412019	146.762528944774	124.449922736864
C1QA	2509.68796403273	-3.44502387398554	0.662469482059872	-5.2002755859389	1.98993252771584e-07	3.48498071598295e-06	1722.49661722845	271.006982874266	406.664359505384	213.806721872963	803.636262365862	852.522503718165	36.8023554367571	66.6187218593954	91.3646542289959
DEGS2	217.253062552133	6.06330841883548	1.16605933616522	5.19982837132088	1.99472629961936e-07	3.49012036803858e-06	1.00597877581764	0.392865483228735	0	2.13737262415458	0	0.0949861681703646	52.9425739694517	34.0246328645552	24.9923487354982
MVP	3166.02570213143	-1.24659415113219	0.239967248998304	-5.19485119880256	2.04883649861013e-07	3.58145776768217e-06	159.553512494193	180.12456977693	117.166243997095	155.030793762956	123.797866312673	193.639814009275	64.1300903380392	67.3136085617411	59.100719294187
SLC7A4	17.1123299754015	5.9343215687714	1.14283362473497	5.19263822863768	2.07334826105465e-07	3.62093397702698e-06	0.095356643623723	0	0.0954748950911815	0.101300685716234	0	0.153063425280245	0.938194754464937	2.85659870830196	11.047561920558
GPC6	611.268751748828	-3.43631622150708	0.661888833618429	-5.19168181569305	2.08402937287407e-07	3.63620515300537e-06	29.7196211529877	50.3073022070778	60.3012037488279	10.8725420052638	15.3091836349346	18.8766404112989	2.00100790793631	0.824185566390535	5.3205753141693
TPM4	19397.0928426031	-1.34332464851217	0.25877554813286	-5.19108029411839	2.0907743168581e-07	3.64458653896879e-06	445.253881023879	732.484439230339	573.640944222756	460.33364574946	300.595182789291	398.232998637157	180.295128788004	162.896308042357	205.397407431729
CCM2	712.128797800718	-1.33392485268486	0.257057465111137	-5.18920877130782	2.11189516011841e-07	3.67798884379064e-06	26.0057225085862	30.1006024067057	24.067993967603	20.8109665767458	30.6706579980255	25.4718052743462	9.7819752523182	12.1520419649538	8.61943473302079
FUT4	266.588952428887	-1.57077828470438	0.302866150264486	-5.18637782179572	2.14423582715211e-07	3.73085110462964e-06	12.8398609837291	13.012737057134	14.554445758536	13.3944618520483	17.9247564903714	9.93371272583337	4.07185917256637	5.84995231379792	3.53311801132339
MAST4	1251.35546965926	1.62473509780353	0.313377145613572	5.18459983615719	2.16479159489718e-07	3.76312938912959e-06	13.34083305103	16.8579047347212	11.0620759198321	17.4364883873881	5.80451479173788	10.3366051814892	35.3048919426353	33.2145335989419	41.582769849348
GPC1	2161.32596017421	2.84441566516739	0.548653975239921	5.18435260388583	2.16766495040091e-07	3.76463846242615e-06	38.1850576743449	47.6423791066142	18.2913034983795	27.8173049806024	4.89772622865418	25.5005966457961	155.588039220726	242.102045910945	155.739486269905
TLR4	2197.94097562672	-2.99099508804649	0.576984601553644	-5.18383866743177	2.17364976374865e-07	3.77154349950251e-06	34.4004280934493	45.6380856962271	30.4085779070633	76.7720640792047	104.287210440241	36.9017507392609	2.68920426595521	8.87614061680127	9.69262872014279
PHLPP1	498.273138266503	1.82772773708172	0.352669240410295	5.18255500523761	2.18866789819648e-07	3.79409520967134e-06	8.67280842238968	7.11168561519857	5.65982266723826	8.30853651988134	9.45830967203594	3.97751824394141	27.9523505474382	27.3879421101326	19.0301108805224
CCRL2	256.474899132056	-4.50815579448545	0.870338673864754	-5.17977188634731	2.22157398056617e-07	3.84574250978537e-06	13.6690608337249	10.1120501811593	7.50775504026944	105.879707016413	32.4662755628148	13.4154386282903	1.12713021878213	0.679328323875478	2.13893101832632
SNRPB2	931.76630384878	-0.865149227453858	0.167027244927392	-5.17968926464629	2.22255812459632e-07	3.84574250978537e-06	109.108036900902	101.201726691626	98.8392136720402	109.533308545051	84.7566547568691	111.149987717405	53.3514327909688	47.0051960665633	63.3074435976759
ACER3	1111.9827652954	-1.02103348125571	0.197200727103565	-5.177635479607	2.24715750621247e-07	3.88220733747369e-06	13.5409158185354	15.5537454882983	14.4588549894384	16.0394214027844	14.5274929876586	10.4537906850996	6.13564153841272	7.85706046343316	6.26278626122719
ATG4D	226.477310248862	1.47094846589598	0.284099348084476	5.17758479846493	2.24776785758703e-07	3.88220733747369e-06	19.5882973589645	18.1566628947854	15.710607737019	18.8482421601518	6.91770504618938	13.6634975990947	44.0611071766933	42.2191519422067	36.4012271518425
CLEC1A	200.445560784242	-1.49034728671973	0.287856354853369	-5.17739928819321	2.25000331838555e-07	3.88249653486859e-06	21.4529880314085	24.2272420086649	19.2652009044039	16.7598452259455	15.4557341044598	20.7087231268239	3.91679286890853	8.62018838827876	8.15280215744437
HPS4	827.940267857749	1.22746841192478	0.237217325590576	5.1744467182946	2.28587327713894e-07	3.94076996372878e-06	15.4175269275456	11.5396122922645	15.8682967113762	13.6524483025472	6.73665457925115	11.5500342595587	28.8567711136788	30.3927592033011	24.0653812294883
RNASE6	881.696189394814	-3.28071998582196	0.634117251147486	-5.17368038779143	2.29527315191447e-07	3.95334478477452e-06	221.167532850259	168.457367749383	256.36253673032	144.08942322552	675.192645811565	588.72291980568	31.5918186278359	25.9467467905504	51.6024905951094
RTF1	1520.12894270436	0.635518081770959	0.122841073203251	5.17349828684286	2.29751230327041e-07	3.9535743337854e-06	57.9403162413502	59.0933689125105	57.687851040059	61.035857699614	43.8454637901555	47.4118602110484	80.3904451568477	89.4054549044078	74.9692042666379
TIAM1	999.091311006375	2.37712652257034	0.460057332054717	5.16702236209033	2.37852814934851e-07	4.08923877984148e-06	7.3260928296199	12.7345368420016	8.88343343540452	24.1292605560196	8.45712325633783	5.26944425518551	46.1245154063226	56.4163646735957	64.7454301417642
SNX20	444.414109685786	-2.04033772398392	0.395034826499902	-5.16495657373243	2.40494751264455e-07	4.13087690781233e-06	20.518262143209	25.3560165586056	21.113235278816	29.8687274023135	37.331610697958	14.1523774000421	7.30214653533117	4.86863779849726	5.4347018048721
MMP13	1684.33062209466	-7.90343410469925	1.53027043463882	-5.16473031550443	2.40785829565038e-07	4.13209612820294e-06	189.159364541501	1072.90731127642	57.73500409195	2.10327694919299	25.2656263551387	0.198625737254555	1.24452152575563	0.478312386231533	0.868853579396733
TACC3	643.05956069087	-1.98038648014086	0.383525075754175	-5.16364275855124	2.42189714053563e-07	4.15239241245808e-06	26.4845913685434	31.3579220069333	16.4876722997372	19.919209475096	36.8362620539198	18.4845682441263	4.60501652020537	6.42595687615431	7.90540004387926
SAMHD1	3277.14835571312	-2.28520883533307	0.442706964154694	-5.16189945124638	2.44456592546991e-07	4.18743436904854e-06	107.40998246532	60.5673042425449	79.1174790135193	88.771712844361	148.217126680533	106.252109281376	9.78148273210644	21.2591986281659	30.3367095126854
NLRP12	155.254309987417	-2.89443418358223	0.560759180046463	-5.16163495235586	2.44802314903101e-07	4.18953387419399e-06	7.36268872585598	8.93018958422844	3.7804200884589	17.1474433457843	15.1433341455561	10.2274197800891	1.0835043797356	2.14361252043643	0.994179126000625
KIF1A	24.6153678643312	3.60165359698712	0.697881785368423	5.16083622254986	2.45849191369356e-07	4.20361814095473e-06	0.117602438162263	0.0578344399495514	0.0654157092044842	0.111051705354784	0	0.0734112015089266	0.959936762403484	1.2501024209311	0.302774503108306
FCGR1B	73.1085279286318	-4.31022830962002	0.835423827673208	-5.15933130806756	2.47833410526951e-07	4.23368921677251e-06	7.28349989322438	2.32007759628042	2.59658341278922	3.10672981583678	13.1775441054637	6.37704020298422	0.25334656021215	0.586537059356195	0.0581151000673487
SIGLEC14	411.759267251194	-6.09782942154075	1.18235579525399	-5.15735571814982	2.50461708600814e-07	4.2746982884288e-06	62.3894428166359	39.4835471530805	1.57290533219382	55.3115367541858	186.154999177631	53.4950054779877	2.13444563896042	0.759050972194519	0
C1RL	1159.14158496493	-1.28476432498297	0.249130214192867	-5.1569992389135	2.50938822652002e-07	4.2789513682731e-06	78.0309983828712	60.5896574522153	82.4499257216927	50.7937792578557	61.8457994107336	88.4979585309312	24.6215668307059	26.9338194623344	33.0615975568122
PREX1	2986.58560008026	-2.60705970766502	0.505649043918163	-5.15586796617569	2.5245874635264e-07	4.30096234484979e-06	82.1058925531181	131.748635296334	73.4542570823366	128.869338838542	264.993222363307	88.8696357639075	18.8155380730754	24.4734911824803	21.0374340425981
ITIH3	47.8131274361505	-3.25993058226978	0.632498975838634	-5.15404879185366	2.54921567537471e-07	4.33898232905575e-06	3.15654486577432	1.96465917216734	1.50121816128847	1.88623553457436	2.51760168038032	5.4151259940178	0.362327085268788	0.343163488720074	0.124671170588662
SEC14L5	41.165059401076	3.84841964334371	0.747189937448173	5.15052391696675	2.59759802775731e-07	4.41732838524599e-06	0.216887306400856	0.0399977545976339	0.50669795785665	0.499215045654037	0	0.435175683045722	4.36266125445143	4.29659661071607	3.23611996955565
FGFR2	1318.52038346215	4.05573343209889	0.788127531420461	5.14603699326319	2.66046979388164e-07	4.52015021812976e-06	12.1435050250633	3.95602066014286	13.3620768413562	11.4598071242309	0.955198764953039	1.48419020555383	153.379989667611	131.228726174599	40.5446052470657
CLDN16	30.3709627283224	2.72675540914069	0.52991713528009	5.14562603773787	2.66630111279458e-07	4.52596176235131e-06	0.841887484245485	1.31969768630529	0.491710045289418	1.26701908711145	0.127899781634765	0.619378274970362	4.50972093187249	6.37290208778398	4.13793474065125
DKK2	522.937565456937	4.4784487432243	0.870527199100357	5.14452477516214	2.68198858482776e-07	4.54847820158594e-06	4.36528856450469	0.715586125853309	7.17658467484693	4.17938353871937	0.0982482751658053	5.88243752057413	53.9427716804007	50.5689288024331	133.558849402807
HYOU1	2645.46848442896	-1.74481705406873	0.339193472048707	-5.14401719918178	2.6892489760348e-07	4.55667511516944e-06	149.225183392435	92.2492716341037	61.4844478487624	142.587634232963	76.2693739923517	132.050649148204	30.6159483796584	28.6771903174361	35.3015333061183
ARRB2	2346.23829372751	-3.31353544115867	0.644395347027041	-5.14208467898764	2.71706595890799e-07	4.59965701645975e-06	84.0826488881398	110.675503170736	65.6493437489222	215.30849144611	398.244833786857	206.055131536559	13.4016299549477	15.5096576239803	27.6347997268907
ALOX5AP	713.521860580731	-3.07338589101096	0.59782627389864	-5.14093479192258	2.73374925947347e-07	4.62373050426622e-06	67.3058976244113	94.9392179012507	94.9577394094377	127.786594169124	334.894158587272	108.148876424573	15.0502075195417	13.1695343675749	22.5554389211392
ATP11C	953.058142174693	-1.2220786319169	0.237773663747378	-5.13967195801507	2.75218525297994e-07	4.65072240679077e-06	35.6728083770968	43.6950008008051	55.9914436400471	36.6231998440957	36.2253208980118	25.9217983895693	13.5301692550215	16.5200199669632	18.4702294490274
TRAF3IP3	208.434576605413	-2.51791005299936	0.490207035451366	-5.13642169717323	2.8001894348491e-07	4.72758601167778e-06	6.51132074911926	8.37224225536663	18.9847209135826	9.4791299717952	8.40821416065759	3.53230885308022	1.08749886592817	2.21393831211582	1.33348284061632
RHOG	1253.95821117788	-2.03074552016067	0.395429683225367	-5.13554142824247	2.81332894845909e-07	4.74550203758948e-06	186.978756579931	201.45194454572	118.686482214032	262.30423859435	296.53542546119	289.573276196777	61.5394564580205	56.1198100305241	46.7484740903536
LNPK	1252.37185560231	1.08451452529029	0.211243147155618	5.13396311261806	2.83703723688681e-07	4.78119722489345e-06	22.7938185567686	25.8477021332203	30.2405506828285	23.7500522986617	26.6396611579408	17.4267454462334	44.6671343972271	56.6335349272464	49.9380411828808
EMILIN1	2729.87084312683	-2.81217404227362	0.547862006437291	-5.13299701244295	2.85164435218028e-07	4.80150413164417e-06	324.500733876295	288.692044305561	329.994733108945	169.758418000704	50.716111875122	304.757903024532	20.4056358034713	23.5302746849226	56.2061269262887
IL7R	3187.735744293	-4.0981495404212	0.798623209129931	-5.13151820980257	2.87414412579022e-07	4.83505213419226e-06	144.753602617175	509.238634845696	110.739776573783	293.948675819606	73.7199894191371	27.6893516139234	6.44008879905971	21.0387530523289	4.82308992937679
SMAD5-AS1	24.5008568304199	4.68781973312984	0.913851981037724	5.12973635818635	2.90148253221289e-07	4.87667261054295e-06	1.02917963382432	0	0.644034947613972	0.136666674011439	0	0.309751149727368	5.14732768189371	15.166927559888	6.77476139000977
CST7	360.315578801365	-3.06663558263684	0.597980794348091	-5.128317851713	2.92342560363987e-07	4.90915852260599e-06	106.979237897052	111.409772590764	46.9927219329267	255.707488489766	228.488438181056	64.1844245458265	17.3704670402057	16.9766003391538	13.8080434166754
CTBP2	1114.92746832693	-1.07500211134005	0.209655557321024	-5.12746776224973	2.93665245630308e-07	4.92696275376534e-06	36.4720187130641	30.7700092403484	26.9118996980967	28.1724207132769	32.0893564832541	23.5735118845819	11.3376513954605	14.804495167188	15.1784067993194
EPS8L1	897.264546439822	3.90502915571098	0.761657526000625	5.12701446832126	2.94372902591707e-07	4.93442577969349e-06	14.4784628621341	10.9384460363188	1.97081205463448	12.9646290434996	3.50868301912109	0.842550964845385	78.1542052343269	130.233510214241	109.231731916777
FHAD1	51.320287276248	-4.48148636998167	0.874590358852566	-5.12409761280839	2.98966079669413e-07	5.00694842079711e-06	1.29537588116725	1.75634341686155	0.931635153584002	1.3179769027977	2.72739667108074	0.307501492802366	0.0598354067015252	0.123416175252557	0
SP8	13.5905850924471	5.85576085230278	1.14289201755531	5.12363439621225	2.99701846137777e-07	5.01479720088291e-06	0.125536688274111	0.0694533820431239	0	0.0666809994639369	0	0	1.07044610172697	1.51641218633318	5.09042683873103
LCP1	13420.4563486275	-2.4513048479403	0.478755539532197	-5.12015975906102	3.05276928656258e-07	5.10353433534513e-06	454.82075711379	639.083011912257	493.909538551783	1446.82664460623	1305.91119592995	814.764965518672	165.102684854392	157.09150755243	147.412614999322
ACAD9	910.075207068709	1.5492827039979	0.30274365637517	5.11747371537978	3.09655198998955e-07	5.16995748019145e-06	11.1474904092677	14.2777290033602	9.93653297572988	12.4921257734013	5.86291043607249	15.0432869833532	31.7451214431276	37.2745154563812	28.0741626390207
TMEM150B	130.13706962355	-5.59470466310409	1.09327414465941	-5.11738495823207	3.09800903654809e-07	5.16995748019145e-06	29.5778060574985	11.6131403577988	4.77652990319067	13.0319726956998	54.6670828620938	40.8042623081539	0	1.58060755870211	0.143558537739297
CLEC17A	61.0801315502824	-6.01138547969541	1.17507128332609	-5.11576239245667	3.12476219879236e-07	5.20997207105931e-06	0.449853228905241	4.56283756034915	10.4345235954114	7.40736881914117	15.9919877800773	2.04592158630366	0.0983558899631619	0.217358902087244	0
ABCA12	1663.01933249111	5.12671544586892	1.0024606051758	5.11413158721568	3.15187591242437e-07	5.25051627150445e-06	2.38143646079217	6.5607800149095	0.194644054897769	9.08692649903057	2.43653474166915	0.156024710603952	118.076829038464	95.7862593574928	133.625523317058
PACC1	258.820616989189	-2.06390603745633	0.403604869317818	-5.11367972577929	3.15942864386241e-07	5.25843203544972e-06	27.0705644788499	19.6737121453962	21.5710420328568	33.7778923420962	45.7006045252312	21.5335629583066	6.30394829877023	5.72728660483203	8.09794173252481
USP2	211.023590528474	4.0108648352712	0.784670277779853	5.11152894260192	3.19561852846888e-07	5.31395414114036e-06	0.774785906073805	4.05790175668362	2.6892552807023	2.30462979442858	0	1.78258145625401	27.6798220985296	28.4013709806391	32.3690699851132
IL2RG	986.658286877623	-2.91405335258869	0.570140839985541	-5.11111141005544	3.20269032621898e-07	5.32100072428629e-06	64.5004775293946	117.264083670857	118.482269266959	289.910817512822	115.581086362312	35.8700809678487	17.1560468325527	17.3412502231421	12.5704224817416
ABI3	222.031133968594	-1.87361692141636	0.366731557036709	-5.10896017936307	3.23936609634366e-07	5.3771758702702e-06	25.8096690125037	42.439501325159	24.9150815579055	28.2924076237836	24.1821783436823	41.6764355035174	7.75634894573053	5.36585655821714	11.9130839372214
NCF4	928.267914358891	-3.09126233244719	0.605431762494386	-5.1058806688819	3.29257433072598e-07	5.46067053754854e-06	99.7518225526949	82.3199700396131	57.1463513427632	121.931821351161	298.267546145166	150.069151931752	9.85544467396842	14.822343281058	24.8367170222621
UNC13D	913.183416154288	-2.52847917708293	0.495288339935261	-5.10506501609431	3.30680802514824e-07	5.47943635164459e-06	30.8065020412433	35.0545184080127	21.3131599476092	43.9673397042524	77.1012691654383	27.9813642480416	5.30244027117101	6.3943688197558	9.13887705604182
CXorf21	258.221561031396	-3.04781264839043	0.597305299559746	-5.10260439784624	3.35010829634962e-07	5.54140380226148e-06	34.2874181467332	40.1029719052082	27.8033337072172	66.6170720325312	91.7409717174633	26.6814662231677	3.50601425171142	10.5826615453727	3.57005729677123
KCTD21	190.538904152112	-1.40936509623294	0.27619668223393	-5.1027589644949	3.34737230384331e-07	5.54140380226148e-06	17.5453340498187	16.8080685218858	15.5038429062507	10.7580919760133	12.4508890246666	15.6882296021864	6.75824934436897	4.60857841492038	4.58880813828162
SCO2	54.4620986534659	-4.78057517879439	0.936948872107876	-5.1022796665942	3.35586341527515e-07	5.54603695056124e-06	6.4284601892604	18.1571559250958	5.08139376480944	8.80604440277615	31.7656380180362	9.63989240676994	0.443847868392777	0	1.06904851709698
MILR1	232.167122520123	-3.58536921292292	0.70280773327988	-5.10149368475307	3.36983267982842e-07	5.55933556512291e-06	28.559734838625	11.6726046327586	28.4663446845376	25.1466680181047	95.9227233442186	62.1567307119585	2.19394294638093	4.35116774259083	4.47134251740644
PRR13	1650.50919173755	-1.41160000713212	0.276695878107518	-5.10163005241301	3.36740499778779e-07	5.55933556512291e-06	162.808637711098	152.503591695775	134.268332900096	193.258678941393	199.379636225021	218.376900509822	66.3635470382676	68.1127677934468	61.7762278975831
SGCG	50.5952711788414	4.78222254166495	0.937948347894929	5.09859903522179	3.42176496370262e-07	5.6400540323576e-06	0.43969343201654	0.324348165576546	2.93492462952817	0.155700552073258	0	0.941042388799497	9.32505158505197	20.3951921376316	34.5779741188674
CEP41	274.772162728852	-1.13545722879892	0.222715877761856	-5.09823206234553	3.42840366624538e-07	5.64603951141147e-06	7.07749930663059	4.8785001630762	5.8416140139507	5.15918391212475	5.92249943081791	5.80001244712158	2.70708624789564	2.19436623932429	2.7407815103632
NFKB2	1847.62712777061	-1.57827675292048	0.309628701298586	-5.09732058527254	3.44494652645146e-07	5.66831078769498e-06	102.935210983423	148.281467852361	88.1765543092325	182.902105714167	99.2938043816927	114.434717076962	48.0129889442023	37.2121760237798	33.3020481313383
ELMO1	635.773923207634	-1.39357745870967	0.273452714316881	-5.09622829011224	3.46487265453874e-07	5.69610501018479e-06	18.1181090714645	24.1137040323288	19.0337827267195	18.7510801967421	9.68056807081932	18.1212260945816	6.13009634399007	5.21355717433641	8.36677796147356
PADI4	176.986610590257	-5.44067270543559	1.0683565093948	-5.09256288288783	3.53255494193069e-07	5.80229103060426e-06	32.3975079346302	6.2646903848686	1.49591261073528	32.7462734977686	38.4190108118915	13.3164149610607	0.103156160594148	0.0759890428479583	1.32512599763126
KRT80	3655.88410337198	5.73819709811613	1.12695023095476	5.09179282323291	3.54693554051336e-07	5.82081886692289e-06	9.26143753435268	17.0599405439455	0.857611339957451	39.7530910456773	0.195190775822074	1.89049464312676	575.732828075273	477.445198422217	662.56719297302
GOLGA4	4206.5911897179	1.09306879019773	0.214681166237275	5.0915914486398	3.55070545183393e-07	5.8219165198891e-06	78.723183826492	67.5817178649876	90.8029653267307	86.9820691867339	43.2372019558262	55.6727758914912	143.405067756456	127.442697963312	158.906158123579
KLC3	544.421440895385	4.0759240352707	0.800741486109773	5.09018716523941	3.57710261412217e-07	5.8600806699415e-06	10.229831499863	9.69218715137864	1.02425174810463	11.0712722607493	2.79741394314461	0.769715500690887	112.643280801084	107.38283242245	60.9424458087206
SDCBP	9248.63267796768	-1.8815072968399	0.369650437442896	-5.08996366906928	3.5813212400818e-07	5.86187663132482e-06	406.946503538381	465.872670271393	448.82794151018	842.130604186175	841.113623196167	642.0701487648	149.934402230191	172.406332867298	170.546881689668
SBNO2	2957.45210447971	-1.50753757767184	0.296246319751402	-5.08879765641276	3.60340843193488e-07	5.89289110637156e-06	144.521576952291	153.226097102109	100.713736914112	192.091233722303	118.171271466788	125.663682774518	57.21521333684	50.8907012086102	32.9444039805389
SPHK2	141.351091528162	-1.51290454537372	0.297330403414545	-5.08829412666687	3.61298713713037e-07	5.90341344756185e-06	8.94216486636179	7.44241128604757	7.47402074403259	5.16281161600876	7.5839526034753	7.1144308005945	2.85616731153468	2.74267458478844	1.7607840486706
CYP4B1	155.984979723914	5.89038700864631	1.15774777531769	5.08779816659978	3.62244586493863e-07	5.91372162333547e-06	0.337022182455455	0	0.134976049032541	0.644454737461902	0	1.94751790388309	25.1123643068554	53.8679659812932	14.0564766502194
SPRY4	514.772783814449	-2.70048220846328	0.530892305012294	-5.08668553483884	3.64375250837805e-07	5.94333706275322e-06	38.4205082341136	53.3179892796362	14.6664295365469	26.99574414087	13.319723254458	16.2187686672808	5.47029801916857	4.16741067924568	2.1021087240837
DAB2	6918.36158955941	-2.23467442871531	0.439378099330224	-5.08599411787202	3.65705386680174e-07	5.95985497355346e-06	323.234555621058	160.456302624076	261.31504767703	175.599231932883	326.342333980199	489.518830591335	42.5342512371522	64.5080211344217	77.8321671019132
EZR	4384.73363425005	1.93409041097507	0.380434692372289	5.08389600042677	3.69770457339808e-07	6.02087646669346e-06	166.965203790701	281.393178226981	146.674682677071	240.134534837851	85.2329108783768	101.199150643898	620.713404608814	713.229031841446	519.500042586334
ZBTB7B	1951.67031366264	1.72668796287414	0.339916696213863	5.07973860097701	3.77954557694845e-07	6.14880317691769e-06	67.1607278638709	53.887850965411	37.1826235635143	76.8842306405677	74.1352076132887	59.7411564426072	220.72323442599	230.642832893434	146.732105562656
LRP4-AS1	21.9019557170249	4.4990092806043	0.885793517050263	5.07907226007505	3.79282440802352e-07	6.16506367413278e-06	0.28508087477501	1.10405028416812	0.142717201326049	0.757128370972459	0	0.114400668681086	5.89019159453581	15.5651430335846	4.95421477218431
CLEC3B	978.882041525106	2.85220314213971	0.561594725172141	5.07875700090568	3.79912256640668e-07	6.169959088384e-06	96.5328702430412	83.719036203734	80.5042376832292	33.0075686097717	51.4546664653893	126.017040336055	151.371611873518	760.719673374579	783.143158480164
PAFAH2	434.822188130986	0.856691084511504	0.168790569042032	5.07546771939712	3.86543979115903e-07	6.27223566458251e-06	26.0402786876008	23.4323815177313	28.1682388112889	20.0118904035468	15.4875008306824	20.0595769599815	33.0300589797659	41.8807552558902	41.5610099847653
FHL3	374.924634105375	-0.672021301644431	0.13242150435718	-5.07486533178018	3.87770532107718e-07	6.28611523870425e-06	55.9577908690112	51.9848860527428	50.7746354508118	58.8266831348638	45.4810091759312	49.5890363588818	29.8983255169556	32.2197333543749	32.9061384369368
LINC01451	61.651609770388	4.70729108719398	0.927596398369373	5.07471902162293	3.88069008291159e-07	6.28611523870425e-06	0	1.0625592576345	0.206030674961887	0.801542419275545	0.12504588163352	0.605557738006843	4.94898192069486	23.4645507899749	8.01896243072582
DLG5	1840.98447176907	1.91875343065785	0.378128078904216	5.07434791993823	3.88827059151984e-07	6.29296483493047e-06	22.9841296681048	28.7802776600485	24.3047257937118	25.7641410671622	9.28881299821169	24.0896320820226	75.6706191406778	119.310606050079	49.0712614034966
UBE4B	1466.00416676007	1.11333378925264	0.21962538221894	5.06924007600713	3.99407174049246e-07	6.45863073695137e-06	30.1735591442675	32.8554122410233	31.0466539336778	33.3978611287141	16.8296838354417	25.1302736395751	67.4368742261552	53.5506886268391	53.3568090691094
ZNF750	1559.37231790496	5.58377706917849	1.10316723870821	5.06158710416109	4.15780704087704e-07	6.71761354435676e-06	9.83912676529139	13.6701762159825	0.88884164524406	20.118996225846	0.134865824206386	0.593738745941419	382.756524105713	341.21878695251	278.082888512449
GPLD1	308.667204061835	3.13139850192949	0.618769507741354	5.06068651210657	4.17749582896727e-07	6.74362052390641e-06	2.58827062044727	1.43196503511706	2.07318426122383	1.82161667916534	7.25473917182984	1.40218052655979	23.7465524544463	27.075355836714	23.0350518724781
KLK13	223.381809127657	5.09639594074932	1.00710503799298	5.06044131295948	4.18287194534265e-07	6.74649810153462e-06	3.9735006504203	2.9977443521203	0.361675288710312	3.3577633553023	0	0.217436446812872	73.2132806460691	29.9330738621338	68.7672586990207
TOMM20	3732.0617032316	0.971671307132704	0.19202375642026	5.06016195728471	4.18900509586919e-07	6.75059070127452e-06	182.047148998397	218.955200975174	217.10818966786	249.847033012366	145.809099225454	195.57436525373	399.498681044397	420.794695723859	319.347512188237
GLIPR1	1523.44354098975	-2.47123038213185	0.4884571755116	-5.05925699534157	4.20893283639867e-07	6.77688722731978e-06	42.736974321022	76.1779457286714	71.2663975371438	61.5470993892672	153.0793560366	68.4792454840747	9.15482686066456	16.0324766213956	18.4643557966637
ZNF416	122.747136103069	1.09163221988253	0.215878356632319	5.05670062025618	4.26572091698319e-07	6.86243740320843e-06	7.06838146153845	9.14164790444231	11.305052902054	8.58170052668762	6.86135842302336	8.47261691015893	17.882839897483	18.7175195165308	16.2428165261713
NMI	775.530579256586	-1.44076352388997	0.284983729719255	-5.05559922774995	4.29041478135766e-07	6.8962540329802e-06	88.9491493488259	54.6358217316291	61.7271717568681	72.2379104844808	83.9724626108032	67.6526937446012	31.0918648098043	23.2443644893533	22.3622764007342
KIF16B	557.74024625311	1.27508332264643	0.252249198399299	5.05485579632263	4.30716084991423e-07	6.91724874219759e-06	16.3702762854482	10.4271121195768	16.813949850447	13.3478550590802	7.65364860055378	8.3873216296098	25.9722873656854	30.4714981174584	27.7075216082444
PLP1	486.408301779489	4.7065720414534	0.931468661369446	5.05285066116319	4.35264225897635e-07	6.98431673248051e-06	4.64331093992324	0.551999235141031	1.42161616951636	4.19895335750519	0	2.09431394971163	69.646988280015	38.7150193722964	47.6113493891445
NRTN	19.5134430485979	4.96439835325675	0.982564728896418	5.05248988413474	4.36087460332441e-07	6.99155079443317e-06	1.2639699380241	0	0.210922897180699	0.671379657361875	0	0.169073666337511	15.3376653728127	14.860894120824	4.65937421766298
DGKZ	1077.24208209184	-0.571707043470067	0.113181492049037	-5.0512414452212	4.38947802773971e-07	7.0314044789066e-06	28.8699818836133	28.493837507166	26.7156228185058	29.6112225054364	22.9792760540532	27.3597147913325	17.0328111058278	18.0828420880976	18.3626368421757
NFAM1	913.796990163447	-3.1155923855613	0.617199068424761	-5.04795380445572	4.46567086506622e-07	7.14735761472747e-06	29.4635339748489	39.8758465477166	17.5394983578198	75.5036004887547	99.7532708359203	48.001719695385	3.70738249748242	4.80347758087838	9.9217473260143
POU2AF1	165.787767863151	-2.99349548701298	0.593305714662242	-5.0454519702665	4.52450544650593e-07	7.23535479154194e-06	16.0958634155595	3.65809652779963	15.3133761837929	4.86014510586818	6.87927513312544	3.43058105831081	0.679015547947512	1.45216624979385	0.879285783609042
HSP90B1	22174.3231710391	-1.91916636020068	0.380394995318049	-5.0451935062817	4.53062607435614e-07	7.23897650382656e-06	1040.63582129732	383.947388746553	341.633050652633	497.529744632238	447.637512551957	576.87298280684	121.998521326921	128.108512264913	172.083658663403
TMEM204	323.766761149326	-1.69007123440178	0.335025090517184	-5.0446109328492	4.54445116915564e-07	7.25489168790204e-06	65.1611864885242	68.2644993805967	70.5092361112229	41.5337995709112	22.8864680903764	52.8730734281133	14.5082488045456	19.0639552915618	13.8518560416412
DENND3	1132.73747588589	-2.03809674537792	0.40423802826489	-5.04182338837846	4.61116775831023e-07	7.35514558152219e-06	16.266053477596	22.6080141587418	17.7986309905571	35.7086123684809	36.2917480160891	18.6060662030751	4.50548028823562	5.91566915034331	7.50252375219146
FKBP1A	4750.11571876118	-1.29830121955822	0.257529714213023	-5.04136473542737	4.62223520110751e-07	7.36654020930327e-06	236.791954666022	241.020770546516	205.129562396558	245.527388606764	173.842205456739	340.976776093701	91.1529059479222	87.0850460870849	107.725624909874
HELLS	172.688272037956	-1.75192913227235	0.347623618072136	-5.03972987217688	4.66189379298105e-07	7.42344309325074e-06	7.11229035027977	6.21431911954087	3.75644328617373	5.52612706217523	6.16829774463388	3.52837585516702	1.29837526939746	1.29007683600734	2.10908000301561
MYCBP2	3836.07069731428	1.37703095414815	0.273409402210989	5.03651645851412	4.74080364544014e-07	7.54269895249943e-06	27.2685286579454	28.3293685440556	53.7267996621196	40.3010334204283	41.0268130468131	37.1439943786581	88.1070917973024	96.5923545818965	104.121560791898
AXIN2	557.628022297628	2.42430539505008	0.481425768436484	5.03567850745391	4.76159153326752e-07	7.56935812409521e-06	10.5034604106292	9.2482353643319	23.6732806165919	8.0718836045172	3.01483300080723	11.0844333373264	52.8287229320484	60.9867966668095	51.6409200406761
HEXB	3276.24663564789	-1.09784412144804	0.218082553623043	-5.0340758726884	4.80159482515725e-07	7.62649249132845e-06	207.722516669899	220.876573465188	173.371177144986	168.163178196654	209.343761228293	173.033395202651	68.323276888133	93.1865072469908	103.330200745949
BICDL1	531.155068364582	4.0737571049978	0.809329915825628	5.03349378954071	4.81620426381067e-07	7.64323067191728e-06	3.10987157405231	4.47812205627795	8.31749291207365	7.060014967313	0.232990302430945	0.64962640835115	51.5545202877476	67.844303337804	65.5978748810534
EPB41L5	430.409521444284	1.21566039446009	0.241585377069986	5.03201149508283	4.85360155010862e-07	7.69607394440364e-06	9.25971099582089	9.51605607774656	9.93160774813741	9.27095427534385	5.27237649084476	5.00875917126743	16.2407159436534	20.4459457286645	16.8599673748868
STEAP4	5555.328064681	-3.37374348521738	0.670575039925254	-5.03111998560733	4.87622843940373e-07	7.72542723387052e-06	127.300864908073	55.9390431815089	169.820197690322	71.6449279850194	154.716663481476	421.414309573136	7.54748542102453	16.1976441291906	25.4634658970057
SLC6A8	468.773285988699	1.79645425061264	0.357113805060255	5.03048111038307	4.89250590258199e-07	7.74468008558805e-06	15.2960626251605	13.8849709175249	9.89523465097215	13.4178510516886	4.63510425071328	10.0383223223331	42.0148324365088	42.7591291134081	25.6986665863906
CXCL13	1610.77863081017	-8.41901300259298	1.67368163195025	-5.03023564450711	4.89877388373143e-07	7.74806915696495e-06	284.560617119892	1259.28843927364	1070.83668236807	11.7936367856915	0.297628422672095	0.131029137643816	1.1779337821025	1.10436346897903	1.20364453934038
STXBP6	159.699845206046	3.42615823481876	0.681584722445952	5.02675327364082	4.98853497975809e-07	7.88339694528437e-06	0.463366856334442	0.128179242823606	2.17472566914647	1.32292391721894	1.53108738223246	1.13891559470022	10.4096547857082	14.3288563910075	10.828196784211
UPK1A	27.8516442784069	6.44200704971552	1.28164808904319	5.02634623715218	4.99912964715988e-07	7.89349537390913e-06	0	0	0	0.181688638363669	0	0.686320263427158	6.28210445644652	6.77620885677353	30.2620556801653
TMC5	113.876979831815	2.94919301076244	0.587252864585123	5.02201553813784	5.11320456548922e-07	8.06683214390711e-06	1.35521365897718	0.62481184651428	0.829213155883772	1.59965633261214	3.01963841526357	0.634475767859217	10.8644746515544	8.47613325623578	11.4188024655696
SIX4	145.372659874319	-2.38158836863393	0.474396292322982	-5.02025080544364	5.16040568007963e-07	8.13446316018597e-06	9.38497523421196	5.84128484102341	9.63843812429137	7.51414405567545	8.61750987735876	2.21536193730085	1.2221057058604	1.00028110899993	1.78066863839501
TRMT1L	490.852635470543	-1.04613502731608	0.208457675464692	-5.0184529064907	5.20892585866072e-07	8.20405822739063e-06	42.2652701759565	29.5119207871568	30.7505324503079	27.6268038181951	24.5281797343888	23.1611999293362	14.5629565638456	12.6802424052003	14.020474853855
PRDX3	2115.98688428406	-1.44565343912698	0.288102778353591	-5.01783928425958	5.22558624392361e-07	8.22339950908817e-06	209.701365868997	154.537166525097	131.805649784357	200.370897618532	206.335770537214	239.608357854726	63.4449922199131	66.4796179549505	76.9709132007127
SLAIN2	1918.46083537577	1.17370340098186	0.233926621308494	5.01739987700681	5.23754809790591e-07	8.23532060218471e-06	58.3874202917728	64.4009073251257	55.4552286703495	65.8446425068166	28.1641160443784	46.2661266930978	113.993291080747	118.32353156133	110.426247118457
ADAM9	5601.97668278854	-1.89770955105138	0.378484450251544	-5.01396966187157	5.33183971309391e-07	8.37656558775105e-06	80.2059035170144	95.3041866213478	82.4722109771762	78.3083367886725	166.282430970183	89.843276654942	22.2275422397635	26.1673402513689	31.591327692406
ATXN3	796.156837089493	0.794677908552853	0.158523101749196	5.01301008991191	5.3585085809482e-07	8.41142475741819e-06	16.2745887422602	16.2953982165806	20.9919261368319	18.7276772304605	12.91693799226	12.5377022663825	25.1405636426592	29.0704613599831	27.3286062565129
SLC19A1	138.210895677954	-3.16030108110184	0.631007337908098	-5.00834283730963	5.49006784899392e-07	8.61073799473783e-06	2.86961114456438	4.00355628890293	1.4574049406442	5.89816142067417	6.14123864714644	4.37255953214905	0.804723641939811	0.200946547664695	0.328517134426108
SUN1	2651.64662793899	1.52749474489868	0.305036441560916	5.00758118302936	5.51183061669447e-07	8.6376550916379e-06	33.3579266225976	34.5982872499333	49.309359109497	39.5842046589889	15.2751194901773	33.101741769256	71.6147411986253	118.692512274852	92.6512022703088
C1orf162	1309.65168236012	-3.66587072109586	0.73248261855527	-5.00472042370962	5.59431645784535e-07	8.75960777144191e-06	80.9411857030778	42.5861642022456	75.2106245470812	91.2767486433736	366.821009559083	267.706161295781	10.0202905555751	12.8052243747477	15.5564968912218
LYRM7	599.174672226033	0.70799262447399	0.141479937147848	5.00419097397627	5.60971232501141e-07	8.77639493248034e-06	21.9761874053226	16.7515214101457	23.6207868768761	21.7497572925874	15.4090547338556	17.6377355107663	29.4698855071357	31.9096429166794	30.8217110372624
VNN1	404.456586193948	-4.04023800563339	0.807916024333469	-5.00081429745942	5.70886802567463e-07	8.92408728676232e-06	38.5027506663917	6.70920031052448	8.68145068652881	71.8858901856545	66.4338619203488	23.2614297100564	0.874966645309458	2.34376793460975	3.51239640609487
AMPD2	1361.49917185389	-1.64746709627072	0.329465938677996	-5.00041704730173	5.72064371086075e-07	8.93505532676371e-06	37.1999584514028	53.5298967659007	29.4749611616835	58.5444119912343	53.7133703951982	40.359143890822	13.2957155774673	11.6510541043561	17.9630456480185
STARD10	395.889438379739	1.81631113463298	0.363260380927497	5.00002540875904	5.73227597161531e-07	8.94578130433132e-06	14.7304491309316	21.6901071844606	12.6253602684364	14.1873151229421	6.37396531979141	9.01632198473671	50.7912614906971	47.9110355865091	32.2364288979079
NRROS	420.236958390861	-2.30901227347542	0.46189726616771	-4.99897367358966	5.76362705786593e-07	8.9872370751142e-06	36.7905120721232	22.447754296022	38.8512417688409	49.3465590498807	54.3023159724995	79.1491394077075	6.60055464173873	8.94651837513702	12.972804291464
LDB1	2474.35069581758	1.66015825619527	0.332210883610418	4.99730243077205	5.81378528977479e-07	9.05792572864995e-06	111.119783705801	107.208578959857	150.03667372393	93.5300968344258	42.7485374490964	68.0789714439986	268.654320668552	353.951165811335	231.46259355129
NYNRIN	958.782705096156	1.67206502557515	0.334614622993327	4.99698731220272	5.82328983057877e-07	9.06521088551293e-06	19.3654262225366	18.0181634569856	30.3999819524455	9.24321270417361	14.5401857016364	14.5724971262056	54.0783399119817	52.4338742476536	55.3339171445085
CALR	14272.328743484	-1.77914493660905	0.356297277818822	-4.99342837391462	5.93167903654189e-07	9.22629181707021e-06	2261.3647667696	1267.71017491802	922.96487448746	1535.44471730291	1343.83917138178	2329.12877797025	431.605302295536	431.061540939282	516.443590793147
LINC01133	90.5628629732287	2.50870035936451	0.502433740559914	4.99309691377175	5.94187223605377e-07	9.23449580791999e-06	2.22438307691357	1.12515990408926	2.03624368203173	1.14776212189367	3.70756276686631	3.41748656960721	13.2145258624446	12.3445192346458	12.9857210921981
RMND5B	365.027096808815	1.26367005152865	0.253113532059068	4.99250293435022	5.96018079230163e-07	9.25528818814482e-06	8.88522412062428	6.67738734487762	8.50152882042451	7.98939468343508	4.75440543413345	10.5628465797303	18.4984142267944	18.2275264277517	18.2692028644741
LRRC7	12.8866312475399	4.28223624811467	0.85777122978094	4.99228244016563	5.96699103676149e-07	9.25820576232729e-06	0	0.0172090329171193	0.0311438262455008	0.0330441939892517	0	0.00624114422555338	0.239730000281014	0.210410960837331	0.384941207043314
RNF166	490.402561314281	-1.22345141028364	0.245261095470943	-4.98836314799297	6.08930239030962e-07	9.44017861896555e-06	24.8728992518174	33.7823027451903	37.0349670163496	38.6143772180147	36.8787931020764	29.7296940831621	10.9230990832838	15.1643713074201	16.1903331280157
FOXO6	22.6738118673	3.26073651350962	0.653936747367316	4.98631790710191	6.15408526365004e-07	9.53273900493117e-06	0.681970991720954	0.21560090739325	0.682816701757198	1.44896310261335	0	0.547338979056755	4.85659892358552	6.02537971779907	5.95139339188446
C5orf46	152.530552514039	5.26365440996514	1.05582100608508	4.9853662501776	6.18445491804839e-07	9.57188430597201e-06	7.67237362489725	1.91013907362936	0.384094405539235	3.87154919547675	0.349676742893076	0	73.9771955819476	88.4147486746411	91.7166974491461
UBOX5	215.258859890755	0.812289749000957	0.162949346489587	4.98492179625198	6.19868794555601e-07	9.58601050163661e-06	9.46723620949757	9.05696728621958	9.72582484503141	8.32876363882628	7.73067527745126	8.82505301834763	13.9072488226933	17.5826744797749	13.710355443833
LPGAT1	1668.46530775948	-0.94529336064025	0.189654624821333	-4.98428847454038	6.21902376358443e-07	9.60954338580527e-06	46.6184419390471	61.9648535996833	70.4667723997212	61.6654959192745	46.6607213593343	45.1158364019287	29.1484337670852	24.7081268875807	29.1128221880046
DHRS1	442.204138910538	1.75766479439004	0.352659484102185	4.98402814506683	6.22740151953931e-07	9.61457533945978e-06	14.9171779134141	18.2818591205451	13.4704678717756	12.8381067046316	4.30295284748199	10.6462431939972	39.6952368060743	42.2422613204667	37.4881264090942
CYP2E1	103.291955925886	3.46141348503341	0.694655494850191	4.98292104603578	6.26315112031528e-07	9.66182408650773e-06	0.485603360794266	1.0746434752214	0.875170000731886	0.799603728969856	0	0.487171835294897	6.40218952173851	9.22105948829813	3.70802363171351
ZDHHC2	512.375301724147	-2.07329904985928	0.416256763056359	-4.98081769203246	6.33161667031656e-07	9.75942293666035e-06	22.2392579708877	15.966273373166	22.8998405250936	23.5465236044006	44.5432061856662	25.3704698460769	6.56178767834147	6.50480480428724	5.24863908210932
S1PR2	328.401340527093	-1.24339959369094	0.24977988253618	-4.97798133727136	6.4250849574717e-07	9.8953687441816e-06	23.2148798325226	26.6807750410801	26.2614928976445	30.7252793527732	19.7579357975834	36.1829248602018	10.8945279796089	10.5352143483992	12.0226630238698
ANP32A	1669.87846403082	-0.959447074067136	0.192750194388356	-4.97767111006918	6.43538839002622e-07	9.9031132487174e-06	67.3557416105401	54.2093958059188	61.0209112104508	84.6150770111712	53.0124589342919	66.3367836080849	31.2814493513274	30.1357092292409	34.8671033549086
VIPR1	344.860459433191	3.344870624111	0.672080452609206	4.97689020879162	6.46139464223525e-07	9.93498959978088e-06	3.35375411011388	0.805203984721516	4.40330112720772	6.38616863500904	0.46143691532369	2.08223470604017	30.0915209934696	27.5172131190623	25.092453719518
PDIA4	3839.90207796778	-2.04060491778207	0.410050491439937	-4.97647231348574	6.47535332788211e-07	9.94830469538942e-06	650.505501234625	282.412150738667	197.457599890216	299.735459811707	316.524037216517	514.921745720101	81.4515007320343	82.967039695924	104.526721192511
GTF3C6	741.995895546517	-1.47893700538258	0.297204598911391	-4.97615787507888	6.48587546537887e-07	9.95632264816213e-06	257.721777750457	229.31485740174	168.641215346725	255.193035792095	213.184355896826	357.089824895111	85.0215651720866	86.7755265913729	88.6989129027917
SURF4	4824.25378008817	-1.17991327446824	0.237138988122114	-4.97561908234443	6.5039435516066e-07	9.97590165342012e-06	484.26919903822	542.373778521761	374.397387592251	349.478544180887	318.100679253125	451.802577426085	184.731318770538	145.222582584512	207.56122603456
PDLIM2	851.96878915935	1.50421705304109	0.302378440568867	4.97461740397627	6.53766322630219e-07	1.00194358702528e-05	7.43039781159023	9.78681577779741	15.445692383939	8.09391497593867	9.45465168163026	12.0481228600877	24.3563577939758	36.8861168319178	24.848258511473
SBSN	12123.6711419239	6.08618105382927	1.2236348209091	4.97385408606428	6.56347197618718e-07	1.00507849005659e-05	22.5859844716009	254.079915663	3.88678009472408	110.221879035352	2.57345179966023	2.73795477496511	4390.7530255766	4372.14899707638	3814.29136295628
CD79A	139.680276289996	-4.51734630812213	0.908274642893432	-4.97354665074818	6.5738944680125e-07	1.00585407288074e-05	18.0780303536641	28.8510589246102	147.066146995922	21.2362114587417	16.1616219605894	5.44092644550871	1.82426757812627	0.671915018753822	2.1969583364746
ALDH3A1	389.514166654594	6.04940577635196	1.21673939391964	4.97181714225939	6.63282515115778e-07	1.01404445755567e-05	0.542190302192649	0.266637945296037	0.241272298064358	5.56788064992655	0	0.0967007199423931	74.8015565067078	62.6991314250858	69.0971156222622
GIMAP8	924.299538845488	-1.6019698614551	0.322502811298722	-4.9673051065941	6.78897309772514e-07	1.03707226148651e-05	89.1510565530133	65.1668553889023	65.6187433096213	46.4349272266995	59.0264368576787	88.6661494196571	14.170439768155	30.1017928401713	22.9302604867887
JUP	9840.53755578264	3.65589168942013	0.736096672784421	4.96659178690626	6.81398097271376e-07	1.04004616895714e-05	119.648275855631	254.477782061378	46.0064579462039	152.417356093583	14.9954859317716	31.7942653220225	1404.41730452249	1235.16634178351	991.407011804692
IL2RA	383.830653666039	-3.76394012194627	0.757910011669195	-4.96620979271233	6.82740956477999e-07	1.04124928650836e-05	28.3037387434372	33.2755676077483	34.7741159417792	13.8438304596301	80.7308457611484	4.92182745600787	3.24887229461355	1.59550138728822	2.35998351338613
TNFRSF10D	507.7110612685	-2.45216095232362	0.494058169687082	-4.96330412646902	6.93039313791732e-07	1.05609740885763e-05	37.0097072282172	66.107202579891	23.3582639376544	52.0946298623878	73.8558826741807	28.6425617603626	5.59201229889002	7.5360924083597	12.7380079390052
PTPN6	1531.83838138658	-1.6676654875538	0.336016556438433	-4.96304558689017	6.93962855289573e-07	1.05664709206865e-05	66.3698611494444	75.4511925342604	88.5406234133673	121.145225117123	133.749364580404	82.5026835524321	25.3306964651303	32.4064519645884	30.9968935027616
CLEC7A	1529.78295055849	-3.05940564200402	0.61701546519365	-4.95839377550095	7.10783841800566e-07	1.08138215931635e-05	53.6386809920652	152.573764137524	53.9285045852743	202.399495364274	214.477860549009	54.5055569664414	18.1399246718503	9.64478684676128	15.738401295375
MROH6	252.536352382962	1.66175391387743	0.335207971909218	4.95738184391231	7.1449467121337e-07	1.08614760788339e-05	11.8367898370694	10.4533617873374	6.17611744054396	6.61201431030792	10.029667224437	5.70893080017659	24.2761240225251	31.0934908202768	22.826627054522
ERMP1	710.241307926581	1.60014859219307	0.322872082690724	4.95598312142036	7.19654636354543e-07	1.09310648405503e-05	22.5464122906276	14.6518122774001	19.0986353791084	19.6937347185159	7.69867343682056	13.241228989183	52.3705639110256	53.6395688133107	32.6797552550596
PMEL	765.519063690615	5.36934144955818	1.08349028232812	4.95559723712608	7.2108449199835e-07	1.09439290644923e-05	1.20916691928203	3.16882238038759	2.03901710028565	15.0088376358103	0.116019142697839	0.459690619372024	254.131257235944	81.7938936477006	74.9371656387915
ARVCF	162.139234581219	1.24063882691774	0.250398812111441	4.95465140771349	7.24600754044941e-07	1.09884124042324e-05	5.0571505995619	3.16481168728727	5.56146345962295	5.37238732444683	4.98754684309592	4.72416302829996	9.08120141446248	12.9785941450703	11.176577257523
ENC1	915.056039940315	-1.78420614924363	0.360319942595874	-4.95172744641768	7.3557579997315e-07	1.11458434775593e-05	44.2029048983357	41.918965266401	36.0953204564114	27.2400014639384	42.6317677116013	18.7910212090907	7.16050355345673	8.66853126343979	14.2311544113969
RNASET2	1379.03751966645	-2.40373904764784	0.485528259767464	-4.95077062826183	7.39201852749006e-07	1.11917545028305e-05	19.793060398026	18.1471094743203	21.7899740493184	28.3015527489883	56.6050898660056	32.0597864015931	4.74800338944568	4.87998348091513	7.39347124570932
C3orf52	223.876030244964	3.94274714569194	0.796772942389343	4.94839487629754	7.48279853843713e-07	1.13200692796631e-05	0.89243429134642	3.692322199792	0.194248042661846	3.00907285174363	1.13178880011631	0.529404722049676	23.5673192654	33.9338845545029	12.30092334151
ZDHHC16	457.837151891635	-0.999437478568743	0.202179448560676	-4.94331884711221	7.68037165719184e-07	1.16096052731175e-05	48.9695116391457	50.1869818687265	35.6373633585658	41.160278618758	42.0440545749029	44.8550378311793	19.9174722745079	20.6522665586564	23.5614564338204
EPDR1	274.86696094287	-2.62122417467271	0.53047770932749	-4.9412522497802	7.76224051726142e-07	1.17239182197157e-05	46.1364940669383	31.4298039323754	51.747049704546	7.85626900734532	21.1421099469208	44.2452404874838	4.5751055952145	5.19743185729575	6.10722806628621
MMP19	3359.74436297804	-3.49260668314984	0.707171885076247	-4.93883701665158	7.85898616185324e-07	1.18604988908869e-05	74.5075829512846	204.834613965027	72.2968929481127	495.576527774943	470.575381082946	129.79103569381	22.795535361946	16.9612520658713	25.1220681009886
IL10RA	2203.29466206581	-2.84404185510993	0.576029164159972	-4.93732267750265	7.92023650079497e-07	1.19433349450542e-05	43.6309751620154	49.7815023852441	58.8257695200416	90.9813052195713	200.091610360759	84.492242081755	9.61533510114375	12.5455182412471	15.8659545606392
CMTM7	527.902780420028	-2.6380606358453	0.534513015759795	-4.9354469546366	7.99674136410607e-07	1.20364019046841e-05	33.500294536229	29.6406668530733	26.0671588571318	39.1207253390982	91.9518376386652	52.9680011167164	4.77327155780408	8.18422804797889	9.71286843494031
SGPP2	819.772403826108	3.13941350186098	0.636075449047914	4.93559923836094	7.99050373404528e-07	1.20364019046841e-05	14.7216267187899	9.13043666099805	5.25753787136668	30.7805274418923	5.04283967444958	3.61233369716171	106.987088091773	83.3190804230507	93.3771222152572
TMEM43	3543.76726047836	0.995160489751165	0.201639764864275	4.93533847562762	8.00118758764558e-07	1.20364019046841e-05	201.632413492009	178.544670932605	205.62721294831	230.165120050167	124.557494888271	182.785647013123	285.098915228543	457.46463904617	339.263626747713
PSORS1C2	364.148214090428	5.28613029650487	1.07125891546859	4.93450296671989	8.03551243298963e-07	1.20783595209726e-05	5.92133996695699	2.38253905958071	3.77279827376443	33.1678051619281	0	1.51211851587338	305.770785030453	255.934598111133	284.045452019038
SAA2	812.059386490328	-6.30730369771206	1.27824917402816	-4.93433035269313	8.0426215155848e-07	1.20793741066871e-05	430.567995566635	2.99783349111383	15.5455443590704	310.067301825766	1.89967115452171	67.6581985006041	1.77707421526663	1.71185485598654	1.31699910982242
ELMSAN1	1869.43880532596	1.14050194871112	0.231155023289989	4.93392673227932	8.05926821240271e-07	1.20947003532892e-05	20.1501373857354	22.9288463071456	29.9938022360575	26.3021926525378	27.0376571903192	17.785223089844	49.4354325902802	57.4119591639798	47.7009120626664
SOWAHC	1130.95400913729	1.85833348922985	0.376772045372636	4.93224885458771	8.12882608899611e-07	1.21893435299371e-05	39.9892006240484	42.7397229939158	16.6322755972005	46.3975531022538	21.6312889816912	24.6788722378852	123.034566766821	123.689288172413	86.681805469376
TULP4	881.803544715101	1.02620191046814	0.208087336534796	4.93159231867309	8.15620044054807e-07	1.22206310511452e-05	14.3197968245198	13.5933695746904	15.4228676685754	13.4346066099449	13.1394772004711	8.42502956243398	26.2694531250182	26.7755263541694	23.7546902523886
MS4A4A	2383.09672776871	-4.11370354483195	0.834263867851522	-4.93093816399596	8.18356379878383e-07	1.22518522135859e-05	140.94330917028	24.4945978443526	57.9656417751327	40.390941000623	240.632785749139	230.448629562639	2.07429409898621	6.32040412657031	14.0421493304403
CEBPA	1364.13147110168	2.72074512982931	0.551926174201436	4.92954539393944	8.24211834847242e-07	1.23296836553164e-05	21.6468013178114	26.4369318718027	26.6199130796327	34.6373567250029	80.0723442601316	64.4472934239369	284.442662377648	348.062829553306	221.746665958479
IFITM1	2058.33762407842	-2.19080659924786	0.444490267503333	-4.92880667906059	8.27333879994286e-07	1.23566955155232e-05	891.163926806999	271.6945434729	325.8782816274	346.507933788176	189.944994431524	461.553755201679	71.8362846310897	92.6903945198549	96.1492354315941
NFX1	1234.99707868624	0.843915751325726	0.171220404969513	4.928826978747	8.27247935044041e-07	1.23566955155232e-05	30.4044377969007	31.7976943633925	43.6010037280384	35.2865472830743	31.5883465725156	27.6819681285414	52.5591248327663	65.4922507952088	56.0571781751234
CD274	412.930736200046	-3.32695046108306	0.675126424030213	-4.92789252896162	8.31213140746072e-07	1.23850757971165e-05	26.0466625633348	49.3979571694591	12.8117176044337	64.5237035650187	46.3437448785696	8.44401138124038	2.87228887422607	5.4407451761994	1.85682554630959
MYH14	1589.93725523937	4.23005697422561	0.858367565713242	4.92802517615019	8.3064915843812e-07	1.23850757971165e-05	11.2362339783629	3.82934254968585	0.765011423729841	11.7695299386642	0.409682832670034	5.24848831538816	91.197234945445	128.343782958887	74.6509367490361
PGLYRP3	199.056909042946	5.79483576280575	1.17589242382581	4.92803222930211	8.30619180540736e-07	1.23850757971165e-05	1.3941742865702	4.62797548785563	0.398829485035625	6.98223396432864	0	0	136.908715633087	86.4175510565017	122.715012963185
DENND4B	1624.45442443005	-1.50971916856176	0.306565249821914	-4.92462589754962	8.45218974469299e-07	1.25837755961036e-05	49.2373013851734	45.7465667631117	66.0899416775999	72.0478818630737	78.6185126311661	79.5518274901005	18.9986699182932	24.547248237071	24.5865229556557
EPAS1	10410.2078346125	-2.06911618178898	0.420180819119407	-4.92434706116601	8.4642497028662e-07	1.25872658476707e-05	692.860640163987	680.744118628247	562.213695085141	292.43886543972	158.305582143274	479.545024238224	111.876067856639	112.711417437481	97.90400864362
MPEG1	6867.9388584452	-2.86810724379774	0.582444109622318	-4.92426173844825	8.46794330755734e-07	1.25872658476707e-05	274.605765805361	312.336418006913	503.08873024744	370.594732456199	1215.34639695368	345.339392732924	57.2996748034009	59.1747557303953	96.6860577812196
GATM	2385.77907041585	3.53701992678297	0.718657953899627	4.92170149594834	8.57950063690416e-07	1.27430019744651e-05	8.88073104331521	2.5124723452274	12.0240629217426	9.48791411681312	34.6796252401945	10.3065736768752	107.051803983099	228.884150526615	135.6515009139
ARHGEF37	972.567234416817	4.24428378202919	0.862488933012713	4.92097187520275	8.61155063168511e-07	1.27804941944076e-05	11.462951875507	7.90297962827896	5.47372582160803	12.5521853635175	0.0803748391854628	2.7599943924377	132.619674186849	135.824470052556	82.6079552039799
RASAL3	282.660184525857	-2.07467823758634	0.421712981679126	-4.91964517982262	8.67012394397702e-07	1.28572596306654e-05	19.3766175064364	23.5509941763969	32.7700037427274	21.9176462144309	14.0016458412325	10.0721259114901	2.17312837411517	4.99648366330733	6.82029523966159
EPB41L3	3191.14753102502	-2.75617314337586	0.560301113337235	-4.91909274811125	8.69462665190058e-07	1.28834191604405e-05	47.9576793476764	52.0908788744346	49.9340038675485	65.1024799389721	170.809251765746	118.297406888465	9.04135893838207	13.5239760096893	16.1109077779594
MMP25	902.948931345645	-4.01078609520269	0.815400475683063	-4.91879293036081	8.70795275258903e-07	1.28929893515068e-05	22.7469304357623	67.7725662861638	9.4649927609888	99.7977208533418	153.128788508212	28.6094735260378	2.19604139225653	3.94907608914785	6.22278609951918
KIAA0040	826.877434421754	-1.20010066081338	0.244066622720098	-4.91710274612062	8.78344569162661e-07	1.29945161083213e-05	50.5768277193667	63.5553664557169	50.1488545875412	60.653971513648	53.5174863506223	33.8661257035256	19.4802846228108	26.237245490017	20.3371884774388
ABLIM1	4888.24379354387	2.6891375654132	0.546962781495889	4.91649095036901	8.81092689466026e-07	1.30249087811301e-05	27.9727423199784	63.5209458257035	68.6810803335039	46.9155546016255	6.95204257305339	41.8220264098975	231.153299656993	242.313400824397	304.405530881928
FCAR	662.73248912965	-4.1135463926567	0.836780741274754	-4.9159190571118	8.83669057796265e-07	1.30527166727514e-05	27.6668975323054	26.3400542290256	7.80414719568583	152.776170919679	136.464107860371	52.8073417860827	2.99383858628476	3.59647209316743	5.39895742681584
DDB2	620.599567457938	2.05703256033936	0.418467202820605	4.91563627083386	8.84945683455649e-07	1.30529248263334e-05	22.6289862362327	23.9178972755265	18.2125953843391	10.7127253451048	9.05996408568937	8.75167478084177	60.5738215904233	85.5122181983801	37.808373453481
FDCSP	529.965148887153	-11.326214273965	2.30413296044327	-4.91560793947676	8.85073681896367e-07	1.30529248263334e-05	1082.50237356588	27.7150133295282	155.942328648929	1136.43374528501	1.66045330543379	0.365502331322222	0	0	0.47964782394767
RAB8B	1901.09926212875	-1.58881167303556	0.32348358526176	-4.91156814572184	9.03508752404882e-07	1.33039006412935e-05	88.953752395491	93.2098957191249	99.9277708567509	170.564508480646	146.058392607601	92.2632313494808	32.4314236111336	41.6753216570272	39.2016927858182
RHOH	172.78059175993	-2.15247148589907	0.438240555880139	-4.91162092831907	9.03265519291378e-07	1.33039006412935e-05	7.88409537588092	12.6749058868796	12.8142682288694	9.87788995781705	5.54296904730084	3.94413963976901	1.15949210474127	2.9040394878343	1.63840960686241
ZNF571-AS1	37.239848709541	3.04186371236103	0.619607343048704	4.90934096648032	9.13829723759517e-07	1.34453285531827e-05	0.215208111349763	0.578312053611874	0.677207112174587	0.42458571391789	0	0.246746540292539	2.07705791366607	3.41660696468584	3.0113854497591
GJB4	510.546547209283	5.50585798468312	1.12164074027074	4.90875356698804	9.16570652664379e-07	1.34750958755842e-05	3.72115434085651	18.0810625238333	0	8.07809831040466	2.94948942412582	0.389548537330264	202.266299396349	232.642664886642	288.659633838402
OSCAR	379.936165729799	-3.34357032127045	0.681519314541672	-4.90605365090648	9.29271158436957e-07	1.36511242007006e-05	34.7520973283195	29.2741339537542	15.9384433791853	94.55864871583	131.000921733615	54.7032817412315	5.73541323027029	5.84991655483175	6.61195906255695
PFN1	8238.01219725693	-1.28947221900572	0.262911730643151	-4.90458229403207	9.3626363013743e-07	1.3743091002502e-05	1439.87637344208	1860.14017793597	1081.50247251551	1690.27701391618	1426.8792392896	1797.63372682554	666.333413095562	537.935416140021	649.849009476177
RGS19	537.108868056656	-2.03017705289215	0.413969686593094	-4.90416839358503	9.38239760980446e-07	1.37613384942554e-05	69.5802570189278	63.3516900978108	54.7874305534332	94.3549952089151	142.598796479743	75.4448717505586	19.3437130177649	19.3702365169741	22.6889030567672
SLAMF6	171.940983918958	-2.90086446928006	0.5915294103915	-4.90400716907743	9.39010599260107e-07	1.3761893044894e-05	17.6111150086566	18.2629514439601	55.9654642693082	15.9070850986307	17.9916706663791	6.82821179782594	1.84154032285725	4.1929846181229	2.41937436616867
CCR7	257.787158781094	-3.10994141108231	0.634279257609546	-4.90311069418063	9.43307912035359e-07	1.38140895012105e-05	16.3014995828035	52.4638330837057	52.3227550072066	75.010168837168	12.3967934280682	12.1114181606318	2.62729445462203	4.59088347741845	4.90548910855571
PPBP	215.47980235101	-7.7941825695253	1.59013353215704	-4.90158996832951	9.50640949323492e-07	1.39106260191732e-05	2.68122161681088	89.3989904819872	0.894848863708472	177.167691235236	79.8370595613793	5.16457311006793	0.703466610080825	0	0
GNAI1	1594.08346249955	1.82237013404654	0.3720772500934	4.89782735598342	9.69021145291663e-07	1.41685381477459e-05	8.60444713948438	12.3952697602029	10.326538132258	5.13977871537661	4.71820771834199	11.3933929841849	31.7853288438805	35.2195455663461	22.1933476397573
EDEM2	565.146596083233	-1.32984322787743	0.271808291280182	-4.89257785924793	9.95237239343559e-07	1.45278087420602e-05	103.047430247197	78.8963140019063	66.1761633518149	90.2377260102276	107.606892714243	94.5475377759475	35.1374850716804	37.5074090723471	32.9123949515175
FBXL3	1820.30139544818	0.957366707917592	0.195682707107868	4.89244411050515	9.95914022106713e-07	1.45278087420602e-05	42.4920577787087	58.9272685255443	61.023785758746	50.78777736672	34.3686379018925	41.5229966905492	96.2613098248707	90.835010121503	81.4749885280267
TEX264	591.392553109739	1.08005129476499	0.220748372195058	4.89268067540102	9.94717279744926e-07	1.45278087420602e-05	22.1383993912285	18.4062451873463	19.9862794629166	14.4862830101238	14.151948939429	21.8225711552417	32.7867837511765	35.2457700976688	46.1144953777029
TRPA1	67.2946815549492	-9.31212103203797	1.90354693786452	-4.89198393105278	9.98245964681676e-07	1.4550519985197e-05	3.82929437278559	9.12611966966899	10.6173500356718	0.3520378439784	0	0.856986317270402	0	0	0
CSK	1244.62584508609	-0.886574685695675	0.181242919562191	-4.89163763107147	1.00000429219284e-06	1.45648414132106e-05	79.953520139471	76.1940683343964	77.8517336570098	89.9880369295204	74.3705045359574	71.185378009847	46.5751080843458	34.729037800832	41.1893632974057
ARAP3	525.893485161405	-1.66206363239537	0.339799287260958	-4.89130994297508	1.00167086341376e-06	1.45778052633566e-05	31.8663585895097	37.8473732984355	29.6026115401359	29.6461893791011	12.925000693241	22.094748677459	5.24399629237651	8.01742666445238	11.7171111278645
CES4A	459.090254556225	3.79393174865506	0.775708501584776	4.89092454305198	1.00363436947539e-06	1.45950671204733e-05	3.16650650948981	6.41364408457772	8.00668744613733	5.53046357924717	0.0978420107612605	6.71960040685845	49.5657649896967	102.483016285628	45.3341570446804
CNTNAP1	532.167561669185	-1.90718537683782	0.390024923806838	-4.88990641475611	1.00883928959196e-06	1.46594031136218e-05	38.4927218801727	27.0557599201673	46.9978426256409	14.4834599178174	16.3446428842676	23.608807579897	4.93298616273533	8.55652769838358	7.84299493668191
MIPEP	466.680265423082	1.92758243439624	0.394212774839552	4.88970058157242	1.00989471181076e-06	1.46633900383103e-05	14.8255938691842	16.0230674358166	14.2226031737069	24.6868096698962	24.6392058669947	8.46750663611269	69.2920147856884	60.1724887869123	61.5148334212884
ADA	418.07519756344	-2.77714424471426	0.568288979895577	-4.88685218781571	1.02460959112156e-06	1.4852097553298e-05	52.8127797499491	37.6392825124541	45.7168058534686	19.3495489216964	106.287040677636	29.637307586303	6.21900545679499	6.51008869718904	8.84727401288735
FAM49B	2516.39717599686	-2.1844550585163	0.447006005620054	-4.88685841141257	1.02457721601343e-06	1.4852097553298e-05	54.2870843775048	65.2491403589784	57.1207938382249	112.216688758181	148.498201131686	87.4889386247181	20.874799041161	19.9755655509677	16.9751839927341
IP6K2	1318.60081342649	1.15202078443961	0.235744895977373	4.88672630498936	1.02526464413946e-06	1.4852097553298e-05	55.4565686579467	36.0822916166675	52.9882272489516	38.922590996481	36.7291149234046	26.0383366911882	76.8644634393872	90.4418642455177	95.9473895397481
SH2D3C	496.85172382553	-1.94063593459407	0.397245367256694	-4.88523238923026	1.03306933496687e-06	1.4951806558084e-05	35.7906780048807	45.3557597725109	56.9620800736853	33.1952365866367	11.4114904564882	31.6826076592936	6.92023370820758	10.3418000466448	9.25115040216444
TENM3	543.181987466869	-3.5316456639224	0.722941693864214	-4.88510441975661	1.03374054076878e-06	1.4951806558084e-05	12.1966784431792	26.2810325399387	39.0699805915595	5.2282456320739	8.8656593014939	6.83814994455583	0.727276699755916	0.545140711302018	2.78635048969035
ZNF554	170.991079191638	1.12935620710768	0.231196243585351	4.88483804751243	1.03513902192868e-06	1.49605080813619e-05	4.58734109914585	4.9387215107318	7.48953515446392	4.74158171599424	5.27391457616552	4.74312498203909	11.8188529597198	11.0225917529019	10.5771126986543
LGMN	4579.98955809115	-2.21157697521516	0.45291533654582	-4.88298098289596	1.04493952277073e-06	1.50905343080752e-05	263.640454093113	368.550393831752	361.793444369325	181.849889373982	584.687120175874	498.701055917753	59.4214216392149	82.5935415003149	104.937068777493
JMJD7	152.843350577931	1.49086064583282	0.305376998544987	4.88203320137483	1.04997571880264e-06	1.51516096424295e-05	13.0848347538663	7.23920663851727	13.2201617719179	14.2795798577084	12.3608236008629	10.6926181000252	22.3147679719477	32.9908905745766	42.2209752810067
CALML5	4154.63641423291	5.75121059493409	1.1782203433741	4.8812691338058	1.05405271971276e-06	1.51852266459902e-05	94.6256487584153	165.041261194731	17.6639479819726	111.314849613124	0.974613896667658	1.07266988540217	3839.90374736573	1982.53369606677	3859.52792390136
CCN1	7401.93465902537	-1.65742819276493	0.339557453203177	-4.88114213700735	1.05473183905248e-06	1.51852266459902e-05	625.565883895934	433.825056329836	696.427138355077	703.285078358574	376.497459688014	960.178083707868	214.77420876798	214.774419710092	149.911216547499
KLK7	2295.62588150125	5.35714543708081	1.09748658901896	4.88128555800353	1.0539649215425e-06	1.51852266459902e-05	24.5266791902277	38.5435061711786	3.8221158982581	32.1385529254546	0.347962641212227	0.689348146942279	735.206661449271	490.537488103158	663.897834554922
STING1	1525.7623038554	-1.56043020735277	0.319796739553583	-4.87944376647189	1.06385450046513e-06	1.5304830951519e-05	94.8031458069408	111.257572456588	95.9445089978408	92.0225309980178	58.3202211876522	144.554496120621	27.8818653687276	25.879511351752	44.7706957705585
STARD4	645.746178072917	-1.35440300326865	0.277626015314671	-4.87851616403281	1.06886905819507e-06	1.53651973189543e-05	39.170207488538	31.6082537183907	29.1774571636413	51.8292732522282	34.0934824320751	22.8605503705193	12.8058192060588	12.789554839728	13.8960320395733
CLC	67.9925908123103	-7.61312757742185	1.56087679871942	-4.87746860204971	1.07455946048339e-06	1.54351792739978e-05	64.7926481040749	7.78384195138772	70.804242722533	90.0709187339033	0.674970321463973	15.7490378547066	0.485700401149306	0	0
CYP2W1	65.6326793407744	3.73829563753961	0.766663969846251	4.87605494006624	1.08228477012934e-06	1.55342616776821e-05	1.17188565972544	1.38931648852297	0.921909144646128	2.57879388037922	0	0.806174257119169	11.8593733205026	26.5318561041996	5.37786433349853
ITPR1	804.271551047872	-1.58265770544293	0.324675550410996	-4.8745823436335	1.09038897021472e-06	1.56386268348442e-05	6.61552508014399	7.49533691300307	10.0184801637092	9.03150517919629	9.16012135468511	4.19445853432506	2.22864857760369	2.07996766019856	3.25258686605446
VAMP2	1449.83451956846	1.18963280877477	0.244063743217083	4.87427093059313	1.09211024751749e-06	1.56513570892315e-05	54.9278981737517	67.2385456198951	92.814795422334	75.8114203038337	82.00108431179	81.5732185483809	150.070633943138	191.49142668381	166.494328531794
FAM83C	514.505198198798	5.21422601612001	1.06991179585955	4.8735101681265	1.09632622347029e-06	1.56997929210002e-05	1.54815377546247	9.95193106079835	0.0738130302850725	6.10872863375584	0.537590751459473	0.473342242898832	122.967953896721	115.410786686046	87.4290974217369
APOBEC3F	171.284491921092	-1.61404965740893	0.3312694926452	-4.87231602439658	1.1029755057397e-06	1.5772574741405e-05	14.7386812258681	8.97209843174994	12.3796978064539	7.18622985248719	11.4337254454703	7.2628081659821	3.26164350881098	2.55417897061855	3.96337181774746
C1orf54	200.539740389997	-2.20237739894116	0.452034420017093	-4.87214535313015	1.10392900874647e-06	1.5772574741405e-05	75.973716417846	67.5778126017453	88.5924331655142	29.5088099848195	24.4812267067678	35.876500094722	10.9800798166907	7.82172569862716	14.1435679992255
HSPA5	14264.0987899906	-1.48351439250164	0.304486442573963	-4.87218537535141	1.10370534218677e-06	1.5772574741405e-05	838.755869085863	590.445536445734	388.088634437022	822.664730276158	618.835944370854	773.8721529926	215.988811375533	218.606779626803	271.456575783746
RMND5A	1826.85108640646	1.43372110248667	0.29458387163289	4.86693685753908	1.13341220993338e-06	1.61815063340603e-05	39.5546089479558	40.1715827094112	38.5191079514968	60.8031381764607	47.075192287099	27.8758121137437	129.402398844223	105.621905478674	96.4952995696194
FADS3	465.857771297659	-2.57715005735357	0.529653731669631	-4.86572623443924	1.14037280116809e-06	1.62685098549617e-05	29.1380147520377	25.7109049040009	20.1803347131479	22.1215010299773	6.09017549347617	47.3672206211626	2.82422359092188	4.5554429107504	4.92587798607077
ZNF574	226.582516803655	0.918255523579775	0.188752310414432	4.86487037728765	1.14531843087437e-06	1.63266577230337e-05	10.8580765865394	10.9625372921337	10.4707474901348	8.87709907063546	5.92930129253477	8.1924501986578	17.0337908194458	17.6491021417796	15.4939910266514
CDC42BPG	832.283274091371	3.82125135743895	0.785547317863113	4.86444453509653	1.14778687205095e-06	1.63461501526412e-05	11.1607132730016	5.54138237866042	1.36100332766636	10.2223575135942	6.19523747054935	0.459354330958934	79.0242212621128	87.5606812863501	70.5287203580781
OVCH2	33.8084314345579	5.70137416270236	1.17207698129993	4.86433421495838	1.14842718926887e-06	1.63461501526412e-05	0.894681768800846	0	0.223947815197122	0.118806452850537	0	0.0897571546042604	6.01510535094959	25.613181796747	2.00239764128656
BATF	99.9909834960358	-3.464919841309	0.712629751436982	-4.86215995658638	1.16111732764987e-06	1.6514255082802e-05	37.2589644159073	61.2836286122756	30.49949638985	37.4419560352028	13.7685217514149	48.4920765435259	6.2748514109688	2.91935490906834	0.265150144057279
ADRB2	305.874507274783	2.14527501877454	0.441317150179286	4.86107330726445	1.16751005585383e-06	1.65926069557909e-05	12.0699815177966	28.1235478709524	18.35982706895	15.7813686242478	12.2715170516336	17.5114291316644	95.0032880030466	93.1989189649119	31.7811359951019
GSTM2	328.242994546482	2.21942614196867	0.456718917757617	4.85950122860146	1.17681851995166e-06	1.67122472719912e-05	4.02357755263986	2.41037368110829	6.62019319736023	2.09635523918029	4.53191185452452	3.96972579222048	11.649217228816	28.7528917459183	13.684958554012
IGFLR1	255.579673325561	-1.7258702480571	0.355233433185945	-4.85841164379848	1.18331193249579e-06	1.67917598039878e-05	21.4216990146984	42.125951057312	48.5240428002004	32.220331584823	46.9792211988359	27.4062043131152	10.225172970814	9.73560027173038	12.3979056010223
MRAS	577.26062275536	-1.85234100518048	0.381320093343247	-4.85770626179168	1.18753404463665e-06	1.6838945735656e-05	36.7347070067229	27.4285145427346	34.3880494623719	34.7413761080506	10.1406255438992	37.5424861055098	5.90132196414001	7.97279028964265	10.2229828632375
FMNL3	1349.47533119954	-1.94172841669317	0.399752504316996	-4.85732646005744	1.18981337301433e-06	1.68585330301668e-05	27.690033934865	50.082427373817	49.3110218508206	40.220487687691	17.1124473397533	16.1155876594446	6.62529380591216	7.40483908852515	10.7668154210351
TLN1	9894.60265514623	-1.45491801452482	0.299594342666774	-4.85629335178422	1.19603474822783e-06	1.69339037430085e-05	248.006447629629	304.285773348259	224.936861357667	302.51835296653	393.820988619815	342.786672307376	97.1006871535837	117.110787302701	115.380799341429
TLR7	264.115112154213	-2.43664233761454	0.501922792115365	-4.85461584110428	1.20620343566688e-06	1.70650062556217e-05	16.0360869727916	11.7796194284923	35.1702271688511	6.63294530295393	20.4723261316942	12.1492806270558	3.32934971189665	2.90831588198154	2.8386002732377
PC	343.916358664808	-1.75125627814701	0.360812082676385	-4.85365197627742	1.21208373614104e-06	1.71352861914999e-05	12.7018131225163	14.337814657029	11.3400953865491	10.4345810410114	16.3316565867235	22.7252651235204	3.7564622438656	4.45219614727264	4.78504866930869
MIR149	18.6028788946012	6.68627546342398	1.37761983243255	4.85349826273742	1.21302405050354e-06	1.71356760904089e-05	0	0	0	8.36584314622832	0	0	48.2098577949771	248.593457725009	149.294427179757
RPL26L1	259.149739952984	-1.12581570815233	0.232014548363642	-4.85234963105767	1.22007284365569e-06	1.7222291403603e-05	67.2370835516928	70.6226333098913	61.4927223796037	62.899545190213	58.9097164328579	74.5822579324079	32.9120439352677	32.1965052285336	22.4074650950399
RELB	621.989369738697	-1.53276317669465	0.316048076566089	-4.84977853163468	1.23599398148509e-06	1.74339226208874e-05	48.2584923723705	69.1690745316173	48.9387977673118	88.5440542722596	49.28424708968	79.6389103234057	23.9816183479941	23.055418256232	17.2143631987956
LRBA	1449.59629785809	1.94252736829457	0.400587076228128	4.84920129372404	1.23959581324181e-06	1.74716004488001e-05	8.19781469262606	12.619054076205	17.072041648652	15.9365559279785	8.28581756561841	4.16249942711749	38.6365437415414	42.1563420347746	40.2634536590495
CHST15	1354.86499612465	-1.6619129945189	0.342765692067073	-4.84853949208458	1.24373772793134e-06	1.75168282852085e-05	43.9182707565474	63.8460749733522	46.6897481007571	86.6358516171328	84.5563576989228	58.7181757663224	17.1904389113484	23.0145527560685	20.0818713415669
LACC1	1042.34588932356	-1.62734531426614	0.335656179905004	-4.84825071514162	1.24554922032171e-06	1.75291912011393e-05	90.7059048874866	52.0589305970052	77.0833479858742	49.5375958750316	94.328873110296	69.4500943539651	19.2617241135851	30.0413069871769	19.8869119879495
RRM2	898.035726683827	-2.52324198633869	0.520666700217059	-4.84617507762027	1.25864454350803e-06	1.77002192208387e-05	46.9646836507969	51.3169967913812	12.0112904727953	20.7974635161871	45.1824528494808	18.3753871171819	5.22346822763392	5.9443887860384	5.53788077560818
AZGP1	2037.3031976262	3.99933717675223	0.825892959406996	4.84244009008603	1.28254311679534e-06	1.80228027505357e-05	89.6883849315388	2.70110223492326	27.5192344674583	53.3063496140283	7.08744958679644	20.1725036684162	581.404808134596	455.545901321554	443.173428394238
CAMSAP3	629.43267105174	5.33668431469325	1.10215130901395	4.84206140395346	1.28499039293827e-06	1.80398168546434e-05	5.54880387343614	2.11716206359139	0.622619862541796	5.53897381665035	0	0.191956076953624	77.9370138782788	130.447265655656	53.2523987930403
HOOK2	573.272001695189	1.46789592917828	0.30316179733882	4.84195549064424	1.28567566589501e-06	1.80398168546434e-05	19.2788696549845	11.3394844300397	12.8161006234163	18.1030284238776	8.8760298878365	18.6872434805382	36.4681819853193	49.2505803863977	33.4557984792084
C2	1142.88995127318	-2.88271233253785	0.595544252450758	-4.84046705291006	1.29534331392848e-06	1.8161893484461e-05	116.960100006774	39.5934633550859	61.0540927826152	25.7318798192368	98.1197884329217	75.5856436167297	3.49973682198447	8.67533997025052	16.4128756201082
CD163L1	917.202969377727	-2.82801388942354	0.584283907608979	-4.8401365373837	1.29749953445098e-06	1.8178549447599e-05	19.1176756264705	82.3763511488172	61.1862795335143	23.3799046381308	85.4371897627564	50.8358316746858	7.23129608381333	4.46898303035415	11.002653132263
ATP13A2	685.348088371505	-0.941569887818321	0.194658262431045	-4.83704044235913	1.31786622026431e-06	1.84501270837004e-05	48.3880961818763	35.9240445867296	35.623604488619	34.3955650187463	39.0799207140102	32.9459334435067	18.8448611954014	18.2656509952495	20.0950797926768
ADM	1865.63823373532	-3.43845200889217	0.710978297568471	-4.83622639488659	1.32327201683e-06	1.84982195413004e-05	217.044024970642	226.817718472085	41.1486531725242	154.142609000814	434.149620060098	517.104209268276	15.5545292338818	37.4815872138907	23.0713697820919
SLAMF1	150.513992503237	-2.39377500762349	0.494961434968569	-4.83628589725481	1.32287616159859e-06	1.84982195413004e-05	4.76783218118614	12.855539162204	16.6258006969127	12.5752575371876	16.1850378139081	6.90544763476968	2.22866186884392	2.80681741824257	1.4429939812641
OLR1	374.24076220721	-6.76603562214573	1.40062766854435	-4.83071680939842	1.36042384633625e-06	1.90034206035095e-05	8.02436917638296	18.3499152398751	2.44855471872706	223.42484245114	19.5050304867934	2.14674332969922	0.601524932532312	0	0.563433214195642
INHBA	2400.56501217696	-5.157647225325	1.06786933014591	-4.82984863384015	1.36636880152553e-06	1.90722735166098e-05	77.2165501077134	371.219372866464	13.6948387363709	151.326764932896	2.77630839371843	31.506971606455	1.94230323986886	1.82594771875737	4.84158273668279
NID1	5198.36945419562	-2.60168817333503	0.538701515777718	-4.82955420977236	1.36839057934014e-06	1.90863036675571e-05	430.461156261237	497.526308276553	460.742357696348	110.10587868737	98.4326491876062	269.879977470118	33.5695371991392	45.6888337377921	66.9877587144923
C2CD4D	15.7622807483322	4.14127442752888	0.857555765732465	4.82916049662577	1.37109866080562e-06	1.9109878439469e-05	0.930772019434746	0.147128906069726	0.266264647664649	0.565023745030786	0	0.106717527585828	8.80881396290452	3.46933013667312	4.62149004644855
CDV3	4299.73420004038	-0.834100146332284	0.172872863528278	-4.82493393878356	1.40049679753837e-06	1.95051386327785e-05	259.470161624556	286.108318350198	266.473657263956	272.887190664962	286.576698662502	284.590920314616	149.104407482817	160.506499116035	144.032010785552
TSPEAR	12.8903352026186	4.40379785162795	0.912957073376995	4.82366365303296	1.40945019569402e-06	1.96152838947069e-05	0.157075600769692	0.289674459843688	0.052423463239219	0.0556222949360763	0	0	1.47674910179114	1.82148903335863	2.3712575859394
RIMBP2	71.8858937510902	3.5358770640821	0.733311461827272	4.82179435089064	1.42272582681663e-06	1.97853738315966e-05	0.338760525768379	0.374839651113735	0.969087490309249	0.668343208713008	0	0.155362150983573	3.25363932629045	4.67661204145591	5.73416365397823
CADPS2	398.264167447753	-1.60874940282204	0.333673498855954	-4.82132805972863	1.42605607939275e-06	1.98170072794371e-05	24.8122031688311	23.312199543068	30.6127163624254	16.6887508314286	11.8437408159225	13.3741121711875	4.9113353053844	5.10760978277846	8.89138204989563
SBF1	1832.84473445397	0.724331478869169	0.150293162940416	4.81945728400387	1.43949268660075e-06	1.99889317294692e-05	42.9331887893882	47.7518601339431	40.2147086417442	40.8042848844071	28.1624439830041	34.8542358036715	59.8557401046491	68.0729815868238	58.7033217795199
CD38	280.292112958404	-5.72793887086554	1.18923997241259	-4.81647018578206	1.46119985636847e-06	2.02753629737337e-05	11.5840869386848	3.80764974251352	11.0867559014661	4.01760558269355	46.1496807237742	5.00408245037172	0.0446954868200688	0.790188524315417	0
C3orf86	17.7000697812564	-7.39298920011482	1.53533740689011	-4.81522118000735	1.47036936482783e-06	2.03875291397915e-05	6.01523013556624	6.87057775320949	1.94280309778567	11.7497016281329	0.353742751531368	6.07359231126553	0	0	0
SERPINH1	7138.31167342609	-2.40223555264923	0.499175288708322	-4.81240880105526	1.49121927955531e-06	2.06613658703848e-05	768.938758064226	356.335060467554	393.75375914786	215.943353960529	155.485286360573	435.038495199178	56.2354224608833	42.4137663804354	111.610100568222
TFPI2	742.054083473053	-5.18006618748609	1.07682752136531	-4.81048829520841	1.50562020767033e-06	2.08455116362853e-05	20.3608283449427	43.4720767403489	5.93397568099447	79.7162617854935	394.886912546635	39.433873047343	4.20089113326293	2.30936422157614	2.11425777716377
HSPB1	4534.4982847615	2.0721309889442	0.430785053918239	4.81012739438607	1.50834130833847e-06	2.08677964058558e-05	643.580965139915	256.275619306772	218.348084938196	313.329949063327	145.11778735835	424.336045774225	1354.78675304796	1374.47234313185	1292.00101150024
IRAK3	2571.44493191568	-2.52595239181397	0.525312036208988	-4.80847994659131	1.52082281534917e-06	2.10249834575592e-05	50.9062544374189	57.3685795957567	69.1986035158699	129.31940138977	147.976931708518	64.5266296819068	8.39901228888769	11.9779532822936	25.3983622713826
CD22	218.649607387857	-5.19719711776961	1.08154048236047	-4.80536531228741	1.54469197668538e-06	2.13392547242762e-05	8.03377789102379	10.3150608336203	46.8206407670996	12.8421007171975	2.55612848259845	1.52070313031874	0.347986808090266	0.659163346865064	0
SSH3	484.126730509534	1.82597601261497	0.380045921465779	4.80461941433933	1.55046143054688e-06	2.14032080125641e-05	20.8326934795777	25.9149783005128	19.8220794377898	16.7015683304236	5.77939832992096	19.0566295819347	61.2784159945731	70.9613712411957	49.9477960651395
PDE4B	2037.76100681321	-2.9489231718743	0.614079271652599	-4.80218647331673	1.56942435165198e-06	2.16490615561457e-05	39.5564558387144	87.3650126177922	27.8181556033309	132.319908566935	135.307513556301	32.4612730086218	11.0338567110589	8.3176006532052	10.0021879202364
DLG4	578.386527680256	-2.24406159453749	0.467464815350703	-4.80049304428172	1.58275473095614e-06	2.18169143311091e-05	18.4726833886318	16.115737967832	16.9486045774342	12.0931265009133	30.7769267382726	14.0599667955222	2.50379926692451	2.59094404430573	6.46139078924254
ASF1A	524.905897902441	0.893482464188625	0.186141434536287	4.80001922416927	1.58650400560953e-06	2.18525504044852e-05	39.0726517528879	40.8376765459575	43.8192522565069	47.3558207502347	33.5592428196712	27.5930966256942	73.0975351698799	67.3191890863622	66.4331688860266
TREML2	129.863335325498	-4.7302508866541	0.985612783136756	-4.79929944861294	1.59221583276927e-06	2.19151466601248e-05	6.54270022432784	18.5085831541299	8.7138183643986	17.310775038642	17.1037657786665	4.6070675627614	1.17408608198562	0	0.0650090709868308
MINK1	2871.5220309013	1.19668643449748	0.249392458452452	4.79840666363067	1.59932805753447e-06	2.19969120528588e-05	61.3392370315728	67.6419954521241	54.4261528469564	76.964693265307	68.5565596211326	42.5308085959883	135.216150965606	157.388553855047	121.700039165321
CELSR1	1102.90184743517	2.45287228508198	0.511220442750645	4.79807159487634	1.602005201137e-06	2.20176029620396e-05	7.68796224316911	11.2617847358798	5.11708544927776	10.0233698125953	5.30889713734829	1.57761694956189	33.8566780563689	41.6068875483263	31.6526310206394
CPEB2	1397.48485817223	2.02822541841989	0.422956087413187	4.79535696205388	1.62385406083218e-06	2.23015626467179e-05	16.388533601898	26.7274330839831	19.9635803365354	29.4321788770925	32.3041528520577	10.176537094616	105.333259466236	93.7975132394208	69.4107672634244
GPC2	106.820342107552	2.04011777371252	0.425478144136342	4.7948826557323	1.62770081801305e-06	2.23380520156265e-05	4.62741908854241	3.9075627578685	4.20641934197661	3.81626638527015	1.10999810488342	2.73655224764785	7.38835500757941	20.0051007929207	13.1462505617557
MARK4	662.306197621701	0.875705214032155	0.182649496731519	4.79445730594799	1.63115797244385e-06	2.23691451969765e-05	20.4982400385851	21.1666903456516	19.7505082708906	18.2336668453026	18.8125667391929	15.4092510058083	36.4447879204635	35.30945727158	28.9459823130222
VWC2	64.1496719546741	5.2617921918656	1.0977607008312	4.79320510187831	1.64137664909247e-06	2.24928505182935e-05	0	0.182657119211805	0.206600859365302	0.0219207454517552	0	0.198730997316694	7.70117410034651	1.87438296699529	1.47783383594687
C6orf62	3237.6285890924	-0.80276123774767	0.167513516728599	-4.79221768741375	1.64947785912724e-06	2.25873795238912e-05	432.623265712554	313.179747865917	376.283843578968	319.261367987613	297.197430066203	393.024755617074	183.401202555246	213.216191856134	196.201691776738
RUNX2	793.037866190819	-3.07221693331365	0.641199146150284	-4.79136154774852	1.65653312486103e-06	2.26674583718229e-05	50.648904752874	62.3227952551151	52.7675946063029	18.1474391263256	18.7165842558296	5.08124981750032	4.02176177501957	3.41731779069326	4.08496940688246
TMTC2	386.176105252502	1.51295348478558	0.315942989596492	4.7886914241011	1.67872383274595e-06	2.29543781762363e-05	7.97178332733227	4.78311247705564	9.94898191908947	7.48466378483693	3.78674326450063	8.47062521735922	21.8359765953684	19.6386801780764	16.2896422997141
TPP1	7138.77066947527	-1.976496473463	0.412824799898852	-4.78773676859352	1.68672684652489e-06	2.30470231562288e-05	378.174446576781	217.713942186041	258.161062069683	267.043065720299	564.709009256555	381.061307986021	96.439840986494	73.3679117247944	92.2627892224557
CIB1	755.312223307552	-1.13795458127674	0.237719151856708	-4.78697055911876	1.69317660387002e-06	2.31183254989496e-05	149.347808452657	157.526781728372	157.001719468556	198.110970791853	96.060382190306	165.848172656744	49.7608639924768	71.16456459497	83.0784570934252
GMIP	1031.75113340881	-2.09826872445482	0.438368164245804	-4.78654449751115	1.69677333074055e-06	2.3150597755322e-05	49.167470468988	72.28451044155	61.8334327270152	123.361422179316	142.044880272827	77.7155946292204	17.583396238283	23.6052933130029	20.5159390820598
CRISPLD2	4660.19285651007	-2.29825179846538	0.480368203852927	-4.78435454310176	1.71537666362417e-06	2.33874230086276e-05	284.943543991892	193.668077833244	299.898133166593	122.565941444206	57.9857321982723	236.698015219466	22.7490428657373	39.8672953403172	53.8042325980727
MSN	13262.1175450433	-1.44297680190698	0.301659299416511	-4.78346533555598	1.72298616891253e-06	2.34741236104236e-05	618.301109843633	868.391911465206	447.705815263425	919.12394672888	533.254287829778	709.296986519134	263.297846734513	192.768120509799	273.184631869921
TMEM86A	551.005354901724	2.1479142939011	0.449523848166499	4.77819876000335	1.7687249839193e-06	2.40797990196526e-05	11.2324417824975	13.6472376394178	18.4131762086057	6.96069170883054	24.4923710991938	11.6664416063236	74.4703602809555	53.7937412704686	60.4854784429924
PHLDA1	2884.94217103327	-2.33006703162912	0.487734406210597	-4.77732758230517	1.77640253118016e-06	2.41667979133162e-05	127.420375516987	317.35013311929	88.2169946441181	198.658473949364	164.225655688109	74.8996055939667	30.3211597460256	40.7389814313328	22.7208517152198
CCSER2	1719.43568982013	1.36303258078015	0.285594068216552	4.77262216716152	1.81842736787847e-06	2.47206049272632e-05	32.3368143209746	40.7827390200417	49.6483054886551	37.5933290225653	18.4033574685578	21.6126683030888	81.0941510584163	75.6296825097607	87.3650839330838
SLC2A12	193.241254883129	2.26356848073968	0.474310389053832	4.77233586482284	1.82101497718657e-06	2.47378691618674e-05	4.86366800392357	2.27328946702456	3.27445306028801	5.03321874381538	4.96839693733755	1.88444920571156	25.631417831362	14.545778395937	10.8633517743266
MAP3K6	1250.7971866202	1.59486174049539	0.334265984161029	4.7712355311843	1.83099279460936e-06	2.48554293029617e-05	41.2683838376771	35.7660743006932	37.6964661492106	34.1224290295459	13.045510619649	32.175018834797	83.1530751691971	126.04405425244	70.0151428080802
BAX	494.56143823902	-1.31358596380047	0.275398967143222	-4.76975631908357	1.84448908800882e-06	2.49982376152012e-05	91.3002081267029	64.7512780057985	46.2944369549199	52.5729805344473	38.0302856694667	59.1427135331012	21.265022453025	22.4279882873714	24.5393537266215
MROH2A	10.4352987214667	5.20903758570418	1.09209701725106	4.76975717671675	1.84448123536169e-06	2.49982376152012e-05	0.0815440756991696	0	0	0	0	0.0981689507687435	1.25692991246815	1.10320706744083	1.33121105484115
MYO6	1477.49934436471	1.93986534711987	0.406710624447038	4.76964512485333	1.84550747494774e-06	2.49982376152012e-05	18.5775222967314	27.2072989570178	24.1392967951476	20.0363256161213	5.87621221039223	10.9246932954403	61.5268125808843	57.1406503876187	74.0678277681891
JAML	1618.78800473338	-3.20250117957866	0.671830123907631	-4.76683177132881	1.87145443928649e-06	2.53314244002628e-05	17.2189577471203	48.5937426224842	42.8560410283737	72.9672301478808	156.211845015355	30.778168647668	6.7337995978453	7.06002872065165	6.80796575413471
GAPT	252.331991584179	-2.9744476608902	0.624305407679045	-4.76441117488984	1.89405928884535e-06	2.5600481705387e-05	13.9189234620329	11.3732936959637	61.1048079719685	34.5019674311554	25.2446736729884	15.4676834437644	5.33736215341802	2.62114603099566	1.57874916204957
PCDH20	18.6994771393034	3.28703017570744	0.689902988393542	4.76448171845345	1.89339681923826e-06	2.5600481705387e-05	0.391165804735238	0.10820656674948	0.342694527169058	0.467492699883414	0	0.156971700266471	1.63565556816512	1.7482728156441	3.65638608029426
PCP4L1	66.8919134231847	4.60247843852621	0.966054719420127	4.76420056338925	1.89603845172252e-06	2.56087956062148e-05	0.49848601040851	1.83858810785567	1.16457642305388	2.11823624470645	0	2.26710229833648	31.6067981530268	2.56914305890508	59.5022570789137
BATF3	83.0034907253273	-2.04200783388054	0.42866726855822	-4.76361967347923	1.90150750583316e-06	2.56641997947605e-05	11.6402660336316	9.55936993251392	8.37681640854509	12.1726437059561	10.112994411627	10.9479970397995	1.84912135984461	4.48187456651051	1.14936239946355
SCN1B	218.417990606864	-2.03859083028672	0.427967158322263	-4.76342819920691	1.90331354702817e-06	2.56701210717722e-05	10.6840141864995	8.70091642417126	15.9460539722107	4.35840023423014	6.28471451391412	7.06565037246401	1.17732000285905	2.67061637697861	2.40057886522102
CCL11	67.6890882770054	-9.32073676596492	1.95742777978103	-4.76172702882943	1.91943201230759e-06	2.58689279246681e-05	34.4042974905094	10.5459950313879	107.99588133299	2.71647112443035	0	5.03738586183493	0	0	0
IGLL5	945.642813987415	-7.34171131784805	1.54210607495381	-4.76083418455373	1.92794404114669e-06	2.59650081983414e-05	1216.62329811138	37.2603130523898	361.089760997765	19.0912830772902	9.54233621009186	20.4446554229812	4.11992916822541	0	0.18376350536606
POPDC3	71.6738842101382	-7.4904348597034	1.57343200799194	-4.76057104575045	1.93045961501545e-06	2.59802500446595e-05	15.2675187521228	41.0434151943648	1.74409183357356	3.15676040356948	8.03244286503595	0.493428147285	0	0.1980381107906	0
LIMK1	657.943661208499	-1.30142001328901	0.273531762952178	-4.75783872133539	1.95676735150842e-06	2.63154371470051e-05	35.3854711781866	33.3875374481014	25.8574449464764	37.1680535272848	17.6099354074363	23.3379314674951	11.0824644175002	8.37230171705529	14.0895014883656
ACADSB	786.110171110743	1.49006823083964	0.313256843695752	4.7566980924026	1.96785130949102e-06	2.64317893073535e-05	15.2526270756168	15.6745387312454	32.8319387795509	21.100247096973	17.2166154566297	14.1363919000804	51.4727895287291	64.4986682487306	40.4967719539571
PTPN2	1153.51157170115	-1.01869457006804	0.214161794564763	-4.75665873148994	1.96823487012252e-06	2.64317893073535e-05	42.1798376698971	31.0752180989681	35.8463439564642	44.4390235704806	33.5624695393058	44.907734478299	20.1435299542036	17.2210015818254	18.0917679389979
CNNM1	40.044288974663	2.05244720695895	0.431523502099847	4.75628140059924	1.97191549597638e-06	2.64622884356401e-05	0.872863363904613	0.335939555509431	1.2159245898552	0.604743372331318	0.761041098323822	0.852838773085185	2.21543606466407	3.960762215812	3.23762281164678
ISM1	332.764643537645	3.17200469093162	0.66699554794627	4.75566096460233	1.9779818379306e-06	2.65247364466493e-05	7.03139522642891	6.10708757974405	9.68962042090438	12.1282164015277	1.24050370731194	7.82778245304552	13.2409945767689	86.5791857174826	92.690312106641
LOC101928143	37.2994089445121	-8.44919685123757	1.77679425897061	-4.75530400246376	1.98148017221764e-06	2.65337437612083e-05	1.98547119159877	2.19693049261622	0.993966684022923	7.20655373951536	36.4976338626741	2.39026099676303	0	0	0
SLC1A3	1299.68651439411	-1.95196250368195	0.410478505820963	-4.75533426476985	1.98118336225148e-06	2.65337437612083e-05	33.8103473203747	18.3646429476835	11.1298171151424	23.6880488853663	16.6935515619736	15.776125453403	6.35997069070789	5.44546495059392	2.92113591598715
SFTPD	19.3743549504981	4.15836732289342	0.874540071412659	4.75491913844078	1.98525861182014e-06	2.6565392144199e-05	0	0.182991142966853	0.110388623394712	0.527059962256477	0	0.176972813561397	3.2542385301167	2.98318853064463	2.49659069100086
FGF22	20.3837457695333	5.49919342059585	1.15690840031254	4.75335248591008	2.00071092868833e-06	2.67530961361786e-05	0	0	0	0.446700287985552	0	0.202486712708748	6.06775825121911	3.73834360326101	5.04873362852909
TRIM38	1385.62871580172	-1.04724841485636	0.220328185788687	-4.75312956945401	2.00291898118153e-06	2.6763559396941e-05	38.3254125373432	39.6074983152244	55.957432540779	45.4578491195831	43.5945685943289	36.7718708275059	16.4009751937893	18.5059864668286	26.4138868502538
PARP1	2268.18821569311	-0.876881708266738	0.184539090881114	-4.75173961289131	2.0167398014189e-06	2.69290704351625e-05	45.9146462955208	31.6545934226879	33.9574400636956	31.7399455433028	32.546563379441	36.381576423003	19.0559070805611	18.4056290804894	18.5356941403133
WNK1	5433.08245676138	0.964326592857668	0.202998516804671	4.75041201303733	2.03002609292961e-06	2.70872138370011e-05	52.2003126462053	60.4974648916939	57.9233701639559	66.7288955614683	64.4281827091209	45.2154938715224	109.226754387825	111.588286739541	109.046433875053
TRIB1	1785.60160131696	-1.76186118213378	0.371146197880997	-4.74708131780107	2.06372996679771e-06	2.75173767021734e-05	115.13052678551	125.374215680274	86.5691068164528	263.686994735492	119.178944852843	121.35756340666	40.8237171032853	39.711013608984	38.2385449030114
SLC43A2	1638.75590413579	-2.84535440605506	0.599514825873628	-4.74609514770337	2.07381188684858e-06	2.76321819472642e-05	36.9215888776739	43.5839521433796	26.5124015609637	96.4429333615907	54.7794583836773	54.2440614078968	3.23672029703196	3.2784130816028	15.2902499668568
WTAPP1	38.005134522124	-7.52469064563037	1.58553555018439	-4.74583533920465	2.07647585222855e-06	2.76480550707368e-05	9.25798215187991	8.69186870370002	3.3004905943409	4.02344062451449	0.767168308935035	0.168870635816542	0.0460037455906953	0	0
ZNHIT3	463.073167589958	0.658848005622419	0.138884123056007	4.74386842156703	2.09675069117126e-06	2.7898226418178e-05	14.428984574647	13.839534124614	14.8666419192004	14.8830355438782	13.2478697101097	13.5993431351316	22.1138223243481	19.8517880103417	22.7771388591463
RIOK3	2261.08729418884	1.03510435345698	0.218208810040601	4.74364143805367	2.0991026204051e-06	2.79097397985024e-05	89.2927779830713	87.3573941000324	92.9199192639372	114.331466880288	57.5359380118434	69.0392957972242	182.649156166467	179.085830962221	137.217602063303
TNXB	1677.92824281066	3.68947192477763	0.778013886616034	4.74216718781841	2.11444010854156e-06	2.80867003658007e-05	2.68735628692541	2.59984147805149	4.63151362666538	10.0310538213004	0.722827919214389	10.5248543277197	17.9640303469269	91.2618469522637	89.6448487044541
WDFY4	908.467929192422	-2.12557495646698	0.448237324132319	-4.74207488316952	2.11540397982541e-06	2.80867003658007e-05	11.8536994555795	20.7892993683988	39.4359200757893	27.6347648521179	21.8277743283726	10.5280063242911	3.32737443625487	4.44000344019925	6.90793859738993
ARHGEF19	460.068031019792	1.58811135054113	0.334952486675407	4.74130336007962	2.12347696396709e-06	2.81739622060198e-05	25.7800260652204	16.037167283965	22.8479388595977	17.6246612780581	7.08344645965084	19.2056615722546	55.3001577246788	43.8653369793415	55.6686507307755
TUBB4A	24.4444816498488	4.11997695089506	0.869068726871623	4.74068025175143	2.130018571969e-06	2.82407970834364e-05	0.362769839872859	0.0802812074423937	0.0726439419172035	0.693689478274209	0	0.465845207374658	5.71075067935178	2.17349901718628	6.57177102388922
ACAP3	1290.42190559601	1.89459377598963	0.399727398246961	4.73971457623004	2.14019482505688e-06	2.83356965060774e-05	23.9607250203471	27.25485677632	29.255977242222	14.0811094432477	6.70140799122499	15.7634057021701	63.8508318558786	81.7280788723611	59.6284821494979
JMJD6	624.782712305507	-1.24752652318624	0.263203240186512	-4.73978406307695	2.13946101891294e-06	2.83356965060774e-05	40.5485395955325	28.8864400188183	21.9061220593277	37.7539798030379	28.9693326812816	30.972970049379	12.5024523514808	10.9307481958571	15.293686178119
TMEM99	357.283036042891	2.6225417368003	0.55335657806129	4.73933416674741	2.14421637216028e-06	2.8368934581351e-05	14.2332206024667	8.1285708629521	8.88764008677162	6.09695414358267	16.8800062280038	7.43132204787562	107.362299825554	48.1401911372864	27.2414198446061
ARIH1	1935.37197507611	0.668507038537717	0.14108284630259	4.7384005643317	2.15411685393426e-06	2.84798519829308e-05	17.063787532273	16.8472629843116	19.6410446718197	18.1925457805754	16.5686066452903	15.0965978657928	26.0220072316516	29.5452294005614	24.0057886522102
PCTP	329.341034648927	-1.82094636473656	0.384362297914541	-4.73757799507544	2.16287624163184e-06	2.85755373401803e-05	15.5266490831534	14.9548629400955	12.4850521387314	15.5971312330823	23.1725864701498	24.2772085688984	6.20024827689608	4.159209496253	4.40602112659366
ARHGAP30	2318.22157498951	-1.73407237992264	0.366059403446488	-4.73713381925492	2.16762040018629e-06	2.86180769290417e-05	91.5764607233554	113.581104012841	118.896787305197	178.935538842304	204.038036713858	143.885362664457	34.3757719935072	42.1300270052752	51.4081309318511
DYNLT1	904.021409093623	-1.01712753636035	0.21478804899441	-4.73549408881134	2.18522074573825e-06	2.88301716658397e-05	113.133085315176	84.300976942032	78.1031845823795	90.60116527096	71.9699390955095	100.450140542449	48.0524311875969	42.2016330370162	37.9962939926958
PPP1R13B	599.420902638702	1.74849122646224	0.369291133036119	4.73472301402704	2.19354458273073e-06	2.89196671321536e-05	9.24928564053149	11.3415131040524	11.3621408370029	10.1110211220998	2.66942195452064	7.81506065928674	26.3481178754885	31.2243604829102	26.037616736975
MORF4L2	4029.36755265902	-0.599022039452238	0.126581036696527	-4.73232053619824	2.21967528066167e-06	2.92436376976437e-05	484.80462762284	459.706322819059	482.225739479518	413.425772470186	299.967975397894	391.928784812892	235.35531879914	278.708725815294	291.963151978382
HMGCR	2356.51956371764	1.64404951333223	0.347554888884151	4.73033056335523	2.24154543729844e-06	2.95110617390188e-05	44.8557651605994	26.0930971555286	19.2444384836383	50.691363382703	30.9597053642483	27.1670572825182	109.923067187576	98.6223923941315	91.9593598681112
VMO1	125.400595660482	-3.82842730094967	0.809593913734412	-4.72882421174623	2.25823795650696e-06	2.97099925686487e-05	25.0207282833356	24.4662728335026	17.1866700939356	66.1419047584325	148.510281938051	25.6853008175753	3.43498453066864	5.06069991708981	2.75782565774146
GPR160	288.046014781831	-3.60575095780511	0.762845236912321	-4.72671360235489	2.28182742745159e-06	2.99993194138488e-05	11.0386034726709	10.3850641136164	14.4160335774519	22.6036259579786	56.1912407449663	15.2364665064402	1.74889838578642	3.29807362777499	0.449320855850544
GOLM1	1514.96572394613	-1.47473306435805	0.312021766295251	-4.72637880961992	2.28559095293286e-06	3.00277708539969e-05	138.088043881185	93.924271318075	188.213880715186	86.8330907363734	88.139356251155	81.104993224181	35.4406965638533	30.4537982135679	50.4558236803011
TCHP	699.13197555293	1.62484165540767	0.343833272137621	4.72566731342194	2.29360894048069e-06	3.01120379360731e-05	11.9211602515675	13.9045916322858	15.3203778808508	13.0754413919015	4.09253873839273	9.94050078029421	30.3464312432906	41.168041732209	28.3454699617425
LTBP4	1680.67824979898	2.12310955986916	0.449530136302075	4.7229526752851	2.32444953887172e-06	3.04956084156378e-05	23.2759570551814	29.2611637424684	27.2274152116997	27.6341025948593	8.66517077918886	29.2236014431482	42.3814923464765	113.689015375394	151.913573830034
OPRL1	70.6349693545117	-2.65032728867334	0.561235272125529	-4.72231062498252	2.33180178670687e-06	3.05707030332645e-05	5.39131792795665	4.33209746314147	6.04062317019206	3.95462292315297	13.1048083951928	4.94512604751561	0.673575721154314	1.2404584961609	1.14917820677133
SLITRK6	197.85479767289	4.24372201685166	0.898721286151415	4.72195560764395	2.33587674325424e-06	3.06027564395359e-05	4.39102660346106	0.995152467254671	0.476725868831646	3.54070671202462	0.192892333715474	0.212299248152513	24.1864171567339	25.9709761596586	36.4965723649855
CREM	1198.63895144429	-2.98701844786336	0.632801147138629	-4.72031136695931	2.35483898240988e-06	3.08296701923034e-05	30.2124449129979	47.8545867349633	25.0372399918882	104.213147087458	148.271283615026	55.5697584647234	9.94880440922343	8.43790385368896	7.98753759111309
SCGB3A2	7.72760001205843	6.40253953893656	1.35661918284961	4.71948179701239	2.36446202117169e-06	3.09340836135731e-05	0	0	0	0.230871330236998	0	0	1.99566388081534	6.51038775380446	6.86677210284151
PARP9	1700.06315553173	-1.34245512423116	0.284488161382229	-4.71884354592695	2.37189144184386e-06	3.10096726526299e-05	86.7267500203184	39.6232399319059	62.9404733274797	64.6984744250524	51.0820680788227	46.0260589566401	20.7792608630431	28.2646337448128	17.6189274511635
TNFSF14	197.262628234947	-2.54917913697006	0.540457941904187	-4.71670215075123	2.3969819725056e-06	3.13158939121922e-05	11.7300641110354	5.19174201769723	13.50630210474	31.8800463437093	8.10825749556129	13.9254094286081	2.14790333257209	1.7947721672487	2.98565718697467
TNC	12468.9224216283	-3.5072160264168	0.74365549649952	-4.71618382829913	2.40309330278049e-06	3.13739038013915e-05	293.344597111307	683.206484686775	620.978563304927	867.121363473462	59.783295690177	295.755886451087	25.1343532986286	12.1091090090013	80.1307447284676
CAMSAP1	893.431477564968	1.1115438025426	0.236136493992911	4.70720888477309	2.51131541613499e-06	3.27412747378599e-05	16.2180791538161	20.3399965418502	18.1178531387875	25.5665519692417	12.5014899283383	13.4558296325465	38.189901580837	37.8708102445122	33.8056964025027
ZNF440	553.669929207027	1.88311026908383	0.400036201442128	4.70734964059561	2.50958259369156e-06	3.27412747378599e-05	15.567677678226	14.3413861291328	15.6594807011478	10.1536159183728	4.35608461299995	7.9905844399942	30.7996752055943	58.6712071047966	29.6277858784078
ANK3	1121.25235135066	3.08819958292059	0.656148489989916	4.7065559549913	2.51936856224824e-06	3.28007110871349e-05	4.37154627335125	2.01714364225576	2.05227102806736	7.5923406903902	2.09985234873863	0.480421520008844	25.6160906898009	26.3284053219868	22.8492537045261
FABP4	3798.55443818298	-6.93348332267761	1.47311383419695	-4.70668536383496	2.51777048426184e-06	3.28007110871349e-05	316.219765197341	12.2738179091987	647.747298657515	88.2884683435532	12.4443030779772	4705.9204753651	0.783542246850434	17.3156770355258	6.65025226176095
ARFGAP3	1590.64177550875	-1.01479305609463	0.215686664664154	-4.70494111295552	2.53939241121428e-06	3.30384983562972e-05	138.18992729485	188.765082870508	157.586083717182	166.367728668033	107.354926702141	104.721945685931	54.7313715556635	80.7037067438139	70.8181766976521
ADGRE5	1577.44521496564	-2.20374072392297	0.468497079005894	-4.70385157704527	2.55298873709284e-06	3.31923895776876e-05	63.5064261562042	136.409436235452	43.3752630968874	124.139454212718	134.45090255696	64.7654239697269	16.4285769187335	18.6248551017782	26.3341092907189
TREML4	33.2866797299661	-8.29116753171621	1.76306069233744	-4.70271248616173	2.56727816399706e-06	3.33550728379798e-05	1.73247146368648	1.82113617772549	0.780578953192639	13.9875325772063	7.8959264524243	0.139045380769966	0	0	0
HGF	706.606975973855	-3.9391854943113	0.838175082466532	-4.69971677363552	2.60522551526386e-06	3.38246914409154e-05	13.8933446723378	65.6799548011945	16.1170785684529	5.44570383687289	44.8046586627402	3.67199989028455	1.27266652328218	1.80555201594383	1.81649461963818
GNE	570.718945595763	-0.954180723509811	0.203047680926223	-4.69929387598626	2.61062562416555e-06	3.38713790380677e-05	31.1179211005695	23.79345252952	28.6400229613942	33.9900473640415	20.8734802435385	31.9868840970511	11.6184910508533	14.804160413199	16.3871482474744
WNT10B	33.3528593395306	4.11773726828925	0.876356340558573	4.69870197511742	2.6182018309597e-06	3.39462162806889e-05	0.359283009424254	0.0993869619240707	1.34898208173815	1.04961687045463	0	0.14417739021015	8.18921501045837	5.46831876854321	10.879209294038
PFKFB3	5502.8636284741	-2.86892903613048	0.610944370593691	-4.69589241544622	2.65445234035561e-06	3.43924694533031e-05	181.045053131916	335.879554528958	63.6624226869034	538.915008790213	438.584542660183	237.153802408056	46.9690718152311	45.0862230837205	29.7412246636129
NASP	1774.8200440813	-0.656837033506517	0.140032331283159	-4.69060985765016	2.7239192799063e-06	3.52681796972144e-05	68.8154814840904	61.0152645002932	55.2107955476702	60.3131888547244	53.8537555980197	56.4043514605991	31.1127253714541	38.0622380565749	40.7135747210264
LINC01215	43.6772069689836	-6.39882124209453	1.36503580480794	-4.68765816951947	2.76349101804249e-06	3.57558789612196e-05	0.540795779810466	5.78445922142802	17.0561921959767	7.27707858038684	6.07968059229144	0.940407039964467	0.177359347873387	0	0
NECTIN4	1189.49206482978	4.09107154150027	0.872883666949582	4.68684625042546	2.77447237002279e-06	3.58732398586831e-05	23.7812520130419	22.8752687441121	3.04398703985042	28.1345224296908	3.44863378820864	0.976011719904397	219.222308720421	253.445256952454	181.093407816287
TLR6	433.059951359041	-2.73572335525706	0.583801988291191	-4.68604665644359	2.78532794076289e-06	3.59826926711204e-05	11.6521552345178	16.9624147860721	23.6820454360802	23.1942481396341	52.1532287707614	12.2723388413386	2.43759631317485	3.1049488058006	5.21882265313999
UCHL1	341.712084656697	-2.25414030224142	0.481043293730115	-4.68594060372887	2.78677080770262e-06	3.59826926711204e-05	52.081059458104	82.5765151857624	58.7168441809066	35.5355645135969	24.3154464786202	58.1113928601348	3.81881115131098	12.684489053629	15.4971669153767
PLTP	9723.8724259411	-3.31362330612115	0.707349140165749	-4.68456539771107	2.80554581463606e-06	3.62002179546236e-05	2052.59772483434	331.245127435041	468.379320050624	597.660092463283	1258.44324931563	3029.33812577199	103.907868995424	117.990498499845	170.237036056081
CD80	69.8628718138663	-4.6848189778445	1.00025203340573	-4.68363854447092	2.81826808810972e-06	3.63144578491228e-05	6.18052319783391	16.4935029669231	6.77060530548577	15.0626836604204	3.18137271965466	0.641932665935669	0.429239430147356	0.4215937372573	0
LMNB1	1117.27298445713	-2.11997097689307	0.452628664286505	-4.68368696939433	2.81760202433439e-06	3.63144578491228e-05	87.7134136145769	114.843891432622	49.4482693651436	139.839838692477	145.368504906763	55.4301941838574	24.8437827402629	24.3598323562079	17.8804470390533
IL10	515.681303801616	-5.05999951196473	1.08057652428318	-4.68268502808848	2.83141410963632e-06	3.64588261277862e-05	15.8964710059554	8.64441149052584	8.29818148960576	9.30970681029826	191.837399428612	51.414667722625	1.6041247910014	2.29767973845448	0.787046429350599
GEMIN4	576.702444684639	1.31171836472205	0.280169943886365	4.68186682171044	2.84274151669058e-06	3.65795950886559e-05	20.1224585966018	13.3143595680345	16.9726686218732	22.3268685509775	10.8199609944649	15.6605696998058	41.3293263741151	48.7903602412034	27.7442923661006
PIM2	532.198508873071	-2.18810619756118	0.467449578058693	-4.68094592500934	2.85554259895934e-06	3.67191484608648e-05	58.8924841387804	105.705431333549	70.9111168485083	66.1591439636049	64.7883500885122	17.5210777109096	15.1517943142309	11.856464945196	13.2788267725781
RASSF7	202.712961372189	1.86101428874502	0.397742092986004	4.6789472916323	2.88351549915525e-06	3.70534702129642e-05	11.6161384684826	11.8250322656795	8.83921313940832	12.6363942086758	13.7225171441309	4.02750420934297	39.985855459455	36.1005988118999	33.767092331495
FOXN3	3165.8643755131	1.57422578763215	0.336616751450136	4.67661154963449	2.91653979111995e-06	3.74522011207155e-05	34.0779886122202	59.3770001941069	65.6400603377019	40.2741519462648	24.5142394805181	31.2336389733818	131.366891957292	141.360221352714	86.718597876667
MPZL3	946.925002985397	2.30033201931845	0.491996417711729	4.67550562668173	2.93230236749133e-06	3.7628875356994e-05	18.9456389484392	39.3307370591242	15.6216392495413	42.9326192626887	25.2357219159249	8.80316448558175	133.078556472523	117.047832440912	107.616208706889
AP1S2	1396.58759015297	-1.97639003900886	0.422760891959895	-4.67495947850435	2.94011666290193e-06	3.77033813041809e-05	56.2969602351848	41.3856427857695	74.078351956755	91.5382707018339	106.241174176577	117.620980061176	18.3219917629204	17.8015392440954	25.7482869442093
DMXL2	2622.61616073834	-3.41719769151007	0.731223508054156	-4.67326016446532	2.96455846983949e-06	3.7990867380728e-05	21.8107516763887	31.3981098947258	31.1895951737539	81.8780565960555	168.024296963859	37.0876991880515	3.54045585742532	5.36325127738257	9.40967104988496
COL4A1	23926.5311892428	-4.15746795022838	0.889950730005032	-4.67157091966751	2.98904858925683e-06	3.82785799554623e-05	837.011117133251	1236.09065991704	755.855508804632	324.13904892998	9.38260306428435	463.807650891985	35.9841818854898	18.5852189118572	39.521874971255
SELENOI	1466.48473363043	1.5771073951	0.337655473054476	4.670759164166	3.00088608692893e-06	3.84039777750536e-05	24.3130450679991	30.4693091520374	20.8695036411015	42.9219012777198	18.4267213461405	15.5667579674337	78.0168763977533	80.7278553308383	58.7527080665443
PSAT1	695.665983751249	2.74109659297179	0.5871178211772	4.6687334195984	3.03062317038986e-06	3.8746824500873e-05	72.9677163504199	18.2805331470822	9.86126692952211	20.0259424482545	13.7077721540832	27.0289471069445	182.621919711284	186.976344692859	145.003233812648
TEX29	14.7728266923643	-7.11197936900836	1.5233470516919	-4.66865338473557	3.03180383465338e-06	3.8746824500873e-05	10.263806097156	2.43362907079557	3.67019078933151	0.778828493738828	9.35568172564761	6.2762408692318	0	0	0
MYL12A	3557.46923719318	-0.827229981140452	0.177243587718883	-4.667192713637	3.05342914153069e-06	3.89966521789777e-05	366.308520870247	403.531159147762	345.778454982439	362.211760890872	217.86960065326	330.356003252856	192.609443990795	174.162500296406	180.324485306205
PROS1	1923.37124832752	1.16312226562315	0.249225411992642	4.66694891312885	3.05705299984365e-06	3.90163922631303e-05	63.0385219583851	49.5427975036343	91.4792616732765	60.4690127374056	41.5400045999424	74.894340609729	140.822379884764	129.289199418838	139.184606018111
KY	183.417357045937	5.19300723030611	1.11282403562875	4.66651246202823	3.06355072915397e-06	3.90727590958809e-05	0.0519106270143588	0.660551741271378	0.129937503040437	1.48895464062412	0	0.0624939548833352	10.4531079446106	19.7395658525842	11.1807874099798
GALNS	464.068670463215	-0.992208884958431	0.212632499889732	-4.66630870385748	3.0665887429677e-06	3.90849538767655e-05	20.2147686015704	15.4451029467012	14.8388350100952	14.119642114054	17.488415154856	14.1709369126245	7.4594783282678	8.54472458031524	7.55573769230778
CORIN	553.899505347455	4.13799417963632	0.887467128880544	4.66270134968944	3.12085493801188e-06	3.97496137084362e-05	0.44010031337342	0.640753242029812	4.93987447980698	1.69788627010999	4.01160974818144	0.390398236697829	9.73883238911667	39.2612616312168	58.4043272697065
TLR10	250.016458140947	-3.47773883773805	0.745892929856003	-4.66251749887137	3.12364517153181e-06	3.97581792883649e-05	8.86197351837347	16.0570028086062	54.125075661933	14.0038951733371	29.4842654505404	2.88944410572297	1.70749369332445	1.55219059808849	2.15841520776452
ARID3A	216.063926520961	-1.25243704869356	0.268669675087763	-4.66162416091227	3.13723711693161e-06	3.99041257678009e-05	7.83385811341352	10.7098712624896	8.68627076581263	10.5918660719787	8.38003197226202	7.97607422229016	3.24864720993193	2.69026692280871	5.14825542281535
CELSR2	1701.38904271025	3.40813966056026	0.731130089550574	4.66146819734261	3.1396158785156e-06	3.99073449581936e-05	10.5977426456015	10.7190116599469	3.64635218976454	19.1314595888324	2.58929768369554	1.0376220899259	78.1480399180932	75.1723649726489	83.8864789975734
DOK2	625.497470456534	-3.05781159126883	0.656022446096692	-4.66113866905422	3.1446475456864e-06	3.99442577961546e-05	61.4678922996333	37.4902618508056	43.3215582282917	91.6867989826551	207.423241159581	153.970856659908	7.43292953439395	14.047994943784	15.9136854710634
PSTPIP1	306.21282260422	-2.2527877186817	0.483401769595226	-4.66028024797687	3.15779138268536e-06	4.00840942654057e-05	18.8982941506133	12.2075175776855	14.4725663558091	22.3009893926458	40.0392866906034	19.7177080806193	3.14919475227044	5.52809488101088	4.94916018780809
NR4A3	441.037033831877	-3.53635321354644	0.759042129670185	-4.65896829084182	3.177981465685e-06	4.0313124349169e-05	6.17915279357719	37.3797134164707	8.07620232312323	71.8145493140194	14.6375770046084	10.4234156295333	2.15999753152866	1.93082453282695	2.02646267843333
VPS51	1155.29340477831	1.16052607407973	0.249226737254974	4.65650711019997	3.21619177496118e-06	4.07702797995416e-05	33.1286175409139	44.0730668005061	51.0487438558741	34.9393953203439	33.7757638505202	47.9899318164768	85.6628205046699	109.643313060255	70.3386824776212
VPS9D1	332.292806730514	-1.16755233308738	0.250833330451687	-4.65469374020159	3.24462622302548e-06	4.1102977537841e-05	26.2302144698489	29.952581988702	24.7219949160504	30.6146443598701	32.2617625836746	32.3919328064998	11.8369841177103	11.0853907764702	15.6181373476804
GPR183	3036.13487023218	-3.61747297771444	0.777229797109842	-4.65431586792754	3.25058170897393e-06	4.11506547567611e-05	122.981774534655	348.407099802609	340.389249122115	676.953104630228	1705.64719830845	326.71092899877	63.2961303783822	54.6655703803702	30.3740898554968
FCHSD2	1417.51628943052	-1.41222074172833	0.303476646745431	-4.65347418614703	3.26388480889348e-06	4.12912219691147e-05	87.302688785723	61.4597413711613	102.752466694128	66.624756043226	106.212660606224	69.4600072957877	29.245322219098	37.3187622389348	24.254084940939
ABCA5	1233.5431906741	2.38988365432227	0.513717690303649	4.65213423526383	3.28517103490578e-06	4.15045767222888e-05	7.47496656525987	9.68560613820507	24.1771052168883	8.20498600106979	3.56054795659024	5.99928826589561	30.6290616628405	60.7560695662599	54.6050504910056
TMEM106A	545.550222240885	-2.69729338825583	0.57979137487481	-4.65217922367029	3.28445420189629e-06	4.15045767222888e-05	40.2326660768584	22.1865207730231	30.669675203948	38.7162894723688	84.776423333733	79.4671755907027	7.02575067270546	4.35495605110109	11.9005492668526
EPHX3	554.508318102405	4.80892438408729	1.035233810085	4.64525437368825	3.39657679316084e-06	4.28832096266319e-05	10.7125048909968	10.2141192805489	0.570520714569255	18.1600009759589	0.207759157484765	1.28050621636888	233.595238662509	123.564188658557	173.801909842002
[truncated: 17,287 more rows]
