# Supplementary material for: Identification and Verification of Five Potential Biomarkers Related to Skin and Thermal Injury Using Weighted Gene Co-Expression Network Analysis
Source: Front Genet. 2022 Jan 3;12:781589. doi: 10.3389/fgene.2021.781589 (PMC8762241; doi:10.3389/fgene.2021.781589)
Supplement: Supplementary file 3 [file DataSheet8.ZIP › GSE37069_targets.txt]

title	geo_accession	group
GSM909681	Blood, Subject 35524, 28.8 hours since injury	GSM909681	Burn
GSM909682	Blood, Subject 58049, 17.8 hours since injury	GSM909682	Burn
GSM909683	Blood, Subject 58049, 323.3 hours since injury	GSM909683	Burn
GSM909684	Blood, Subject 138472, 61.8 hours since injury	GSM909684	Burn
GSM909685	Blood, Subject 138472, 327.7 hours since injury	GSM909685	Burn
GSM909686	Blood, Subject 158464, 60.2 hours since injury	GSM909686	Burn
GSM909687	Blood, Subject 172837, 18.9 hours since injury	GSM909687	Burn
GSM909688	Blood, Subject 255010, 26.4 hours since injury	GSM909688	Burn
GSM909689	Blood, Subject 255010, 117.3 hours since injury	GSM909689	Burn
GSM909690	Blood, Subject 400477, 49.1 hours since injury	GSM909690	Burn
GSM909691	Blood, Subject 412828, 49.8 hours since injury	GSM909691	Burn
GSM909692	Blood, Subject 412828, 141.9 hours since injury	GSM909692	Burn
GSM909693	Blood, Subject 465597, 30.6 hours since injury	GSM909693	Burn
GSM909694	Blood, Subject 465597, 197.6 hours since injury	GSM909694	Burn
GSM909695	Blood, Subject 465597, 365.9 hours since injury	GSM909695	Burn
GSM909696	Blood, Subject 521404, 9.7 hours since injury	GSM909696	Burn
GSM909697	Blood, Subject 521404, 375.5 hours since injury	GSM909697	Burn
GSM909698	Blood, Subject 521404, 1017.7 hours since injury	GSM909698	Burn
GSM909699	Blood, Subject 526747, 27.1 hours since injury	GSM909699	Burn
GSM909700	Blood, Subject 564731, 237.3 hours since injury	GSM909700	Burn
GSM909701	Blood, Subject 628704, 37.5 hours since injury	GSM909701	Burn
GSM909702	Blood, Subject 628704, 541.4 hours since injury	GSM909702	Burn
GSM909703	Blood, Subject 648231, 8.4 hours since injury	GSM909703	Burn
GSM909704	Blood, Subject 764107, 49.4 hours since injury	GSM909704	Burn
GSM909705	Blood, Subject 764107, 133.3 hours since injury	GSM909705	Burn
GSM909706	Blood, Subject 764107, 301 hours since injury	GSM909706	Burn
GSM909707	Blood, Subject 872384, 20.3 hours since injury	GSM909707	Burn
GSM909708	Blood, Subject 872384, 68.9 hours since injury	GSM909708	Burn
GSM909709	Blood, Subject 872384, 1598.3 hours since injury	GSM909709	Burn
GSM909710	Blood, Subject 962714, 22.6 hours since injury	GSM909710	Burn
GSM909711	Blood, Subject 962714, 238.4 hours since injury	GSM909711	Burn
GSM909712	Blood, Subject 1054825, 103 hours since injury	GSM909712	Burn
GSM909713	Blood, Subject 1054825, 556.9 hours since injury	GSM909713	Burn
GSM909714	Blood, Subject 1180171, 924.9 hours since injury	GSM909714	Burn
GSM909715	Blood, Subject 1437553, 39.9 hours since injury	GSM909715	Burn
GSM909716	Blood, Subject 1464254, 67.5 hours since injury	GSM909716	Burn
GSM909717	Blood, Subject 1593065, 380.2 hours since injury	GSM909717	Burn
GSM909718	Blood, Subject 1593065, 957.6 hours since injury	GSM909718	Burn
GSM909719	Blood, Subject 2058659, 27.1 hours since injury	GSM909719	Burn
GSM909720	Blood, Subject 2058659, 193.9 hours since injury	GSM909720	Burn
GSM909721	Blood, Subject 2058659, 411.3 hours since injury	GSM909721	Burn
GSM909722	Blood, Subject 2144435, 30 hours since injury	GSM909722	Burn
GSM909723	Blood, Subject 2415554, 73.8 hours since injury	GSM909723	Burn
GSM909724	Blood, Subject 2415554, 337.2 hours since injury	GSM909724	Burn
GSM909725	Blood, Subject 2415554, 507.1 hours since injury	GSM909725	Burn
GSM909726	Blood, Subject 2490429, 19 hours since injury	GSM909726	Burn
GSM909727	Blood, Subject 2490429, 498 hours since injury	GSM909727	Burn
GSM909728	Blood, Subject 2490429, 883 hours since injury	GSM909728	Burn
GSM909729	Blood, Subject 2490429, 4364.9 hours since injury	GSM909729	Burn
GSM909730	Blood, Subject 2490429, 10051.4 hours since injury	GSM909730	Burn
GSM909731	Blood, Subject 2861950, 337.3 hours since injury	GSM909731	Burn
GSM909732	Blood, Subject 2990794, 81.6 hours since injury	GSM909732	Burn
GSM909733	Blood, Subject 2990794, 680.5 hours since injury	GSM909733	Burn
GSM909734	Blood, Subject 2990794, 2078.8 hours since injury	GSM909734	Burn
GSM909735	Blood, Subject 2990794, 6608.5 hours since injury	GSM909735	Burn
GSM909736	Blood, Subject 3298318, 120.6 hours since injury	GSM909736	Burn
GSM909737	Blood, Subject 3764059, 17.8 hours since injury	GSM909737	Burn
GSM909738	Blood, Subject 3764059, 125.6 hours since injury	GSM909738	Burn
GSM909739	Blood, Subject 3797846, 38.7 hours since injury	GSM909739	Burn
GSM909740	Blood, Subject 4242914, 58.5 hours since injury	GSM909740	Burn
GSM909741	Blood, Subject 4242914, 273.1 hours since injury	GSM909741	Burn
GSM909742	Blood, Subject 4242914, 4832.7 hours since injury	GSM909742	Burn
GSM909743	Blood, Subject 4242914, 6632.9 hours since injury	GSM909743	Burn
GSM909744	Blood, Subject 4242914, 8841.1 hours since injury	GSM909744	Burn
GSM909745	Blood, Subject 4746192, 143.3 hours since injury	GSM909745	Burn
GSM909746	Blood, Subject 4746192, 263.8 hours since injury	GSM909746	Burn
GSM909747	Blood, Subject 4746192, 383.5 hours since injury	GSM909747	Burn
GSM909748	Blood, Subject 4746192, 477.8 hours since injury	GSM909748	Burn
GSM909749	Blood, Subject 4766480, 60.2 hours since injury	GSM909749	Burn
GSM909750	Blood, Subject 4870830, 28.4 hours since injury	GSM909750	Burn
GSM909751	Blood, Subject 4870830, 363.9 hours since injury	GSM909751	Burn
GSM909752	Blood, Subject 4902059, 12.7 hours since injury	GSM909752	Burn
GSM909753	Blood, Subject 4902059, 31.8 hours since injury	GSM909753	Burn
GSM909754	Blood, Subject 4902059, 585.8 hours since injury	GSM909754	Burn
GSM909755	Blood, Subject 4902059, 1042 hours since injury	GSM909755	Burn
GSM909756	Blood, Subject 5069320, 58.2 hours since injury	GSM909756	Burn
GSM909757	Blood, Subject 5069320, 245.1 hours since injury	GSM909757	Burn
GSM909758	Blood, Subject 5069320, 11049.5 hours since injury	GSM909758	Burn
GSM909759	Blood, Subject 5378535, 74.6 hours since injury	GSM909759	Burn
GSM909760	Blood, Subject 5378535, 543.4 hours since injury	GSM909760	Burn
GSM909761	Blood, Subject 5414220, 8.6 hours since injury	GSM909761	Burn
GSM909762	Blood, Subject 5414220, 124 hours since injury	GSM909762	Burn
GSM909763	Blood, Subject 5601557, 61.8 hours since injury	GSM909763	Burn
GSM909764	Blood, Subject 5734455, 68.3 hours since injury	GSM909764	Burn
GSM909765	Blood, Subject 5805341, 38.9 hours since injury	GSM909765	Burn
GSM909766	Blood, Subject 5805341, 252.6 hours since injury	GSM909766	Burn
GSM909767	Blood, Subject 5805341, 517.1 hours since injury	GSM909767	Burn
GSM909768	Blood, Subject 5970905, 51.6 hours since injury	GSM909768	Burn
GSM909769	Blood, Subject 5970905, 243.1 hours since injury	GSM909769	Burn
GSM909770	Blood, Subject 5970905, 411.2 hours since injury	GSM909770	Burn
GSM909771	Blood, Subject 5970905, 726 hours since injury	GSM909771	Burn
GSM909772	Blood, Subject 5970905, 1467.3 hours since injury	GSM909772	Burn
GSM909773	Blood, Subject 6020657, 4.8 hours since injury	GSM909773	Burn
GSM909774	Blood, Subject 6020657, 285.8 hours since injury	GSM909774	Burn
GSM909775	Blood, Subject 6173557, 22.6 hours since injury	GSM909775	Burn
GSM909776	Blood, Subject 6173557, 781.1 hours since injury	GSM909776	Burn
GSM909777	Blood, Subject 6173557, 7547.9 hours since injury	GSM909777	Burn
GSM909778	Blood, Subject 6358333, 39.4 hours since injury	GSM909778	Burn
GSM909779	Blood, Subject 6358333, 375.6 hours since injury	GSM909779	Burn
GSM909780	Blood, Subject 6793503, 95.7 hours since injury	GSM909780	Burn
GSM909781	Blood, Subject 6793503, 311.5 hours since injury	GSM909781	Burn
GSM909782	Blood, Subject 6795272, 36 hours since injury	GSM909782	Burn
GSM909783	Blood, Subject 6795272, 900.4 hours since injury	GSM909783	Burn
GSM909784	Blood, Subject 6828937, 18.3 hours since injury	GSM909784	Burn
GSM909785	Blood, Subject 6844374, 61 hours since injury	GSM909785	Burn
GSM909786	Blood, Subject 7323512, 62 hours since injury	GSM909786	Burn
GSM909787	Blood, Subject 7323512, 396.5 hours since injury	GSM909787	Burn
GSM909788	Blood, Subject 7323512, 564.7 hours since injury	GSM909788	Burn
GSM909789	Blood, Subject 7323512, 1405 hours since injury	GSM909789	Burn
GSM909790	Blood, Subject 7358650, 20.3 hours since injury	GSM909790	Burn
GSM909791	Blood, Subject 7358650, 206.5 hours since injury	GSM909791	Burn
GSM909792	Blood, Subject 7358650, 447.1 hours since injury	GSM909792	Burn
GSM909793	Blood, Subject 7358650, 1166.6 hours since injury	GSM909793	Burn
GSM909794	Blood, Subject 7549204, 20.3 hours since injury	GSM909794	Burn
GSM909795	Blood, Subject 7692351, 38.7 hours since injury	GSM909795	Burn
GSM909796	Blood, Subject 7880568, 180.9 hours since injury	GSM909796	Burn
GSM909797	Blood, Subject 7880568, 348.3 hours since injury	GSM909797	Burn
GSM909798	Blood, Subject 7880568, 685.5 hours since injury	GSM909798	Burn
GSM909799	Blood, Subject 7880568, 853.7 hours since injury	GSM909799	Burn
GSM909800	Blood, Subject 7946694, 40.1 hours since injury	GSM909800	Burn
GSM909801	Blood, Subject 7961946, 14.3 hours since injury	GSM909801	Burn
GSM909802	Blood, Subject 8329814, 7.1 hours since injury	GSM909802	Burn
GSM909803	Blood, Subject 8329814, 79.5 hours since injury	GSM909803	Burn
GSM909804	Blood, Subject 8329814, 347.3 hours since injury	GSM909804	Burn
GSM909805	Blood, Subject 8329814, 510.2 hours since injury	GSM909805	Burn
GSM909806	Blood, Subject 8329814, 1013.9 hours since injury	GSM909806	Burn
GSM909807	Blood, Subject 8329814, 2147.9 hours since injury	GSM909807	Burn
GSM909808	Blood, Subject 8368103, 514.5 hours since injury	GSM909808	Burn
GSM909809	Blood, Subject 8368103, 1066.5 hours since injury	GSM909809	Burn
GSM909810	Blood, Subject 8368103, 1672.1 hours since injury	GSM909810	Burn
GSM909811	Blood, Subject 8368103, 8459.9 hours since injury	GSM909811	Burn
GSM909812	Blood, Subject 8533166, 111.4 hours since injury	GSM909812	Burn
GSM909813	Blood, Subject 8533166, 543.9 hours since injury	GSM909813	Burn
GSM909814	Blood, Subject 8604592, 76.7 hours since injury	GSM909814	Burn
GSM909815	Blood, Subject 8656000, 37.8 hours since injury	GSM909815	Burn
GSM909816	Blood, Subject 8656000, 158.1 hours since injury	GSM909816	Burn
GSM909817	Blood, Subject 8656000, 349.2 hours since injury	GSM909817	Burn
GSM909818	Blood, Subject 8808968, 114.4 hours since injury	GSM909818	Burn
GSM909819	Blood, Subject 8808968, 469.4 hours since injury	GSM909819	Burn
GSM909820	Blood, Subject 8826596, 50 hours since injury	GSM909820	Burn
GSM909821	Blood, Subject 8826596, 9122 hours since injury	GSM909821	Burn
GSM909822	Blood, Subject 8840395, 34.2 hours since injury	GSM909822	Burn
GSM909823	Blood, Subject 8840395, 274.1 hours since injury	GSM909823	Burn
GSM909824	Blood, Subject 8840395, 802.4 hours since injury	GSM909824	Burn
GSM909825	Blood, Subject 8840395, 1552.1 hours since injury	GSM909825	Burn
GSM909826	Blood, Subject 8846868, 88.9 hours since injury	GSM909826	Burn
GSM909827	Blood, Subject 8846868, 640.2 hours since injury	GSM909827	Burn
GSM909828	Blood, Subject 8905476, 42.4 hours since injury	GSM909828	Burn
GSM909829	Blood, Subject 9092445, 133.7 hours since injury	GSM909829	Burn
GSM909830	Blood, Subject 9092445, 830.3 hours since injury	GSM909830	Burn
GSM909831	Blood, Subject 9105776, 200.7 hours since injury	GSM909831	Burn
GSM909832	Blood, Subject 9105776, 726.5 hours since injury	GSM909832	Burn
GSM909833	Blood, Subject 9112289, 60.2 hours since injury	GSM909833	Burn
GSM909834	Blood, Subject 9171091, 14.2 hours since injury	GSM909834	Burn
GSM909835	Blood, Subject 9224540, 36.4 hours since injury	GSM909835	Burn
GSM909836	Blood, Subject 9224540, 155.8 hours since injury	GSM909836	Burn
GSM909837	Blood, Subject 9224540, 494.5 hours since injury	GSM909837	Burn
GSM909838	Blood, Subject 9295534, 353 hours since injury	GSM909838	Burn
GSM909839	Blood, Subject 9305027, 17.9 hours since injury	GSM909839	Burn
GSM909840	Blood, Subject 9305027, 61.1 hours since injury	GSM909840	Burn
GSM909841	Blood, Subject 9305027, 355.8 hours since injury	GSM909841	Burn
GSM909842	Blood, Subject 9432730, 30.6 hours since injury	GSM909842	Burn
GSM909843	Blood, Subject 9432730, 360.2 hours since injury	GSM909843	Burn
GSM909844	Blood, Subject 9432730, 937.3 hours since injury	GSM909844	Burn
GSM909845	Blood, Subject 9462260, 16.1 hours since injury	GSM909845	Burn
GSM909846	Blood, Subject 9462260, 280.9 hours since injury	GSM909846	Burn
GSM909847	Blood, Subject 9577776, 6.5 hours since injury	GSM909847	Burn
GSM909848	Blood, Subject 9577776, 149.5 hours since injury	GSM909848	Burn
GSM909849	Blood, Subject 9577776, 485.6 hours since injury	GSM909849	Burn
GSM909850	Blood, Subject 9581615, 15.3 hours since injury	GSM909850	Burn
GSM909851	Blood, Subject 9581615, 111.3 hours since injury	GSM909851	Burn
GSM909852	Blood, Subject 9581615, 544.4 hours since injury	GSM909852	Burn
GSM909853	Blood, Subject 9581615, 879.3 hours since injury	GSM909853	Burn
GSM909854	Blood, Subject 9699116, 36.5 hours since injury	GSM909854	Burn
GSM909855	Blood, Subject 9699116, 516 hours since injury	GSM909855	Burn
GSM909856	Blood, Subject 9885016, 262.2 hours since injury	GSM909856	Burn
GSM909857	Blood, Subject 9998998, 39.5 hours since injury	GSM909857	Burn
GSM909858	Blood, Subject 9998998, 222.7 hours since injury	GSM909858	Burn
GSM909859	Blood, Subject 9998998, 390.4 hours since injury	GSM909859	Burn
GSM909860	Blood, Subject 10017187, 369.8 hours since injury	GSM909860	Burn
GSM909861	Blood, Subject 10017187, 538.3 hours since injury	GSM909861	Burn
GSM909862	Blood, Subject 10078209, 151.7 hours since injury	GSM909862	Burn
GSM909863	Blood, Subject 10078209, 320.8 hours since injury	GSM909863	Burn
GSM909864	Blood, Subject 10078209, 439.4 hours since injury	GSM909864	Burn
GSM909865	Blood, Subject 10078209, 805.5 hours since injury	GSM909865	Burn
GSM909866	Blood, Subject 10078209, 16664.2 hours since injury	GSM909866	Burn
GSM909867	Blood, Subject 10340666, 6.9 hours since injury	GSM909867	Burn
GSM909868	Blood, Subject 10340666, 271.3 hours since injury	GSM909868	Burn
GSM909869	Blood, Subject 10488200, 61.9 hours since injury	GSM909869	Burn
GSM909870	Blood, Subject 10488200, 75.4 hours since injury	GSM909870	Burn
GSM909871	Blood, Subject 10488200, 292.7 hours since injury	GSM909871	Burn
GSM909872	Blood, Subject 10554016, 71.6 hours since injury	GSM909872	Burn
GSM909873	Blood, Subject 10733971, 12.2 hours since injury	GSM909873	Burn
GSM909874	Blood, Subject 10733971, 60 hours since injury	GSM909874	Burn
GSM909875	Blood, Subject 10974188, 78.6 hours since injury	GSM909875	Burn
GSM909876	Blood, Subject 10974188, 149.9 hours since injury	GSM909876	Burn
GSM909877	Blood, Subject 10974188, 294.3 hours since injury	GSM909877	Burn
GSM909878	Blood, Subject 10974188, 486.5 hours since injury	GSM909878	Burn
GSM909879	Blood, Subject 11243166, 27.9 hours since injury	GSM909879	Burn
GSM909880	Blood, Subject 11243166, 1177.3 hours since injury	GSM909880	Burn
GSM909881	Blood, Subject 11287081, 19.5 hours since injury	GSM909881	Burn
GSM909882	Blood, Subject 11430614, 18.1 hours since injury	GSM909882	Burn
GSM909883	Blood, Subject 11430614, 306.1 hours since injury	GSM909883	Burn
GSM909884	Blood, Subject 11430614, 882.1 hours since injury	GSM909884	Burn
GSM909885	Blood, Subject 11710452, 69 hours since injury	GSM909885	Burn
GSM909886	Blood, Subject 11878509, 7.4 hours since injury	GSM909886	Burn
GSM909887	Blood, Subject 11878509, 461.4 hours since injury	GSM909887	Burn
GSM909888	Blood, Subject 11878509, 798.8 hours since injury	GSM909888	Burn
GSM909889	Blood, Subject 11898826, 55.1 hours since injury	GSM909889	Burn
GSM909890	Blood, Subject 11916003, 14.3 hours since injury	GSM909890	Burn
GSM909891	Blood, Subject 12097532, 78.8 hours since injury	GSM909891	Burn
GSM909892	Blood, Subject 12097532, 705.3 hours since injury	GSM909892	Burn
GSM909893	Blood, Subject 12097532, 1230.3 hours since injury	GSM909893	Burn
GSM909894	Blood, Subject 12228679, 7647.3 hours since injury	GSM909894	Burn
GSM909895	Blood, Subject 12286546, 19.5 hours since injury	GSM909895	Burn
GSM909896	Blood, Subject 12286546, 110.5 hours since injury	GSM909896	Burn
GSM909897	Blood, Subject 12286546, 280 hours since injury	GSM909897	Burn
GSM909898	Blood, Subject 12286546, 449.8 hours since injury	GSM909898	Burn
GSM909899	Blood, Subject 12286546, 1526.3 hours since injury	GSM909899	Burn
GSM909900	Blood, Subject 12286546, 3974.3 hours since injury	GSM909900	Burn
GSM909901	Blood, Subject 12576618, 386.8 hours since injury	GSM909901	Burn
GSM909902	Blood, Subject 12627768, 41.1 hours since injury	GSM909902	Burn
GSM909903	Blood, Subject 12627768, 136 hours since injury	GSM909903	Burn
GSM909904	Blood, Subject 12627768, 448.7 hours since injury	GSM909904	Burn
GSM909905	Blood, Subject 12747936, 89.6 hours since injury	GSM909905	Burn
GSM909906	Blood, Subject 12747936, 113.2 hours since injury	GSM909906	Burn
GSM909907	Blood, Subject 12747936, 137.1 hours since injury	GSM909907	Burn
GSM909908	Blood, Subject 12823756, 4.9 hours since injury	GSM909908	Burn
GSM909909	Blood, Subject 12823756, 50.5 hours since injury	GSM909909	Burn
GSM909910	Blood, Subject 12823756, 319.9 hours since injury	GSM909910	Burn
GSM909911	Blood, Subject 12823756, 488.6 hours since injury	GSM909911	Burn
GSM909912	Blood, Subject 12892719, 41.8 hours since injury	GSM909912	Burn
GSM909913	Blood, Subject 13009418, 419 hours since injury	GSM909913	Burn
GSM909914	Blood, Subject 13132431, 834 hours since injury	GSM909914	Burn
GSM909915	Blood, Subject 13132431, 1001.9 hours since injury	GSM909915	Burn
GSM909916	Blood, Subject 13209373, 48.2 hours since injury	GSM909916	Burn
GSM909917	Blood, Subject 13216633, 24.7 hours since injury	GSM909917	Burn
GSM909918	Blood, Subject 13216633, 360.6 hours since injury	GSM909918	Burn
GSM909919	Blood, Subject 13339157, 11.9 hours since injury	GSM909919	Burn
GSM909920	Blood, Subject 13341861, 37.3 hours since injury	GSM909920	Burn
GSM909921	Blood, Subject 13387725, 77.7 hours since injury	GSM909921	Burn
GSM909922	Blood, Subject 13387725, 655 hours since injury	GSM909922	Burn
GSM909923	Blood, Subject 13578460, 16.8 hours since injury	GSM909923	Burn
GSM909924	Blood, Subject 13627200, 22.8 hours since injury	GSM909924	Burn
GSM909925	Blood, Subject 13627200, 47 hours since injury	GSM909925	Burn
GSM909926	Blood, Subject 13627200, 71.5 hours since injury	GSM909926	Burn
GSM909927	Blood, Subject 13760816, 65.2 hours since injury	GSM909927	Burn
GSM909928	Blood, Subject 13919177, 17.7 hours since injury	GSM909928	Burn
GSM909929	Blood, Subject 13919177, 686.8 hours since injury	GSM909929	Burn
GSM909930	Blood, Subject 13919177, 1022.3 hours since injury	GSM909930	Burn
GSM909931	Blood, Subject 13951326, 18.6 hours since injury	GSM909931	Burn
GSM909932	Blood, Subject 13951326, 251.9 hours since injury	GSM909932	Burn
GSM909933	Blood, Subject 13973468, 57.5 hours since injury	GSM909933	Burn
GSM909934	Blood, Subject 14101191, 49.7 hours since injury	GSM909934	Burn
GSM909935	Blood, Subject 14307976, 16.6 hours since injury	GSM909935	Burn
GSM909936	Blood, Subject 14347553, 35.3 hours since injury	GSM909936	Burn
GSM909937	Blood, Subject 14347553, 443.5 hours since injury	GSM909937	Burn
GSM909938	Blood, Subject 14412351, 381.3 hours since injury	GSM909938	Burn
GSM909939	Blood, Subject 14412351, 1943.3 hours since injury	GSM909939	Burn
GSM909940	Blood, Subject 14412351, 6528.3 hours since injury	GSM909940	Burn
GSM909941	Blood, Subject 14550002, 57.8 hours since injury	GSM909941	Burn
GSM909942	Blood, Subject 14550002, 418.7 hours since injury	GSM909942	Burn
GSM909943	Blood, Subject 14570191, 14 hours since injury	GSM909943	Burn
GSM909944	Blood, Subject 14570191, 205.4 hours since injury	GSM909944	Burn
GSM909945	Blood, Subject 14583689, 27.5 hours since injury	GSM909945	Burn
GSM909946	Blood, Subject 15431623, 38.5 hours since injury	GSM909946	Burn
GSM909947	Blood, Subject 15431623, 349.8 hours since injury	GSM909947	Burn
GSM909948	Blood, Subject 15431623, 3324.8 hours since injury	GSM909948	Burn
GSM909949	Blood, Subject 15431623, 8750.4 hours since injury	GSM909949	Burn
GSM909950	Blood, Subject 15474671, 9087.3 hours since injury	GSM909950	Burn
GSM909951	Blood, Subject 15770499, 22.1 hours since injury	GSM909951	Burn
GSM909952	Blood, Subject 15770499, 358.8 hours since injury	GSM909952	Burn
GSM909953	Blood, Subject 15770499, 500.5 hours since injury	GSM909953	Burn
GSM909954	Blood, Subject 15770499, 717.1 hours since injury	GSM909954	Burn
GSM909955	Blood, Subject 15859222, 31 hours since injury	GSM909955	Burn
GSM909956	Blood, Subject 15998431, 38.2 hours since injury	GSM909956	Burn
GSM909957	Blood, Subject 16159507, 26.7 hours since injury	GSM909957	Burn
GSM909958	Blood, Subject 16164355, 32 hours since injury	GSM909958	Burn
GSM909959	Blood, Subject 16164355, 655.1 hours since injury	GSM909959	Burn
GSM909960	Blood, Subject 16435116, 67.8 hours since injury	GSM909960	Burn
GSM909961	Blood, Subject 16669591, 29.3 hours since injury	GSM909961	Burn
GSM909962	Blood, Subject 16669591, 221.2 hours since injury	GSM909962	Burn
GSM909963	Blood, Subject 16855123, 37.8 hours since injury	GSM909963	Burn
GSM909964	Blood, Subject 16855123, 613.6 hours since injury	GSM909964	Burn
GSM909965	Blood, Subject 16855123, 1697.1 hours since injury	GSM909965	Burn
GSM909966	Blood, Subject 16984675, 16.8 hours since injury	GSM909966	Burn
GSM909967	Blood, Subject 16984675, 62.9 hours since injury	GSM909967	Burn
GSM909968	Blood, Subject 16984675, 82 hours since injury	GSM909968	Burn
GSM909969	Blood, Subject 17149385, 41.9 hours since injury	GSM909969	Burn
GSM909970	Blood, Subject 17149385, 282.3 hours since injury	GSM909970	Burn
GSM909971	Blood, Subject 17149385, 1289.5 hours since injury	GSM909971	Burn
GSM909972	Blood, Subject 17149385, 8874.6 hours since injury	GSM909972	Burn
GSM909973	Blood, Subject 17525509, 88 hours since injury	GSM909973	Burn
GSM909974	Blood, Subject 17525509, 712 hours since injury	GSM909974	Burn
GSM909975	Blood, Subject 17525509, 4220 hours since injury	GSM909975	Burn
GSM909976	Blood, Subject 17525509, 7101.8 hours since injury	GSM909976	Burn
GSM909977	Blood, Subject 17790776, 19 hours since injury	GSM909977	Burn
GSM909978	Blood, Subject 17790776, 108.5 hours since injury	GSM909978	Burn
GSM909979	Blood, Subject 18191545, 13.8 hours since injury	GSM909979	Burn
GSM909980	Blood, Subject 18191545, 347 hours since injury	GSM909980	Burn
GSM909981	Blood, Subject 18238815, 75.8 hours since injury	GSM909981	Burn
GSM909982	Blood, Subject 18252404, 1515 hours since injury	GSM909982	Burn
GSM909983	Blood, Subject 18252404, 9765.8 hours since injury	GSM909983	Burn
GSM909984	Blood, Subject 18593696, 18.1 hours since injury	GSM909984	Burn
GSM909985	Blood, Subject 18593696, 257.7 hours since injury	GSM909985	Burn
GSM909986	Blood, Subject 18715343, 9.4 hours since injury	GSM909986	Burn
GSM909987	Blood, Subject 19107943, 284.3 hours since injury	GSM909987	Burn
GSM909988	Blood, Subject 19107943, 593.8 hours since injury	GSM909988	Burn
GSM909989	Blood, Subject 19495512, 79.2 hours since injury	GSM909989	Burn
GSM909990	Blood, Subject 19495512, 773.1 hours since injury	GSM909990	Burn
GSM909991	Blood, Subject 19495512, 2623 hours since injury	GSM909991	Burn
GSM909992	Blood, Subject 19582126, 54.4 hours since injury	GSM909992	Burn
GSM909993	Blood, Subject 19627978, 13.6 hours since injury	GSM909993	Burn
GSM909994	Blood, Subject 19627978, 151 hours since injury	GSM909994	Burn
GSM909995	Blood, Subject 19627978, 486.4 hours since injury	GSM909995	Burn
GSM909996	Blood, Subject 19630206, 64.3 hours since injury	GSM909996	Burn
GSM909997	Blood, Subject 19705244, 4.8 hours since injury	GSM909997	Burn
GSM909998	Blood, Subject 19705244, 214.7 hours since injury	GSM909998	Burn
GSM909999	Blood, Subject 19705244, 603.1 hours since injury	GSM909999	Burn
GSM910000	Blood, Subject 20225565, 33.3 hours since injury	GSM910000	Burn
GSM910001	Blood, Subject 20225565, 52.2 hours since injury	GSM910001	Burn
GSM910002	Blood, Subject 20225565, 241.5 hours since injury	GSM910002	Burn
GSM910003	Blood, Subject 20225565, 1153.4 hours since injury	GSM910003	Burn
GSM910004	Blood, Subject 20304154, 53.2 hours since injury	GSM910004	Burn
GSM910005	Blood, Subject 20312203, 546.5 hours since injury	GSM910005	Burn
GSM910006	Blood, Subject 20475144, 65.9 hours since injury	GSM910006	Burn
GSM910007	Blood, Subject 20475144, 473.9 hours since injury	GSM910007	Burn
GSM910008	Blood, Subject 20528565, 280 hours since injury	GSM910008	Burn
GSM910009	Blood, Subject 20528565, 1455.8 hours since injury	GSM910009	Burn
GSM910010	Blood, Subject 20528565, 7075.9 hours since injury	GSM910010	Burn
GSM910011	Blood, Subject 20577644, 11.8 hours since injury	GSM910011	Burn
GSM910012	Blood, Subject 20577644, 347.2 hours since injury	GSM910012	Burn
GSM910013	Blood, Subject 20966598, 87 hours since injury	GSM910013	Burn
GSM910014	Blood, Subject 20966598, 1288.5 hours since injury	GSM910014	Burn
GSM910015	Blood, Subject 20966598, 3546.9 hours since injury	GSM910015	Burn
GSM910016	Blood, Subject 20966598, 9258.8 hours since injury	GSM910016	Burn
GSM910017	Blood, Subject 21146063, 86.2 hours since injury	GSM910017	Burn
GSM910018	Blood, Subject 21146063, 470.6 hours since injury	GSM910018	Burn
GSM910019	Blood, Subject 21278752, 14.9 hours since injury	GSM910019	Burn
GSM910020	Blood, Subject 21278752, 22.8 hours since injury	GSM910020	Burn
GSM910021	Blood, Subject 21278752, 70.7 hours since injury	GSM910021	Burn
GSM910022	Blood, Subject 21278752, 567.4 hours since injury	GSM910022	Burn
GSM910023	Blood, Subject 21278752, 904.2 hours since injury	GSM910023	Burn
GSM910024	Blood, Subject 21471206, 62.5 hours since injury	GSM910024	Burn
GSM910025	Blood, Subject 21471206, 230 hours since injury	GSM910025	Burn
GSM910026	Blood, Subject 22016242, 22 hours since injury	GSM910026	Burn
GSM910027	Blood, Subject 22016242, 88.2 hours since injury	GSM910027	Burn
GSM910028	Blood, Subject 22016242, 329.7 hours since injury	GSM910028	Burn
GSM910029	Blood, Subject 22016242, 641.7 hours since injury	GSM910029	Burn
GSM910030	Blood, Subject 22016242, 1313.8 hours since injury	GSM910030	Burn
GSM910031	Blood, Subject 22029401, 426.8 hours since injury	GSM910031	Burn
GSM910032	Blood, Subject 22029401, 1602.8 hours since injury	GSM910032	Burn
GSM910033	Blood, Subject 22029401, 8683.2 hours since injury	GSM910033	Burn
GSM910034	Blood, Subject 22076971, 23.8 hours since injury	GSM910034	Burn
GSM910035	Blood, Subject 22076971, 257.9 hours since injury	GSM910035	Burn
GSM910036	Blood, Subject 22242375, 46 hours since injury	GSM910036	Burn
GSM910037	Blood, Subject 22242375, 70 hours since injury	GSM910037	Burn
GSM910038	Blood, Subject 22242375, 309 hours since injury	GSM910038	Burn
GSM910039	Blood, Subject 22369005, 32.3 hours since injury	GSM910039	Burn
GSM910040	Blood, Subject 22369005, 536.3 hours since injury	GSM910040	Burn
GSM910041	Blood, Subject 22369005, 1208.3 hours since injury	GSM910041	Burn
GSM910042	Blood, Subject 22730579, 41.3 hours since injury	GSM910042	Burn
GSM910043	Blood, Subject 22756017, 31 hours since injury	GSM910043	Burn
GSM910044	Blood, Subject 22756017, 126.3 hours since injury	GSM910044	Burn
GSM910045	Blood, Subject 22756017, 486.2 hours since injury	GSM910045	Burn
GSM910046	Blood, Subject 22988589, 17.4 hours since injury	GSM910046	Burn
GSM910047	Blood, Subject 22988589, 277 hours since injury	GSM910047	Burn
GSM910048	Blood, Subject 22988589, 616.3 hours since injury	GSM910048	Burn
GSM910049	Blood, Subject 23040658, 39.3 hours since injury	GSM910049	Burn
GSM910050	Blood, Subject 23040658, 1196.8 hours since injury	GSM910050	Burn
GSM910051	Blood, Subject 23040658, 2563.9 hours since injury	GSM910051	Burn
GSM910052	Blood, Subject 23040658, 4430.3 hours since injury	GSM910052	Burn
GSM910053	Blood, Subject 23357070, 23 hours since injury	GSM910053	Burn
GSM910054	Blood, Subject 23357070, 64.5 hours since injury	GSM910054	Burn
GSM910055	Blood, Subject 23435653, 20.3 hours since injury	GSM910055	Burn
GSM910056	Blood, Subject 23456434, 1.7 hours since injury	GSM910056	Burn
GSM910057	Blood, Subject 23456434, 288.7 hours since injury	GSM910057	Burn
GSM910058	Blood, Subject 23479588, 29.8 hours since injury	GSM910058	Burn
GSM910059	Blood, Subject 23480950, 43 hours since injury	GSM910059	Burn
GSM910060	Blood, Subject 23480950, 111.2 hours since injury	GSM910060	Burn
GSM910061	Blood, Subject 23512129, 90.7 hours since injury	GSM910061	Burn
GSM910062	Blood, Subject 23512129, 522.4 hours since injury	GSM910062	Burn
GSM910063	Blood, Subject 23696249, 309.3 hours since injury	GSM910063	Burn
GSM910064	Blood, Subject 23696249, 525.2 hours since injury	GSM910064	Burn
GSM910065	Blood, Subject 23720011, 68.3 hours since injury	GSM910065	Burn
GSM910066	Blood, Subject 23720011, 236.8 hours since injury	GSM910066	Burn
GSM910067	Blood, Subject 23924385, 12.7 hours since injury	GSM910067	Burn
GSM910068	Blood, Subject 23924385, 60.2 hours since injury	GSM910068	Burn
GSM910069	Blood, Subject 23924385, 224.3 hours since injury	GSM910069	Burn
GSM910070	Blood, Subject 23924385, 465.7 hours since injury	GSM910070	Burn
GSM910071	Blood, Subject 24012372, 46 hours since injury	GSM910071	Burn
GSM910072	Blood, Subject 24062138, 15.4 hours since injury	GSM910072	Burn
GSM910073	Blood, Subject 24062138, 137.3 hours since injury	GSM910073	Burn
GSM910074	Blood, Subject 24062138, 448.9 hours since injury	GSM910074	Burn
GSM910075	Blood, Subject 24062138, 951.1 hours since injury	GSM910075	Burn
GSM910076	Blood, Subject 24062138, 2875.1 hours since injury	GSM910076	Burn
GSM910077	Blood, Subject 24148923, 441.7 hours since injury	GSM910077	Burn
GSM910078	Blood, Subject 24570957, 61 hours since injury	GSM910078	Burn
GSM910079	Blood, Subject 24570957, 296.6 hours since injury	GSM910079	Burn
GSM910080	Blood, Subject 24696536, 53.8 hours since injury	GSM910080	Burn
GSM910081	Blood, Subject 24838215, 11.8 hours since injury	GSM910081	Burn
GSM910082	Blood, Subject 24871077, 58.4 hours since injury	GSM910082	Burn
GSM910083	Blood, Subject 24892946, 11.3 hours since injury	GSM910083	Burn
GSM910084	Blood, Subject 24892946, 84.1 hours since injury	GSM910084	Burn
GSM910085	Blood, Subject 24892946, 317.5 hours since injury	GSM910085	Burn
GSM910086	Blood, Subject 24892946, 389.3 hours since injury	GSM910086	Burn
GSM910087	Blood, Subject 24918152, 35 hours since injury	GSM910087	Burn
GSM910088	Blood, Subject 24918152, 440.8 hours since injury	GSM910088	Burn
GSM910089	Blood, Subject 24999077, 43.9 hours since injury	GSM910089	Burn
GSM910090	Blood, Subject 25033914, 61.8 hours since injury	GSM910090	Burn
GSM910091	Blood, Subject 25033914, 512.3 hours since injury	GSM910091	Burn
GSM910092	Blood, Subject 25036359, 12.3 hours since injury	GSM910092	Burn
GSM910093	Blood, Subject 25036359, 60 hours since injury	GSM910093	Burn
GSM910094	Blood, Subject 25036359, 556.8 hours since injury	GSM910094	Burn
GSM910095	Blood, Subject 25036359, 1205.5 hours since injury	GSM910095	Burn
GSM910096	Blood, Subject 25036359, 4829.2 hours since injury	GSM910096	Burn
GSM910097	Blood, Subject 25372351, 23 hours since injury	GSM910097	Burn
GSM910098	Blood, Subject 25372351, 285.7 hours since injury	GSM910098	Burn
GSM910099	Blood, Subject 25372351, 454.9 hours since injury	GSM910099	Burn
GSM910100	Blood, Subject 25372351, 694.5 hours since injury	GSM910100	Burn
GSM910101	Blood, Subject 25372351, 1005.3 hours since injury	GSM910101	Burn
GSM910102	Blood, Subject 25394925, 9 hours since injury	GSM910102	Burn
GSM910103	Blood, Subject 25636027, 49.1 hours since injury	GSM910103	Burn
GSM910104	Blood, Subject 25747339, 69.1 hours since injury	GSM910104	Burn
GSM910105	Blood, Subject 25749143, 36.2 hours since injury	GSM910105	Burn
GSM910106	Blood, Subject 25749143, 179.4 hours since injury	GSM910106	Burn
GSM910107	Blood, Subject 25880698, 41.3 hours since injury	GSM910107	Burn
GSM910108	Blood, Subject 25911536, 37.4 hours since injury	GSM910108	Burn
GSM910109	Blood, Subject 25911536, 302.4 hours since injury	GSM910109	Burn
GSM910110	Blood, Subject 25911536, 1550.6 hours since injury	GSM910110	Burn
GSM910111	Blood, Subject 25911536, 7124 hours since injury	GSM910111	Burn
GSM910112	Blood, Subject 25942786, 72.7 hours since injury	GSM910112	Burn
GSM910113	Blood, Subject 25942786, 334.6 hours since injury	GSM910113	Burn
GSM910114	Blood, Subject 25942786, 673.6 hours since injury	GSM910114	Burn
GSM910115	Blood, Subject 26085918, 225.9 hours since injury	GSM910115	Burn
GSM910116	Blood, Subject 26085918, 730 hours since injury	GSM910116	Burn
GSM910117	Blood, Subject 26110157, 18.4 hours since injury	GSM910117	Burn
GSM910118	Blood, Subject 26110157, 473.4 hours since injury	GSM910118	Burn
GSM910119	Blood, Subject 26351698, 61.9 hours since injury	GSM910119	Burn
GSM910120	Blood, Subject 26380544, 71.3 hours since injury	GSM910120	Burn
GSM910121	Blood, Subject 26380544, 9501.8 hours since injury	GSM910121	Burn
GSM910122	Blood, Subject 26697942, 86.6 hours since injury	GSM910122	Burn
GSM910123	Blood, Subject 26697942, 325.4 hours since injury	GSM910123	Burn
GSM910124	Blood, Subject 26697942, 3806.7 hours since injury	GSM910124	Burn
GSM910125	Blood, Subject 26697942, 6498.3 hours since injury	GSM910125	Burn
GSM910126	Blood, Subject 27036689, 21 hours since injury	GSM910126	Burn
GSM910127	Blood, Subject 27036689, 266.8 hours since injury	GSM910127	Burn
GSM910128	Blood, Subject 27036689, 451.6 hours since injury	GSM910128	Burn
GSM910129	Blood, Subject 27110791, 12 hours since injury	GSM910129	Burn
GSM910130	Blood, Subject 27110791, 30.3 hours since injury	GSM910130	Burn
GSM910131	Blood, Subject 27110791, 1111.7 hours since injury	GSM910131	Burn
GSM910132	Blood, Subject 27116902, 64.5 hours since injury	GSM910132	Burn
GSM910133	Blood, Subject 27217023, 69 hours since injury	GSM910133	Burn
GSM910134	Blood, Subject 27251796, 90.8 hours since injury	GSM910134	Burn
GSM910135	Blood, Subject 27251796, 498.6 hours since injury	GSM910135	Burn
GSM910136	Blood, Subject 27544607, 43.3 hours since injury	GSM910136	Burn
GSM910137	Blood, Subject 27544607, 549.2 hours since injury	GSM910137	Burn
GSM910138	Blood, Subject 27660480, 17.3 hours since injury	GSM910138	Burn
GSM910139	Blood, Subject 27660480, 68.5 hours since injury	GSM910139	Burn
GSM910140	Blood, Subject 27660480, 91.9 hours since injury	GSM910140	Burn
GSM910141	Blood, Subject 27660480, 305 hours since injury	GSM910141	Burn
GSM910142	Blood, Subject 28182892, 85.3 hours since injury	GSM910142	Burn
GSM910143	Blood, Subject 28182892, 348.9 hours since injury	GSM910143	Burn
GSM910144	Blood, Subject 28406401, 271.2 hours since injury	GSM910144	Burn
GSM910145	Blood, Subject 28406401, 440 hours since injury	GSM910145	Burn
GSM910146	Blood, Subject 28746981, 43 hours since injury	GSM910146	Burn
GSM910147	Blood, Subject 28746981, 1440.3 hours since injury	GSM910147	Burn
GSM910148	Blood, Subject 28789224, 12.8 hours since injury	GSM910148	Burn
GSM910149	Blood, Subject 28789224, 324.3 hours since injury	GSM910149	Burn
GSM910150	Blood, Subject 28789224, 4643.3 hours since injury	GSM910150	Burn
GSM910151	Blood, Subject 28789224, 11174.7 hours since injury	GSM910151	Burn
GSM910152	Blood, Subject 28943649, 24.8 hours since injury	GSM910152	Burn
GSM910153	Blood, Subject 28943649, 190.1 hours since injury	GSM910153	Burn
GSM910154	Blood, Subject 28943649, 452.6 hours since injury	GSM910154	Burn
GSM910155	Blood, Subject 28943649, 620.9 hours since injury	GSM910155	Burn
GSM910156	Blood, Subject 28943649, 1028.5 hours since injury	GSM910156	Burn
GSM910157	Blood, Subject 28985434, 46.9 hours since injury	GSM910157	Burn
GSM910158	Blood, Subject 28985434, 142.7 hours since injury	GSM910158	Burn
GSM910159	Blood, Subject 28985434, 308.2 hours since injury	GSM910159	Burn
GSM910160	Blood, Subject 29019013, 15 hours since injury	GSM910160	Burn
GSM910161	Blood, Subject 29019013, 420.5 hours since injury	GSM910161	Burn
GSM910162	Blood, Subject 29019013, 997.7 hours since injury	GSM910162	Burn
GSM910163	Blood, Subject 29538118, 52.9 hours since injury	GSM910163	Burn
GSM910164	Blood, Subject 29607776, 10202.3 hours since injury	GSM910164	Burn
GSM910165	Blood, Subject 30284407, 26.5 hours since injury	GSM910165	Burn
GSM910166	Blood, Subject 30284407, 315 hours since injury	GSM910166	Burn
GSM910167	Blood, Subject 30349701, 9.8 hours since injury	GSM910167	Burn
GSM910168	Blood, Subject 30349701, 84.1 hours since injury	GSM910168	Burn
GSM910169	Blood, Subject 30349701, 325.7 hours since injury	GSM910169	Burn
GSM910170	Blood, Subject 30522507, 42 hours since injury	GSM910170	Burn
GSM910171	Blood, Subject 30530860, 7.2 hours since injury	GSM910171	Burn
GSM910172	Blood, Subject 30530860, 121.8 hours since injury	GSM910172	Burn
GSM910173	Blood, Subject 30530860, 505.3 hours since injury	GSM910173	Burn
GSM910174	Blood, Subject 30594569, 60.4 hours since injury	GSM910174	Burn
GSM910175	Blood, Subject 30840607, 104.8 hours since injury	GSM910175	Burn
GSM910176	Blood, Subject 30840607, 776.9 hours since injury	GSM910176	Burn
GSM910177	Blood, Subject 30840607, 1121.3 hours since injury	GSM910177	Burn
GSM910178	Blood, Subject 31448162, 49.7 hours since injury	GSM910178	Burn
GSM910179	Blood, Subject 31702260, 141.6 hours since injury	GSM910179	Burn
GSM910180	Blood, Subject 31702260, 310.3 hours since injury	GSM910180	Burn
GSM910181	Blood, Subject 31702260, 477.9 hours since injury	GSM910181	Burn
GSM910182	Blood, Subject 31702260, 645.9 hours since injury	GSM910182	Burn
GSM910183	Blood, Subject 31702260, 815.7 hours since injury	GSM910183	Burn
GSM910184	Blood, Subject 31889359, 13.1 hours since injury	GSM910184	Burn
GSM910185	Blood, Subject 31889359, 21 hours since injury	GSM910185	Burn
GSM910186	Blood, Subject 31922467, 5.2 hours since injury	GSM910186	Burn
GSM910187	Blood, Subject 31922467, 62 hours since injury	GSM910187	Burn
GSM910188	Blood, Subject 31922467, 136.3 hours since injury	GSM910188	Burn
GSM910189	Blood, Subject 31922467, 254.9 hours since injury	GSM910189	Burn
GSM910190	Blood, Subject 31922467, 760.6 hours since injury	GSM910190	Burn
GSM910191	Blood, Subject 32136361, 44.4 hours since injury	GSM910191	Burn
GSM910192	Blood, Subject 32378805, 36.1 hours since injury	GSM910192	Burn
GSM910193	Blood, Subject 32424115, 18.6 hours since injury	GSM910193	Burn
GSM910194	Blood, Subject 32424115, 161.7 hours since injury	GSM910194	Burn
GSM910195	Blood, Subject 32424115, 378 hours since injury	GSM910195	Burn
GSM910196	Blood, Subject 32424115, 858 hours since injury	GSM910196	Burn
GSM910197	Blood, Subject 32441607, 59.9 hours since injury	GSM910197	Burn
GSM910198	Blood, Subject 32441607, 295.8 hours since injury	GSM910198	Burn
GSM910199	Blood, Subject 32815928, 288.1 hours since injury	GSM910199	Burn
GSM910200	Blood, Subject 32815928, 745.1 hours since injury	GSM910200	Burn
GSM910201	Blood, Subject 33069778, 46.5 hours since injury	GSM910201	Burn
GSM910202	Blood, Subject 33091416, 43.8 hours since injury	GSM910202	Burn
GSM910203	Blood, Subject 33091416, 499.6 hours since injury	GSM910203	Burn
GSM910204	Blood, Subject 33091416, 1676.8 hours since injury	GSM910204	Burn
GSM910205	Blood, Subject 33091416, 10081.5 hours since injury	GSM910205	Burn
GSM910206	Blood, Subject 33104028, 32.7 hours since injury	GSM910206	Burn
GSM910207	Blood, Subject 33104028, 80.4 hours since injury	GSM910207	Burn
GSM910208	Blood, Subject 33104028, 175.8 hours since injury	GSM910208	Burn
GSM910209	Blood, Subject 33104028, 464.8 hours since injury	GSM910209	Burn
GSM910210	Blood, Subject 33104028, 799.4 hours since injury	GSM910210	Burn
GSM910211	Blood, Subject 33104028, 6391.8 hours since injury	GSM910211	Burn
GSM910212	Blood, Subject 33167119, 40.6 hours since injury	GSM910212	Burn
GSM910213	Blood, Subject 33167119, 329.3 hours since injury	GSM910213	Burn
GSM910214	Blood, Subject 33167119, 666 hours since injury	GSM910214	Burn
GSM910215	Blood, Subject 33167119, 906.1 hours since injury	GSM910215	Burn
GSM910216	Blood, Subject 33167119, 6452 hours since injury	GSM910216	Burn
GSM910217	Blood, Subject 33392968, 15.5 hours since injury	GSM910217	Burn
GSM910218	Blood, Subject 33557829, 46 hours since injury	GSM910218	Burn
GSM910219	Blood, Subject 33595468, 38.1 hours since injury	GSM910219	Burn
GSM910220	Blood, Subject 33595468, 277.8 hours since injury	GSM910220	Burn
GSM910221	Blood, Subject 33632584, 68.1 hours since injury	GSM910221	Burn
GSM910222	Blood, Subject 33713774, 62.9 hours since injury	GSM910222	Burn
GSM910223	Blood, Subject 33846557, 41.2 hours since injury	GSM910223	Burn
GSM910224	Blood, Subject 34099766, 26.2 hours since injury	GSM910224	Burn
GSM910225	Blood, Subject 34099766, 169.1 hours since injury	GSM910225	Burn
GSM910226	Blood, Subject 34195320, 86.2 hours since injury	GSM910226	Burn
GSM910227	Blood, Subject 34195320, 226.3 hours since injury	GSM910227	Burn
GSM910228	Blood, Subject 34195320, 417.3 hours since injury	GSM910228	Burn
GSM910229	Blood, Subject 34264195, 42 hours since injury	GSM910229	Burn
GSM910230	Blood, Subject 34330981, 67.3 hours since injury	GSM910230	Burn
GSM910231	Blood, Subject 34350054, 73.1 hours since injury	GSM910231	Burn
GSM910232	Blood, Subject 34350054, 1204.5 hours since injury	GSM910232	Burn
GSM910233	Blood, Subject 34568138, 42.8 hours since injury	GSM910233	Burn
GSM909644	Blood, control 19297865-1	GSM909644	Normal
GSM909645	Blood, control 35028656	GSM909645	Normal
GSM909646	Blood, control 16952213	GSM909646	Normal
GSM909647	Blood, control 20591195	GSM909647	Normal
GSM909648	Blood, control 19107727	GSM909648	Normal
GSM909649	Blood, control 32292315	GSM909649	Normal
GSM909650	Blood, control 13057592	GSM909650	Normal
GSM909651	Blood, control 10378715	GSM909651	Normal
GSM909652	Blood, control 32378500	GSM909652	Normal
GSM909653	Blood, control 22680057	GSM909653	Normal
GSM909654	Blood, control 22062194	GSM909654	Normal
GSM909655	Blood, control 3511111	GSM909655	Normal
GSM909656	Blood, control 17930391	GSM909656	Normal
GSM909657	Blood, control 29091703	GSM909657	Normal
GSM909658	Blood, control 7474474	GSM909658	Normal
GSM909659	Blood, control 19802493	GSM909659	Normal
GSM909660	Blood, control 16912123-1	GSM909660	Normal
GSM909661	Blood, control 19297865-2	GSM909661	Normal
GSM909662	Blood, control 11908009	GSM909662	Normal
GSM909663	Blood, control 18000027	GSM909663	Normal
GSM909664	Blood, control 21473827	GSM909664	Normal
GSM909665	Blood, control 8478360	GSM909665	Normal
GSM909666	Blood, control 18506903	GSM909666	Normal
GSM909667	Blood, control 17043147	GSM909667	Normal
GSM909668	Blood, control 1136230	GSM909668	Normal
GSM909669	Blood, control 27020842	GSM909669	Normal
GSM909670	Blood, control 7547283	GSM909670	Normal
GSM909671	Blood, control 8491576	GSM909671	Normal
GSM909672	Blood, control 16912123-2	GSM909672	Normal
GSM909673	Blood, control 11014402	GSM909673	Normal
GSM909674	Blood, control 26878554	GSM909674	Normal
GSM909675	Blood, control 10689045	GSM909675	Normal
GSM909676	Blood, control 4609399	GSM909676	Normal
GSM909677	Blood, control 8915966	GSM909677	Normal
GSM909678	Blood, control 17587105	GSM909678	Normal
GSM909679	Blood, control 17268143	GSM909679	Normal
GSM909680	Blood, control 1829766	GSM909680	Normal
