# Supplementary material for: Identification and Verification of Five Potential Biomarkers Related to Skin and Thermal Injury Using Weighted Gene Co-Expression Network Analysis
Source: Front Genet. 2022 Jan 3;12:781589. doi: 10.3389/fgene.2021.781589 (PMC8762241; doi:10.3389/fgene.2021.781589)
Supplement: Supplementary file 3 [file DataSheet8.ZIP › yellow_hubs.txt]

MCEMP1
GYG1
CD177
GPR84
S100A12
ANXA3
PLSCR1
NLRC4
RGL4
SLC2A3
MMP9
SAMSN1
GPR160
RAB27A
CR1
IL18R1
RP11-295G20.2
SERPINB1
CLEC5A
ST3GAL4-AS1
FCER1A
RORA
NCALD
RAB31
LCN2
PTCH1
TGFBR3
PRSS23
TCN1
UPP1
