# Supplementary material for: Identification and Verification of Five Potential Biomarkers Related to Skin and Thermal Injury Using Weighted Gene Co-Expression Network Analysis
Source: Front Genet. 2022 Jan 3;12:781589. doi: 10.3389/fgene.2021.781589 (PMC8762241; doi:10.3389/fgene.2021.781589)
Supplement: Supplementary file 4 [file DataSheet9.ZIP]

Archive with 6 entries (5 files):
- 09_Five_Gene_Drug_Network_Analysis/
- 09_Five_Gene_Drug_Network_Analysis/Gene_Drug.txt
- 09_Five_Gene_Drug_Network_Analysis/Gene_Drug_network.ai
- 09_Five_Gene_Drug_Network_Analysis/Gene_Drug_network.cys
- 09_Five_Gene_Drug_Network_Analysis/Gene_Drug_network.pdf
- 09_Five_Gene_Drug_Network_Analysis/Gene_Drug_network.tif
