# Supplementary material for: Identification and Verification of Five Potential Biomarkers Related to Skin and Thermal Injury Using Weighted Gene Co-Expression Network Analysis
Source: Front Genet. 2022 Jan 3;12:781589. doi: 10.3389/fgene.2021.781589 (PMC8762241; doi:10.3389/fgene.2021.781589)
Supplement: Supplementary file 4 [file DataSheet9.ZIP › 09_Five_Gene_Drug_Network_Analysis/Gene_Drug.txt]

Genes	drugs
MMP9	Minocycline
MMP9	Captopril
MMP9	Imatinib
MMP9	Fostamatinib
MMP9	Pralsetinib
MMP9	Zinc acetate
MMP9	Zinc
MMP9	Zinc chloride
MMP9	Zinc sulfate
MMP9	Insulin human
MMP9	Amlexanox
MMP9	Olopatadine
MMP9	ANDECALIXIMAB
MMP9	CARBOXYLATED GLUCOSAMINE
MMP9	CURCUMIN PYRAZOLE
MMP9	INCYCLINIDE
MMP9	DEMETHYLWEDELOLACTONE
MMP9	TOZULERISTIDE
MMP9	Marimastat
TCN1	Hydroxocobalamin
TCN1	Cyanocobalamin
S100A12	Amlexanox
S100A12	Olopatadine
S100A12	Oxytocin
S100A12	EPTINEZUMAB
S100A12	UBROGEPANT
S100A12	RIMEGEPANT
S100A12	METHOTREXATE
S100A12	ATOGEPANT
ANXA3	Difluocortolone
ANXA3	Fluocinolone acetonide
