# Supplementary material for: Identification and Verification of Five Potential Biomarkers Related to Skin and Thermal Injury Using Weighted Gene Co-Expression Network Analysis
Source: Front Genet. 2022 Jan 3;12:781589. doi: 10.3389/fgene.2021.781589 (PMC8762241; doi:10.3389/fgene.2021.781589)
Supplement: Supplementary file 5 [file DataSheet4.ZIP]

Archive with 19 entries (16 files):
- 04_Module_Gene_GO_KEGG/
- 04_Module_Gene_GO_KEGG/GO/
- 04_Module_Gene_GO_KEGG/GO/Figure_5.ai.zip
- 04_Module_Gene_GO_KEGG/GO/Figure_5.pdf
- 04_Module_Gene_GO_KEGG/GO/Figure_5.tif
- 04_Module_Gene_GO_KEGG/GO/blue_GO.pdf
- 04_Module_Gene_GO_KEGG/GO/brown_GO.pdf
- 04_Module_Gene_GO_KEGG/GO/green_GO.pdf
- 04_Module_Gene_GO_KEGG/GO/turquoise_GO.pdf
- 04_Module_Gene_GO_KEGG/GO/yellow_GO.pdf
- 04_Module_Gene_GO_KEGG/KEGG/
- 04_Module_Gene_GO_KEGG/KEGG/Figure_6.ai.zip
- 04_Module_Gene_GO_KEGG/KEGG/Figure_6.pdf
- 04_Module_Gene_GO_KEGG/KEGG/Figure_6.tif
- 04_Module_Gene_GO_KEGG/KEGG/blue_KEGG.pdf
- 04_Module_Gene_GO_KEGG/KEGG/brown_KEGG.pdf
- 04_Module_Gene_GO_KEGG/KEGG/green_KEGG.pdf
- 04_Module_Gene_GO_KEGG/KEGG/turquoise_KEGG.pdf
- 04_Module_Gene_GO_KEGG/KEGG/yellow_KEGG.pdf
