# Supplementary material for: Identification and Verification of Five Potential Biomarkers Related to Skin and Thermal Injury Using Weighted Gene Co-Expression Network Analysis
Source: Front Genet. 2022 Jan 3;12:781589. doi: 10.3389/fgene.2021.781589 (PMC8762241; doi:10.3389/fgene.2021.781589)
Supplement: Supplementary file 8 [file DataSheet10.ZIP]

Archive with 7 entries (6 files):
- 10_Five_Gene_miRNA_Network_Analysis/
- 10_Five_Gene_miRNA_Network_Analysis/Gene_miRNA.txt
- 10_Five_Gene_miRNA_Network_Analysis/Gene_miRNA_network.ai
- 10_Five_Gene_miRNA_Network_Analysis/Gene_miRNA_network.cys
- 10_Five_Gene_miRNA_Network_Analysis/Gene_miRNA_network.pdf
- 10_Five_Gene_miRNA_Network_Analysis/Gene_miRNA_network.tif
- 10_Five_Gene_miRNA_Network_Analysis/miRTarBase_StarBase_TarBase.xlsx
