# Supplementary material for: Identification and Verification of Five Potential Biomarkers Related to Skin and Thermal Injury Using Weighted Gene Co-Expression Network Analysis
Source: Front Genet. 2022 Jan 3;12:781589. doi: 10.3389/fgene.2021.781589 (PMC8762241; doi:10.3389/fgene.2021.781589)
Supplement: Supplementary file 8 [file DataSheet10.ZIP › 10_Five_Gene_miRNA_Network_Analysis/Gene_miRNA.txt]

Gene name	miRNA name
ANXA3	hsa-miR-431-5p
ANXA3	hsa-miR-22-3p
ANXA3	hsa-miR-372-3p
ANXA3	hsa-miR-302d-3p
ANXA3	hsa-miR-302a-3p
ANXA3	hsa-miR-302c-3p
ANXA3	hsa-miR-302b-3p
ANXA3	hsa-miR-143-3p
ANXA3	hsa-miR-590-3p
ANXA3	hsa-miR-4770
ANXA3	hsa-miR-221-3p
ANXA3	hsa-miR-222-3p
ANXA3	hsa-miR-26b-5p
ANXA3	hsa-miR-124-3p
ANXA3	hsa-miR-155-5p
ANXA3	hsa-miR-20a-5p
ANXA3	hsa-miR-1-3p
ANXA3	hsa-miR-200b-3p
ANXA3	hsa-miR-429
ANXA3	hsa-miR-671-5p
ANXA3	hsa-miR-205-5p
ANXA3	hsa-miR-26b-5p
ANXA3	hsa-miR-26b-5p
ANXA3	hsa-miR-34a-5p
ANXA3	hsa-miR-23b-3p
ANXA3	hsa-miR-126-3p
ANXA3	hsa-miR-129-2-3p
ANXA3	hsa-miR-16-5p
ANXA3	hsa-miR-191-5p
ANXA3	hsa-miR-194-5p
ANXA3	hsa-miR-200c-3p
MCEMP1	hsa-miR-342-5p
MCEMP1	hsa-let-7b-5p
MCEMP1	hsa-miR-126-3p
MMP9	hsa-miR-451a
MMP9	hsa-miR-491-5p
MMP9	hsa-miR-338-3p
MMP9	hsa-miR-204-5p
MMP9	hsa-miR-21-5p
MMP9	hsa-miR-9-5p
MMP9	hsa-miR-211-5p
MMP9	hsa-let-7e-5p
MMP9	hsa-miR-133b
MMP9	hsa-miR-29b-3p
MMP9	hsa-miR-9-5p
MMP9	hsa-miR-145-5p
MMP9	hsa-miR-655-3p
MMP9	hsa-miR-128-3p
MMP9	hsa-miR-200a-3p
MMP9	hsa-miR-218-5p
MMP9	hsa-miR-223-3p
MMP9	hsa-miR-23b-3p
MMP9	hsa-miR-377-3p
MMP9	hsa-miR-21-5p
MMP9	hsa-miR-376c-3p
MMP9	hsa-miR-124-3p
MMP9	hsa-miR-141-3p
MMP9	hsa-miR-195-5p
MMP9	hsa-miR-34a-5p
MMP9	hsa-miR-494-3p
MMP9	hsa-miR-497-5p
MMP9	hsa-miR-103a-3p
MMP9	hsa-miR-107
MMP9	hsa-miR-1-3p
MMP9	hsa-miR-146a-5p
MMP9	hsa-miR-138-5p
MMP9	hsa-miR-101-3p
MMP9	hsa-miR-214-3p
MMP9	hsa-miR-330-3p
MMP9	hsa-miR-7-5p
MMP9	hsa-miR-99b-5p
MMP9	hsa-miR-374a-5p
S100A12	hsa-miR-146a-5p
S100A12	hsa-miR-146b-5p
S100A12	hsa-miR-146a-5p
S100A12	hsa-miR-20a-5p
S100A12	hsa-miR-27a-3p
S100A12	hsa-miR-671-5p
S100A12	hsa-miR-373-3p
TCN1	hsa-miR-26b-5p
TCN1	hsa-miR-361-5p
TCN1	hsa-miR-571
TCN1	hsa-miR-30d-5p
TCN1	hsa-miR-26b-5p
TCN1	hsa-miR-155-5p
TCN1	hsa-miR-182-5p
TCN1	hsa-miR-205-5p
TCN1	hsa-miR-221-3p
TCN1	hsa-miR-34b-5p
