# Supplementary material for: Identification and Verification of Five Potential Biomarkers Related to Skin and Thermal Injury Using Weighted Gene Co-Expression Network Analysis
Source: Front Genet. 2022 Jan 3;12:781589. doi: 10.3389/fgene.2021.781589 (PMC8762241; doi:10.3389/fgene.2021.781589)
Supplement: Supplementary file 8 [file DataSheet10.ZIP › 10_Five_Gene_miRNA_Network_Analysis/miRTarBase_StarBase_TarBase.xlsx]

## Sheet: Tarbase_Starbase2.0
TarBase							StarBase v2.0								miRTarbase
Gene name	miRNA name	Experiments	throughput	Publications	Cell lines	Tissues	name	geneName	targetScanSites	picTarSites	RNA22Sites	PITASites	miRandaSites	CancerNum	ID	Species (miRNA)	Species (Target)	miRNA	Target
ANXA3	hsa-miR-124-3p	low: 0 high: 3	2	2	2	-	hsa-miR-431-5p	ANXA3	0[0,0]	0[0,0]	0[0,0]	0[0,0]	1[2,18]	4	MIRT005743	Homo sapiens	Homo sapiens	hsa-miR-451a	MMP9
ANXA3	hsa-miR-155-5p	low: 0 high: 3	2	1	1	-	hsa-miR-22-3p	ANXA3	0[0,0]	0[0,0]	0[0,0]	0[0,0]	1[1,30]	3	MIRT006134	Homo sapiens	Homo sapiens	hsa-miR-491-5p	MMP9
ANXA3	hsa-miR-20a-5p	low: 0 high: 3	1	1	1	-	hsa-miR-372-3p	ANXA3	0[0,0]	0[0,0]	0[0,0]	0[0,0]	1[1,30]	2	MIRT019229	Homo sapiens	Homo sapiens	hsa-miR-338-3p	MMP9
ANXA3	hsa-miR-1-3p	low: 0 high: 2	2	1	1	-	hsa-miR-302d-3p	ANXA3	0[0,0]	0[0,0]	0[0,0]	0[0,0]	1[1,30]	4	MIRT024984	Homo sapiens	Homo sapiens	hsa-miR-204-5p	MMP9
ANXA3	hsa-miR-200b-3p	low: 0 high: 2	1	2	1	-	hsa-miR-302a-3p	ANXA3	0[0,0]	0[0,0]	0[0,0]	0[0,0]	1[1,30]	3	MIRT030871	Homo sapiens	Homo sapiens	hsa-miR-21-5p	MMP9
ANXA3	hsa-miR-429	low: 0 high: 2	2	2	2	-	hsa-miR-302c-3p	ANXA3	0[0,0]	0[0,0]	0[0,0]	0[0,0]	1[1,30]	3	MIRT053482	Homo sapiens	Homo sapiens	hsa-miR-9-5p	MMP9
ANXA3	hsa-miR-671-5p	low: 0 high: 2	1	1	1	-	hsa-miR-302b-3p	ANXA3	0[0,0]	0[0,0]	0[0,0]	0[0,0]	1[1,30]	3	MIRT053791	Homo sapiens	Homo sapiens	hsa-miR-211-5p	MMP9
ANXA3	hsa-miR-205-5p	low: 0 high: 1	1	1	1	-	hsa-miR-143-3p	ANXA3	0[0,0]	2[1,50]	0[0,0]	0[0,0]	1[1,30]	3	MIRT054561	Homo sapiens	Homo sapiens	hsa-let-7e-5p	MMP9
ANXA3	hsa-miR-26b-5p	low: 0 high: 1	1	1	1	-	hsa-miR-590-3p	ANXA3	0[0,0]	0[0,0]	0[0,0]	0[0,0]	1[2,18]	4	MIRT438251	Homo sapiens	Homo sapiens	hsa-miR-133b	MMP9
ANXA3	hsa-miR-26b-5p	low: 0 high: 1	1	1	1	-	hsa-miR-4770	ANXA3	0[0,0]	3[1,50]	0[0,0]	0[0,0]	0[0,0]	-1	MIRT438916	Homo sapiens	Homo sapiens	hsa-miR-29b-3p	MMP9
ANXA3	hsa-miR-34a-5p	low: 0 high: 1	1	1	1	-	hsa-miR-221-3p	ANXA3	0[0,0]	0[0,0]	0[0,0]	0[0,0]	1[1,30]	1	MIRT029712	Homo sapiens	Homo sapiens	hsa-miR-26b-5p	TCN1
ANXA3	hsa-miR-23b-3p	low: 0 high: 1	1	1	1	-	hsa-miR-222-3p	ANXA3	0[0,0]	0[0,0]	0[0,0]	0[0,0]	1[1,30]	2	MIRT437615	Homo sapiens	Homo sapiens	hsa-miR-146a-5p	S100A12
ANXA3	hsa-miR-126-3p	low: 0 high: 1	1	1	1	-									MIRT437621	Homo sapiens	Homo sapiens	hsa-miR-146b-5p	S100A12
ANXA3	hsa-miR-129-2-3p	low: 0 high: 1	1	1	1	-									MIRT030154	Homo sapiens	Homo sapiens	hsa-miR-26b-5p	ANXA3
ANXA3	hsa-miR-16-5p	low: 0 high: 1	1	1	1	-
ANXA3	hsa-miR-191-5p	low: 0 high: 1	1	1	1	-
ANXA3	hsa-miR-194-5p	low: 0 high: 1	1	1	1	-
ANXA3	hsa-miR-200c-3p	low: 0 high: 1	1	1	1	-
MCEMP1	hsa-miR-342-5p	low: 0 high: 1	1	1	1	-
MCEMP1	hsa-let-7b-5p	low: 0 high: 1	1	1	1	-
MCEMP1	hsa-miR-126-3p	low: 0 high: 1	1	1	1	-
MMP9	hsa-miR-9-5p	low: 6 high: 0	1	4	2	-
MMP9	hsa-miR-145-5p	low: 5 high: 0	3	4	3	-
MMP9	hsa-miR-655-3p	low: 3 high: 0	1	2	1	-
MMP9	hsa-miR-128-3p	low: 2 high: 0	1	2	1	-
MMP9	hsa-miR-200a-3p	low: 2 high: 0	1	2	2	-
MMP9	hsa-miR-218-5p	low: 2 high: 0	1	2	1	-
MMP9	hsa-miR-223-3p	low: 2 high: 0	1	2	1	-
MMP9	hsa-miR-23b-3p	low: 2 high: 0	1	2	1	-
MMP9	hsa-miR-377-3p	low: 2 high: 0	1	2	1	-
MMP9	hsa-miR-21-5p	low: 1 high: 0	1	1	1	-
MMP9	hsa-miR-376c-3p	low: 1 high: 1	1	1	1	-
MMP9	hsa-miR-124-3p	low: 1 high: 0	1	1	1	-
MMP9	hsa-miR-141-3p	low: 1 high: 0	1	1	1	-
MMP9	hsa-miR-195-5p	low: 1 high: 0	1	1	1	0.454
MMP9	hsa-miR-34a-5p	low: 1 high: 0	1	1	1	-
MMP9	hsa-miR-494-3p	low: 1 high: 0	1	1	1	-
MMP9	hsa-miR-497-5p	low: 1 high: 0	1	1	1	0.484
MMP9	hsa-miR-103a-3p	low: 0 high: 2	1	1	1	-
MMP9	hsa-miR-107	low: 0 high: 2	1	1	1	-
MMP9	hsa-miR-1-3p	low: 0 high: 5	1	1	1	-
MMP9	hsa-miR-146a-5p	low: 0 high: 2	1	1	1	-
MMP9	hsa-miR-138-5p	low: 0 high: 1	1	1	1	-
MMP9	hsa-miR-101-3p	low: 0 high: 1	1	1	1	-
MMP9	hsa-miR-214-3p	low: 0 high: 1	1	1	1	-
MMP9	hsa-miR-330-3p	low: 0 high: 1	1	1	1	-
MMP9	hsa-miR-7-5p	low: 0 high: 1	1	1	1	-
MMP9	hsa-miR-99b-5p	low: 0 high: 1	1	1	1	-
MMP9	hsa-miR-374a-5p	low: 0 high: 1	1	1	1	-
S100A12	hsa-miR-146a-5p	low: 0 high: 1	1	1	1	-
S100A12	hsa-miR-20a-5p	low: 0 high: 1	1	1	1	-
S100A12	hsa-miR-27a-3p	low: 0 high: 1	1	1	1	-
S100A12	hsa-miR-671-5p	low: 0 high: 1	1	1	1	-
S100A12	hsa-miR-373-3p	low: 0 high: 1	1	1	1	-
TCN1	hsa-miR-361-5p	low: 0 high: 1	1	1	1	-
TCN1	hsa-miR-571	low: 0 high: 1	1	1	1	-
TCN1	hsa-miR-30d-5p	low: 0 high: 2	1	2	2	-
TCN1	hsa-miR-26b-5p	low: 0 high: 1	1	1	1	-
TCN1	hsa-miR-155-5p	low: 0 high: 1	1	1	1	-
TCN1	hsa-miR-182-5p	low: 0 high: 1	1	1	1	-
TCN1	hsa-miR-205-5p	low: 0 high: 1	1	1	1	-
TCN1	hsa-miR-221-3p	low: 0 high: 1	1	1	1	-
TCN1	hsa-miR-34b-5p	low: 0 high: 1	1	1	1	-
