# Supplementary material for: Identification and Verification of Five Potential Biomarkers Related to Skin and Thermal Injury Using Weighted Gene Co-Expression Network Analysis
Source: Front Genet. 2022 Jan 3;12:781589. doi: 10.3389/fgene.2021.781589 (PMC8762241; doi:10.3389/fgene.2021.781589)
Supplement: Supplementary file 9 [file DataSheet6.ZIP]

Archive with 2 entries (2 files):
- Five gene immunohistochemistry.xls
- The immunohistochemistry raw data.pzfx
