# Supplementary material for: Identification and Verification of Five Potential Biomarkers Related to Skin and Thermal Injury Using Weighted Gene Co-Expression Network Analysis
Source: Front Genet. 2022 Jan 3;12:781589. doi: 10.3389/fgene.2021.781589 (PMC8762241; doi:10.3389/fgene.2021.781589)
Supplement: Supplementary file 10 [file DataSheet12.ZIP]

Archive with 9 entries (5 files):
- 02_Diff_Enrichment_Annalysis/
- 02_Diff_Enrichment_Annalysis/01_Diff_Analysis/
- 02_Diff_Enrichment_Annalysis/01_Diff_Analysis/Circos.pdf
- 02_Diff_Enrichment_Annalysis/01_Diff_Analysis/Heatmap.pdf
- 02_Diff_Enrichment_Annalysis/01_Diff_Analysis/Volcano.pdf
- 02_Diff_Enrichment_Annalysis/02_GO/
- 02_Diff_Enrichment_Annalysis/02_GO/DEGs_GO.pdf
- 02_Diff_Enrichment_Annalysis/03_KEGG/
- 02_Diff_Enrichment_Annalysis/03_KEGG/DEGs_KEGG.pdf
