# Supplementary material for: Identification and Verification of Five Potential Biomarkers Related to Skin and Thermal Injury Using Weighted Gene Co-Expression Network Analysis
Source: Front Genet. 2022 Jan 3;12:781589. doi: 10.3389/fgene.2021.781589 (PMC8762241; doi:10.3389/fgene.2021.781589)
Supplement: Supplementary file 11 [file DataSheet2.ZIP › Table2_Enrichment results for each module .xlsx]

## Sheet: Blue
Genes		GO											KEGG
FAR2		ONTOLOGY	ID	Description	GeneRatio	BgRatio	pvalue	p.adjust	qvalue	geneID	Count		ID	Description	GeneRatio	BgRatio	pvalue	p.adjust	qvalue	geneID	Count
PCOLCE2		BP	GO:0140014	mitotic nuclear division	46/166	286/18866	2.54191e-45	6.94959e-42	5.7474e-42	BIRC5/MKI67/NCAPG/TPX2/CDC20/CCNB2/UBE2C/KIF14/AURKB/CDK1/KIF4A/PLK1/KIF2C/AURKA/CDCA5/ANLN/CDT1/CENPF/SPAG5/BUB1/DLGAP5/NEK2/TRIP13/BUB1B/MYBL2/NUSAP1/CDC6/NCAPH/KIF11/PRC1/KIF18B/CCNB1/NUF2/TTK/SMC4/KIF23/PTTG1/ZWINT/SPDL1/NDC80/CENPK/NCAPG2/IL1B/SMC2/MAD2L1/KNSTRN	46		hsa04110	Cell cycle	16/55	128/5894	1.37848670890125e-14	8.96016360785812e-13	7.83560866112289e-13	CDC20/CCNB2/CCNA1/CDK1/PLK1/CDC25A/CDC45/BUB1/BUB1B/CDC6/CCNB1/CCNA2/TTK/PTTG1/MCM6/MAD2L1	16
CEACAM6		BP	GO:0007059	chromosome segregation	48/166	334/18866	6.46547e-45	8.8383e-42	7.30939e-42	BIRC5/MKI67/NCAPG/SKA3/CDC20/UBE2C/HJURP/KIF14/AURKB/KIF4A/PLK1/KIF2C/CDCA5/TOP2A/CDT1/CENPF/SPAG5/BUB1/DLGAP5/NEK2/CENPN/OIP5/TRIP13/BUB1B/NUSAP1/CDCA2/CDC6/CENPW/NCAPH/PRC1/KIF18B/CCNB1/SPC25/NUF2/TTK/SMC4/SKA1/KIF23/PTTG1/ZWINT/SPDL1/NDC80/CENPK/FEN1/NCAPG2/SMC2/MAD2L1/KNSTRN	48		hsa04914	Progesterone-mediated oocyte maturation	9/55	87/5894	7.98417723516424e-08	2.59485760142838e-06	2.26918721420457e-06	CCNB2/CCNA1/CDK1/PLK1/CDC25A/BUB1/CCNB1/CCNA2/MAD2L1	9
HMGB3P1		BP	GO:0000280	nuclear division	51/166	428/18866	1.34678e-43	1.22737e-40	1.01505e-40	BIRC5/MKI67/NCAPG/TPX2/CDC20/CCNB2/UBE2C/CCNA1/KIF14/AURKB/CDK1/KIF4A/PLK1/KIF2C/AURKA/CDCA5/ANLN/TOP2A/CDT1/CENPF/SPAG5/BUB1/DLGAP5/NEK2/RAD51/TRIP13/ASPM/BUB1B/MYBL2/NUSAP1/CDC6/NCAPH/KIF11/PRC1/KIF18B/CCNB1/NUF2/TTK/SMC4/KIF23/PTTG1/ZWINT/SPDL1/NDC80/CENPK/NCAPG2/IL1B/SMC2/MAD2L1/KNSTRN/CKS2	51		hsa04114	Oocyte meiosis	9/55	114/5894	8.32725988412659e-07	1.80423964156076e-05	1.57779660962399e-05	CDC20/CCNB2/CDK1/PLK1/AURKA/BUB1/CCNB1/PTTG1/MAD2L1	9
PTX3		BP	GO:0048285	organelle fission	52/166	476/18866	1.61189e-42	1.10173e-39	9.11143e-40	BIRC5/MKI67/NCAPG/TPX2/CDC20/CCNB2/UBE2C/CCNA1/KIF14/AURKB/CDK1/KIF4A/PLK1/KIF2C/AURKA/CDCA5/ANLN/TOP2A/CDT1/CENPF/SPAG5/BUB1/DLGAP5/NEK2/RAD51/TRIP13/ASPM/BUB1B/MYBL2/NUSAP1/CDC6/NCAPH/KIF11/PRC1/KIF18B/CCNB1/NUF2/TTK/SMC4/KIF23/PTTG1/ZWINT/SPDL1/MTFR2/NDC80/CENPK/NCAPG2/IL1B/SMC2/MAD2L1/KNSTRN/CKS2	52		hsa03030	DNA replication	5/55	36/5894	1.77876691471469e-05	0.000245064513558834	0.000214307428861167	POLE2/RFC4/RNASEH2A/MCM6/FEN1	5
BIRC5		BP	GO:0000070	mitotic sister chromatid segregation	36/166	161/18866	7.9759e-41	4.36122e-38	3.60679e-38	NCAPG/CDC20/UBE2C/KIF14/AURKB/KIF4A/PLK1/KIF2C/CDCA5/CDT1/CENPF/SPAG5/BUB1/DLGAP5/NEK2/TRIP13/BUB1B/NUSAP1/CDC6/NCAPH/PRC1/KIF18B/CCNB1/NUF2/TTK/SMC4/KIF23/PTTG1/ZWINT/SPDL1/NDC80/CENPK/NCAPG2/SMC2/MAD2L1/KNSTRN	36		hsa00670	One carbon pool by folate	4/55	18/5894	1.88511164276027e-05	0.000245064513558834	0.000214307428861167	TYMS/DHFR/MTHFD2/MTHFD1L	4
SULF2		BP	GO:0000819	sister chromatid segregation	38/166	196/18866	1.48007e-40	6.74419e-38	5.57753e-38	NCAPG/CDC20/UBE2C/KIF14/AURKB/KIF4A/PLK1/KIF2C/CDCA5/TOP2A/CDT1/CENPF/SPAG5/BUB1/DLGAP5/NEK2/TRIP13/BUB1B/NUSAP1/CDC6/NCAPH/PRC1/KIF18B/CCNB1/NUF2/TTK/SMC4/KIF23/PTTG1/ZWINT/SPDL1/NDC80/CENPK/FEN1/NCAPG2/SMC2/MAD2L1/KNSTRN	38		hsa00240	Pyrimidine metabolism	5/55	99/5894	0.00216188922728187	0.0234204666288869	0.0204810558374072	TK1/RRM2/TYMS/POLE2/PNP	5
MKI67		BP	GO:0098813	nuclear chromosome segregation	38/166	272/18866	7.02472e-35	2.74366e-32	2.26904e-32	NCAPG/CDC20/UBE2C/KIF14/AURKB/KIF4A/PLK1/KIF2C/CDCA5/TOP2A/CDT1/CENPF/SPAG5/BUB1/DLGAP5/NEK2/TRIP13/BUB1B/NUSAP1/CDC6/NCAPH/PRC1/KIF18B/CCNB1/NUF2/TTK/SMC4/KIF23/PTTG1/ZWINT/SPDL1/NDC80/CENPK/FEN1/NCAPG2/SMC2/MAD2L1/KNSTRN	38		hsa04115	p53 signaling pathway	4/55	69/5894	0.00374457628234526	0.0347710654789203	0.0304070856009991	CCNB2/CDK1/RRM2/CCNB1	4
ARRDC3		BP	GO:0051983	regulation of chromosome segregation	24/166	107/18866	2.2467e-27	7.67809e-25	6.34988e-25	MKI67/CDC20/UBE2C/AURKB/PLK1/KIF2C/CDCA5/CDT1/CENPF/SPAG5/BUB1/DLGAP5/NEK2/TRIP13/BUB1B/CDC6/CCNB1/TTK/PTTG1/SPDL1/NDC80/FEN1/MAD2L1/KNSTRN	24
NCAPG		BP	GO:0007088	regulation of mitotic nuclear division	25/166	163/18866	4.24967e-24	1.29096e-21	1.06764e-21	MKI67/CDC20/UBE2C/AURKB/PLK1/AURKA/CDCA5/ANLN/CDT1/CENPF/BUB1/DLGAP5/NEK2/TRIP13/BUB1B/NUSAP1/CDC6/KIF11/CCNB1/TTK/PTTG1/SPDL1/NDC80/IL1B/MAD2L1	25
CDCA3		BP	GO:0051783	regulation of nuclear division	25/166	188/18866	1.64492e-22	4.4972e-20	3.71924e-20	MKI67/CDC20/UBE2C/AURKB/PLK1/AURKA/CDCA5/ANLN/CDT1/CENPF/BUB1/DLGAP5/NEK2/TRIP13/BUB1B/NUSAP1/CDC6/KIF11/CCNB1/TTK/PTTG1/SPDL1/NDC80/IL1B/MAD2L1	25
SKA3		BP	GO:0033045	regulation of sister chromatid segregation	19/166	84/18866	6.19279e-22	1.53919e-19	1.27293e-19	CDC20/UBE2C/AURKB/PLK1/CDCA5/CDT1/CENPF/BUB1/DLGAP5/TRIP13/BUB1B/CDC6/CCNB1/TTK/PTTG1/SPDL1/NDC80/FEN1/MAD2L1	19
INHBA		BP	GO:0010965	regulation of mitotic sister chromatid separation	17/166	61/18866	1.89125e-21	4.3089e-19	3.56351e-19	CDC20/UBE2C/AURKB/PLK1/CDT1/CENPF/BUB1/DLGAP5/TRIP13/BUB1B/CDC6/CCNB1/TTK/PTTG1/SPDL1/NDC80/MAD2L1	17
TPX2		BP	GO:0051306	mitotic sister chromatid separation	17/166	64/18866	4.75136e-21	9.99247e-19	8.2639e-19	CDC20/UBE2C/AURKB/PLK1/CDT1/CENPF/BUB1/DLGAP5/TRIP13/BUB1B/CDC6/CCNB1/TTK/PTTG1/SPDL1/NDC80/MAD2L1	17
PHLDA1		BP	GO:0051304	chromosome separation	19/166	94/18866	6.26941e-21	1.22433e-18	1.01253e-18	CDC20/UBE2C/AURKB/PLK1/TOP2A/CDT1/CENPF/BUB1/DLGAP5/TRIP13/BUB1B/CDC6/NCAPH/CCNB1/TTK/PTTG1/SPDL1/NDC80/MAD2L1	19
CDC20		BP	GO:1905818	regulation of chromosome separation	17/166	66/18866	8.5373e-21	1.55607e-18	1.28689e-18	CDC20/UBE2C/AURKB/PLK1/CDT1/CENPF/BUB1/DLGAP5/TRIP13/BUB1B/CDC6/CCNB1/TTK/PTTG1/SPDL1/NDC80/MAD2L1	17
MMP27		BP	GO:0030071	regulation of mitotic metaphase/anaphase transition	16/166	56/18866	1.89829e-20	3.2437e-18	2.68258e-18	CDC20/UBE2C/AURKB/PLK1/CDT1/CENPF/BUB1/DLGAP5/TRIP13/BUB1B/CDC6/CCNB1/TTK/SPDL1/NDC80/MAD2L1	16
CCNB2		BP	GO:0007091	metaphase/anaphase transition of mitotic cell cycle	16/166	58/18866	3.59001e-20	5.45282e-18	4.50955e-18	CDC20/UBE2C/AURKB/PLK1/CDT1/CENPF/BUB1/DLGAP5/TRIP13/BUB1B/CDC6/CCNB1/TTK/SPDL1/NDC80/MAD2L1	16
PLA2G7		BP	GO:1902099	regulation of metaphase/anaphase transition of cell cycle	16/166	58/18866	3.59001e-20	5.45282e-18	4.50955e-18	CDC20/UBE2C/AURKB/PLK1/CDT1/CENPF/BUB1/DLGAP5/TRIP13/BUB1B/CDC6/CCNB1/TTK/SPDL1/NDC80/MAD2L1	16
UBE2C		BP	GO:0033047	regulation of mitotic sister chromatid segregation	17/166	72/18866	4.39858e-20	6.32933e-18	5.23443e-18	CDC20/UBE2C/AURKB/PLK1/CDT1/CENPF/BUB1/DLGAP5/TRIP13/BUB1B/CDC6/CCNB1/TTK/PTTG1/SPDL1/NDC80/MAD2L1	17
CLEC7A		BP	GO:0044784	metaphase/anaphase transition of cell cycle	16/166	60/18866	6.6167e-20	8.6253e-18	7.13323e-18	CDC20/UBE2C/AURKB/PLK1/CDT1/CENPF/BUB1/DLGAP5/TRIP13/BUB1B/CDC6/CCNB1/TTK/SPDL1/NDC80/MAD2L1	16
HJURP		BP	GO:1902850	microtubule cytoskeleton organization involved in mitosis	21/166	144/18866	6.62514e-20	8.6253e-18	7.13323e-18	BIRC5/TPX2/CDC20/AURKB/KIF4A/PLK1/AURKA/DLGAP5/NEK2/MYBL2/NUSAP1/KIF11/PRC1/CCNB1/SPC25/NUF2/TTK/KIF23/SPDL1/NDC80/MAD2L1	21
CCNA1		BP	GO:0007093	mitotic cell cycle checkpoint	22/166	166/18866	7.07624e-20	8.79384e-18	7.27262e-18	CDC20/AURKB/CDK1/PLK1/AURKA/TOP2A/CDT1/CENPF/BUB1/TRIP13/BUB1B/CDC6/CCNB1/TTK/ZWINT/SPDL1/MIR21/NDC80/ZWILCH/BLM/TIPIN/MAD2L1	22
TK1		BP	GO:2000816	negative regulation of mitotic sister chromatid separation	14/166	39/18866	1.19066e-19	1.41533e-17	1.17049e-17	CDC20/AURKB/PLK1/CDT1/CENPF/BUB1/TRIP13/BUB1B/CCNB1/TTK/PTTG1/SPDL1/NDC80/MAD2L1	14
KIF14		BP	GO:0000075	cell cycle checkpoint	24/166	219/18866	1.2779e-19	1.45574e-17	1.20392e-17	CDC20/AURKB/CDK1/PLK1/AURKA/CDC45/TOP2A/DTL/CDT1/CENPF/BUB1/TRIP13/BUB1B/CDC6/CCNB1/TTK/ZWINT/SPDL1/MIR21/NDC80/ZWILCH/BLM/TIPIN/MAD2L1	24
TXNIP		BP	GO:1905819	negative regulation of chromosome separation	14/166	40/18866	1.81799e-19	1.98815e-17	1.64423e-17	CDC20/AURKB/PLK1/CDT1/CENPF/BUB1/TRIP13/BUB1B/CCNB1/TTK/PTTG1/SPDL1/NDC80/MAD2L1	14
AURKB		BP	GO:0033048	negative regulation of mitotic sister chromatid segregation	14/166	42/18866	4.07886e-19	4.28908e-17	3.54712e-17	CDC20/AURKB/PLK1/CDT1/CENPF/BUB1/TRIP13/BUB1B/CCNB1/TTK/PTTG1/SPDL1/NDC80/MAD2L1	14
CDK1		BP	GO:0007051	spindle organization	22/166	183/18866	6.13938e-19	6.21669e-17	5.14128e-17	BIRC5/TPX2/CDC20/AURKB/KIF4A/PLK1/AURKA/SPAG5/DLGAP5/NEK2/ASPM/MYBL2/CENPW/KIF11/PRC1/CCNB1/SPC25/NUF2/TTK/KIF23/NDC80/KNSTRN	22
KIF20A		BP	GO:0033046	negative regulation of sister chromatid segregation	14/166	44/18866	8.73729e-19	7.94635e-17	6.57173e-17	CDC20/AURKB/PLK1/CDT1/CENPF/BUB1/TRIP13/BUB1B/CCNB1/TTK/PTTG1/SPDL1/NDC80/MAD2L1	14
KIF4A		BP	GO:0007094	mitotic spindle assembly checkpoint	13/166	34/18866	9.30077e-19	7.94635e-17	6.57173e-17	CDC20/AURKB/PLK1/CDT1/CENPF/BUB1/TRIP13/BUB1B/CCNB1/TTK/SPDL1/NDC80/MAD2L1	13
MYLIP		BP	GO:0031577	spindle checkpoint	13/166	34/18866	9.30077e-19	7.94635e-17	6.57173e-17	CDC20/AURKB/PLK1/CDT1/CENPF/BUB1/TRIP13/BUB1B/CCNB1/TTK/SPDL1/NDC80/MAD2L1	13
GLIPR1		BP	GO:0071173	spindle assembly checkpoint	13/166	34/18866	9.30077e-19	7.94635e-17	6.57173e-17	CDC20/AURKB/PLK1/CDT1/CENPF/BUB1/TRIP13/BUB1B/CCNB1/TTK/SPDL1/NDC80/MAD2L1	13
MCM10		BP	GO:0071174	mitotic spindle checkpoint	13/166	34/18866	9.30077e-19	7.94635e-17	6.57173e-17	CDC20/AURKB/PLK1/CDT1/CENPF/BUB1/TRIP13/BUB1B/CCNB1/TTK/SPDL1/NDC80/MAD2L1	13
CDKN3		BP	GO:0051985	negative regulation of chromosome segregation	14/166	45/18866	1.25877e-18	1.04287e-16	8.62466e-17	CDC20/AURKB/PLK1/CDT1/CENPF/BUB1/TRIP13/BUB1B/CCNB1/TTK/PTTG1/SPDL1/NDC80/MAD2L1	14
PLK1		BP	GO:0045841	negative regulation of mitotic metaphase/anaphase transition	13/166	36/18866	2.28122e-18	1.83437e-16	1.51705e-16	CDC20/AURKB/PLK1/CDT1/CENPF/BUB1/TRIP13/BUB1B/CCNB1/TTK/SPDL1/NDC80/MAD2L1	13
TMEM56		BP	GO:1901990	regulation of mitotic cell cycle phase transition	30/166	448/18866	3.38428e-18	2.64361e-16	2.1863e-16	TPX2/CDC20/UBE2C/KIF14/AURKB/CDK1/PLK1/AURKA/CDCA5/CDC25A/CDC45/ANLN/DTL/CDT1/CENPF/BUB1/DLGAP5/NEK2/HMMR/TRIP13/BUB1B/CDC6/CCNB1/TTK/AIF1/SPDL1/MIR21/NDC80/BLM/MAD2L1	30
KIF2C		BP	GO:1902100	negative regulation of metaphase/anaphase transition of cell cycle	13/166	37/18866	3.49037e-18	2.65074e-16	2.1922e-16	CDC20/AURKB/PLK1/CDT1/CENPF/BUB1/TRIP13/BUB1B/CCNB1/TTK/SPDL1/NDC80/MAD2L1	13
AURKA		BP	GO:0045839	negative regulation of mitotic nuclear division	14/166	52/18866	1.26563e-17	9.35199e-16	7.73422e-16	CDC20/AURKB/PLK1/CDT1/CENPF/BUB1/TRIP13/BUB1B/CCNB1/TTK/PTTG1/SPDL1/NDC80/MAD2L1	14
CDCA5		BP	GO:0007052	mitotic spindle organization	18/166	118/18866	1.43769e-17	1.03438e-15	8.55443e-16	BIRC5/TPX2/CDC20/AURKB/KIF4A/PLK1/AURKA/DLGAP5/NEK2/MYBL2/KIF11/PRC1/CCNB1/SPC25/NUF2/TTK/KIF23/NDC80	18
CDC25A		BP	GO:1901987	regulation of cell cycle phase transition	30/166	486/18866	3.21144e-17	2.2513e-15	1.86185e-15	TPX2/CDC20/UBE2C/KIF14/AURKB/CDK1/PLK1/AURKA/CDCA5/CDC25A/CDC45/ANLN/DTL/CDT1/CENPF/BUB1/DLGAP5/NEK2/HMMR/TRIP13/BUB1B/CDC6/CCNB1/TTK/AIF1/SPDL1/MIR21/NDC80/BLM/MAD2L1	30
FOXM1		BP	GO:0051784	negative regulation of nuclear division	14/166	60/18866	1.16822e-16	7.98476e-15	6.6035e-15	CDC20/AURKB/PLK1/CDT1/CENPF/BUB1/TRIP13/BUB1B/CCNB1/TTK/PTTG1/SPDL1/NDC80/MAD2L1	14
GSTO1		BP	GO:0033044	regulation of chromosome organization	25/166	356/18866	9.2665e-16	6.17917e-14	5.11025e-14	MKI67/CDC20/UBE2C/AURKB/PLK1/CDCA5/CDC45/TOP2A/CDT1/CENPF/BUB1/DLGAP5/NEK2/TRIP13/BUB1B/CDC6/CCNB1/TTK/PTTG1/SPDL1/NDC80/FEN1/IL1B/ATAD2/MAD2L1	25
CDC45		BP	GO:0051383	kinetochore organization	10/166	22/18866	1.24911e-15	8.13112e-14	6.72454e-14	CDT1/CENPF/DLGAP5/CENPN/CENPW/NUF2/SMC4/NDC80/CENPK/SMC2	10
ANLN		BP	GO:0045930	negative regulation of mitotic cell cycle	23/166	341/18866	3.39514e-14	2.15868e-12	1.78525e-12	CDC20/AURKB/CDK1/PLK1/AURKA/TOP2A/CDT1/CENPF/BUB1/TRIP13/BUB1B/CDC6/CCNB1/TTK/PTTG1/ZWINT/SPDL1/MIR21/NDC80/ZWILCH/BLM/TIPIN/MAD2L1	23
TOP2A		BP	GO:0051225	spindle assembly	15/166	115/18866	8.66416e-14	5.38359e-12	4.4523e-12	BIRC5/TPX2/CDC20/AURKB/KIF4A/PLK1/AURKA/SPAG5/NEK2/ASPM/MYBL2/CENPW/KIF11/PRC1/KIF23	15
RRM2		BP	GO:0000086	G2/M transition of mitotic cell cycle	20/166	254/18866	9.92491e-14	5.86824e-12	4.85311e-12	TPX2/PHLDA1/CCNB2/KIF14/AURKB/CDK1/PLK1/AURKA/CDC25A/FOXM1/DTL/CENPF/NEK2/HMMR/CDC6/CCNB1/MELK/CCNA2/MIR21/BLM	20
UHRF1		BP	GO:1903046	meiotic cell cycle process	18/166	193/18866	9.94677e-14	5.86824e-12	4.85311e-12	CDC20/CCNA1/PLK1/AURKA/CDC25A/TOP2A/BUB1/RAD51/TRIP13/ASPM/BUB1B/NCAPH/NUF2/TTK/SMC4/PTTG1/SMC2/CKS2	18
TYMS		BP	GO:0010948	negative regulation of cell cycle process	23/166	359/18866	1.00881e-13	5.86824e-12	4.85311e-12	CDC20/AURKB/CDK1/PLK1/AURKA/RRM2/DTL/CDT1/CENPF/BUB1/NEK2/RAD51/TRIP13/BUB1B/CDC6/CCNB1/TTK/PTTG1/SPDL1/MIR21/NDC80/BLM/MAD2L1	23
DTL		BP	GO:0045931	positive regulation of mitotic cell cycle	17/166	168/18866	1.2981e-13	7.39376e-12	6.11473e-12	UBE2C/AURKB/CDK1/AURKA/CDCA5/CDC25A/CDC45/DTL/CDT1/DLGAP5/NUSAP1/CDC6/CCNB1/AIF1/NDC80/IL1B/MAD2L1	17
CDT1		BP	GO:2001251	negative regulation of chromosome organization	16/166	148/18866	2.49034e-13	1.38951e-11	1.14914e-11	CDC20/AURKB/PLK1/TOP2A/CDT1/CENPF/BUB1/TRIP13/BUB1B/CCNB1/TTK/PTTG1/SPDL1/NDC80/ATAD2/MAD2L1	16
CENPF		BP	GO:0090068	positive regulation of cell cycle process	21/166	302/18866	2.64876e-13	1.44834e-11	1.1978e-11	UBE2C/KIF14/AURKB/CDK1/AURKA/CDCA5/CDC25A/CDC45/DTL/CDT1/SPAG5/DLGAP5/NUSAP1/CDC6/CCNB1/AIF1/KIF23/NDC80/FEN1/IL1B/MAD2L1	21
SPAG5		BP	GO:0140013	meiotic nuclear division	17/166	177/18866	3.07819e-13	1.65015e-11	1.3647e-11	CDC20/CCNA1/PLK1/AURKA/TOP2A/BUB1/RAD51/TRIP13/ASPM/BUB1B/NCAPH/NUF2/TTK/SMC4/PTTG1/SMC2/CKS2	17
BUB1		BP	GO:0044839	cell cycle G2/M phase transition	20/166	273/18866	3.85043e-13	2.02444e-11	1.67423e-11	TPX2/PHLDA1/CCNB2/KIF14/AURKB/CDK1/PLK1/AURKA/CDC25A/FOXM1/DTL/CENPF/NEK2/HMMR/CDC6/CCNB1/MELK/CCNA2/MIR21/BLM	20
KIAA0101		BP	GO:0045787	positive regulation of cell cycle	23/166	396/18866	7.84473e-13	4.0467e-11	3.34667e-11	UBE2C/KIF14/AURKB/CDK1/AURKA/CDCA5/CDC25A/CDC45/DTL/CDT1/SPAG5/DLGAP5/NUSAP1/CDC6/CCNB1/AIF1/KIF23/NDC80/CITED2/FEN1/IL1B/MAD2L1/CKS2	23
DLGAP5		BP	GO:0051321	meiotic cell cycle	19/166	254/18866	1.06734e-12	5.40391e-11	4.4691e-11	CDC20/CCNA1/PLK1/AURKA/CDC25A/TOP2A/BUB1/NEK2/RAD51/TRIP13/ASPM/BUB1B/NCAPH/NUF2/TTK/SMC4/PTTG1/SMC2/CKS2	19
NEK2		BP	GO:1901988	negative regulation of cell cycle phase transition	19/166	270/18866	3.1514e-12	1.56653e-10	1.29554e-10	CDC20/AURKB/CDK1/PLK1/AURKA/DTL/CDT1/CENPF/BUB1/TRIP13/BUB1B/CDC6/CCNB1/TTK/SPDL1/MIR21/NDC80/BLM/MAD2L1	19
CENPN		BP	GO:0044843	cell cycle G1/S phase transition	20/166	310/18866	4.04789e-12	1.97624e-10	1.63437e-10	INHBA/CCNA1/KIF14/CDK1/MCM10/CDKN3/AURKA/CDC25A/CDC45/RRM2/TYMS/CDT1/DHFR/CDC6/CCNB1/CCNA2/AIF1/POLE2/MIR21/MCM6	20
CEP55		BP	GO:0050000	chromosome localization	12/166	79/18866	4.43575e-12	2.09092e-10	1.72922e-10	KIF14/AURKB/KIF2C/CDCA5/CDT1/CENPF/SPAG5/DLGAP5/CCNB1/NUF2/SPDL1/NDC80	12
RAD51		BP	GO:0051303	establishment of chromosome localization	12/166	79/18866	4.43575e-12	2.09092e-10	1.72922e-10	KIF14/AURKB/KIF2C/CDCA5/CDT1/CENPF/SPAG5/DLGAP5/CCNB1/NUF2/SPDL1/NDC80	12
DEPDC1		BP	GO:0051310	metaphase plate congression	11/166	61/18866	5.0118e-12	2.32242e-10	1.92067e-10	KIF14/AURKB/KIF2C/CDCA5/CDT1/CENPF/SPAG5/CCNB1/NUF2/SPDL1/NDC80	11
DHFR		BP	GO:0030261	chromosome condensation	10/166	47/18866	8.28256e-12	3.77409e-10	3.12122e-10	NCAPG/CDK1/CDCA5/TOP2A/NUSAP1/NCAPH/CCNB1/SMC4/NCAPG2/SMC2	10
OIP5		BP	GO:1901991	negative regulation of mitotic cell cycle phase transition	18/166	251/18866	8.84522e-12	3.9644e-10	3.27861e-10	CDC20/AURKB/CDK1/PLK1/AURKA/CDT1/CENPF/BUB1/TRIP13/BUB1B/CDC6/CCNB1/TTK/SPDL1/MIR21/NDC80/BLM/MAD2L1	18
HMMR		BP	GO:0000082	G1/S transition of mitotic cell cycle	19/166	287/18866	9.20584e-12	4.05948e-10	3.35724e-10	INHBA/CCNA1/KIF14/CDK1/MCM10/CDKN3/AURKA/CDC25A/CDC45/RRM2/TYMS/CDT1/DHFR/CDC6/CCNB1/AIF1/POLE2/MIR21/MCM6	19
CREBRF		BP	GO:0090307	mitotic spindle assembly	11/166	65/18866	1.04097e-11	4.51749e-10	3.73602e-10	BIRC5/TPX2/CDC20/AURKB/KIF4A/PLK1/NEK2/MYBL2/KIF11/PRC1/KIF23	11
TRIP13		BP	GO:0008608	attachment of spindle microtubules to kinetochore	9/166	34/18866	1.104e-11	4.71616e-10	3.90032e-10	AURKB/KIF2C/CDT1/SPAG5/NEK2/CCNB1/NUF2/NDC80/KNSTRN	9
CYTIP		BP	GO:0007080	mitotic metaphase plate congression	9/166	47/18866	2.60119e-10	1.0941e-08	9.04836e-09	KIF14/AURKB/KIF2C/CDCA5/CDT1/CCNB1/NUF2/SPDL1/NDC80	9
ASPM		BP	GO:0010389	regulation of G2/M transition of mitotic cell cycle	15/166	200/18866	2.78186e-10	1.15237e-08	9.53021e-09	TPX2/KIF14/AURKB/CDK1/PLK1/AURKA/CDC25A/DTL/CENPF/NEK2/HMMR/CDC6/CCNB1/MIR21/BLM	15
BUB1B		BP	GO:0006260	DNA replication	17/166	273/18866	3.14191e-10	1.28209e-08	1.0603e-08	CDK1/MCM10/CDC45/RRM2/DTL/CDT1/RAD51/CDC6/CCNA2/POLE2/GINS1/RFC4/BLM/RNASEH2A/MCM6/FEN1/TIPIN	17
MYBL2		BP	GO:0071103	DNA conformation change	19/166	355/18866	3.53687e-10	1.42203e-08	1.17604e-08	NCAPG/HJURP/CDK1/CDCA5/TOP2A/CENPN/RAD51/OIP5/NUSAP1/CENPW/NCAPH/CCNB1/SMC4/RFC4/BLM/CENPK/MCM6/NCAPG2/SMC2	19
GJA9		BP	GO:0045132	meiotic chromosome segregation	11/166	93/18866	5.73729e-10	2.2733e-08	1.88004e-08	PLK1/TOP2A/BUB1/TRIP13/BUB1B/NCAPH/NUF2/TTK/SMC4/PTTG1/SMC2	11
PLOD2		BP	GO:1901992	positive regulation of mitotic cell cycle phase transition	11/166	94/18866	6.44872e-10	2.51868e-08	2.08298e-08	UBE2C/CDK1/CDCA5/CDC25A/CDC45/DTL/CDT1/DLGAP5/CDC6/CCNB1/AIF1	11
NUSAP1		BP	GO:1902749	regulation of cell cycle G2/M phase transition	15/166	217/18866	8.68319e-10	3.34364e-08	2.76523e-08	TPX2/KIF14/AURKB/CDK1/PLK1/AURKA/CDC25A/DTL/CENPF/NEK2/HMMR/CDC6/CCNB1/MIR21/BLM	15
CKAP2L		BP	GO:0033260	nuclear DNA replication	9/166	60/18866	2.55945e-09	9.71882e-08	8.03758e-08	CDC45/CDT1/RAD51/POLE2/GINS1/RFC4/MCM6/FEN1/TIPIN	9
MME		BP	GO:0031145	anaphase-promoting complex-dependent catabolic process	10/166	83/18866	2.96548e-09	1.11063e-07	9.18507e-08	CDC20/UBE2C/AURKB/CDK1/PLK1/AURKA/BUB1B/CCNB1/PTTG1/MAD2L1	10
CASC5		BP	GO:0007076	mitotic chromosome condensation	6/166	16/18866	3.15555e-09	1.16585e-07	9.6417e-08	NCAPG/CDCA5/NUSAP1/NCAPH/SMC4/SMC2	6
CDCA2		BP	GO:0006323	DNA packaging	15/166	240/18866	3.47071e-09	1.26519e-07	1.04633e-07	NCAPG/HJURP/CDK1/CDCA5/TOP2A/CENPN/OIP5/NUSAP1/CENPW/NCAPH/CCNB1/SMC4/CENPK/NCAPG2/SMC2	15
CDC6		BP	GO:1901989	positive regulation of cell cycle phase transition	11/166	110/18866	3.52849e-09	1.26933e-07	1.04975e-07	UBE2C/CDK1/CDCA5/CDC25A/CDC45/DTL/CDT1/DLGAP5/CDC6/CCNB1/AIF1	11
CENPW		BP	GO:0051302	regulation of cell division	13/166	171/18866	3.82068e-09	1.35659e-07	1.12192e-07	KIF14/TXNIP/AURKB/KIF20A/PLK1/AURKA/ASPM/CDC6/PRC1/KIF18B/KIF23/BLM/IL1B	13
NCAPH		BP	GO:0010639	negative regulation of organelle organization	19/166	416/18866	4.8935e-09	1.71524e-07	1.41852e-07	TPX2/CDC20/AURKB/PLK1/TOP2A/CDT1/CENPF/BUB1/NEK2/TRIP13/BUB1B/CCNB1/TTK/PTTG1/SPDL1/MIR21/NDC80/ATAD2/MAD2L1	19
ELOVL3		BP	GO:0044786	cell cycle DNA replication	9/166	65/18866	5.33056e-09	1.84478e-07	1.52566e-07	CDC45/CDT1/RAD51/POLE2/GINS1/RFC4/MCM6/FEN1/TIPIN	9
SHCBP1		BP	GO:0034501	protein localization to kinetochore	6/166	18/18866	7.20925e-09	2.46376e-07	2.03756e-07	AURKB/CDK1/CDT1/TTK/SPDL1/NDC80	6
MYO1B		BP	GO:0006261	DNA-dependent DNA replication	12/166	151/18866	9.40767e-09	3.17538e-07	2.62608e-07	MCM10/CDC45/CDT1/RAD51/CDC6/POLE2/GINS1/RFC4/BLM/MCM6/FEN1/TIPIN	12
CALU		BP	GO:0031570	DNA integrity checkpoint	12/166	161/18866	1.93733e-08	6.45935e-07	5.34196e-07	CDK1/PLK1/AURKA/CDC45/TOP2A/DTL/CDT1/CDC6/CCNB1/MIR21/BLM/TIPIN	12
KIF11		BP	GO:0000083	regulation of transcription involved in G1/S transition of mitotic cell cycle	7/166	35/18866	1.96571e-08	6.47499e-07	5.3549e-07	CCNA1/CDC45/RRM2/TYMS/CDT1/DHFR/CDC6	7
PRC1		BP	GO:0000079	regulation of cyclin-dependent protein serine/threonine kinase activity	10/166	102/18866	2.25043e-08	7.3246e-07	6.05754e-07	CCNB2/CCNA1/CDKN3/PLK1/CDC25A/CDC6/CCNB1/CCNA2/BLM/CKS2	10
IKBIP		BP	GO:0071459	protein localization to chromosome, centromeric region	6/166	22/18866	2.81432e-08	9.05217e-07	7.48626e-07	AURKB/CDK1/CDT1/TTK/SPDL1/NDC80	6
KIF18B		BP	GO:1904029	regulation of cyclin-dependent protein kinase activity	10/166	106/18866	3.26537e-08	1.03808e-06	8.58509e-07	CCNB2/CCNA1/CDKN3/PLK1/CDC25A/CDC6/CCNB1/CCNA2/BLM/CKS2	10
DEPDC1B		BP	GO:0045840	positive regulation of mitotic nuclear division	8/166	57/18866	3.47466e-08	1.09192e-06	9.03032e-07	UBE2C/AURKB/AURKA/CDCA5/CDT1/DLGAP5/NUSAP1/IL1B	8
IL13RA1		BP	GO:0000910	cytokinesis	12/166	172/18866	4.04967e-08	1.25816e-06	1.04051e-06	KIF14/AURKB/KIF20A/KIF4A/PLK1/AURKA/ANLN/CEP55/NUSAP1/CDC6/PRC1/KIF23	12
CCNB1		BP	GO:0007292	female gamete generation	11/166	142/18866	5.17967e-08	1.57398e-06	1.3017e-06	PTX3/INHBA/PLK1/AURKA/TOP2A/TRIP13/ASPM/NCAPH/CCNB1/TTK/RGS2	11
MTHFD2		BP	GO:0051656	establishment of organelle localization	18/166	432/18866	5.18136e-08	1.57398e-06	1.3017e-06	KIF14/AURKB/PLK1/KIF2C/CDCA5/CDT1/CENPF/SPAG5/DLGAP5/NUSAP1/MYO1B/CCNB1/NUF2/KIF23/SPDL1/NDC80/STARD3NL/MAD2L1	18
CTSF		BP	GO:0051988	regulation of attachment of spindle microtubules to kinetochore	5/166	13/18866	6.03614e-08	1.81349e-06	1.49978e-06	AURKB/SPAG5/NEK2/CCNB1/KNSTRN	5
SLC7A5		BP	GO:0051315	attachment of mitotic spindle microtubules to kinetochore	5/166	15/18866	1.38849e-07	4.12624e-06	3.41245e-06	AURKB/KIF2C/CDT1/NUF2/NDC80	5
SPC25		BP	GO:0051785	positive regulation of nuclear division	8/166	71/18866	2.01546e-07	5.92503e-06	4.90007e-06	UBE2C/AURKB/AURKA/CDCA5/CDT1/DLGAP5/NUSAP1/IL1B	8
FAM49A		BP	GO:0000281	mitotic cytokinesis	8/166	72/18866	2.25056e-07	6.54579e-06	5.41345e-06	KIF20A/KIF4A/PLK1/ANLN/CEP55/NUSAP1/PRC1/KIF23	8
MELK		BP	GO:0061640	cytoskeleton-dependent cytokinesis	9/166	100/18866	2.43937e-07	7.02024e-06	5.80583e-06	AURKB/KIF20A/KIF4A/PLK1/ANLN/CEP55/NUSAP1/PRC1/KIF23	9
ASPRV1		BP	GO:0007143	female meiotic nuclear division	6/166	31/18866	2.60099e-07	7.4074e-06	6.12601e-06	PLK1/AURKA/TOP2A/TRIP13/NCAPH/TTK	6
ETHE1		BP	GO:0051382	kinetochore assembly	5/166	17/18866	2.82064e-07	7.95015e-06	6.57487e-06	CENPF/DLGAP5/CENPN/CENPW/CENPK	5
UBE2T		BP	GO:0051984	positive regulation of chromosome segregation	6/166	33/18866	3.85606e-07	1.07576e-05	8.89669e-06	AURKB/CDT1/DLGAP5/CDC6/CCNB1/FEN1	6
H2AFX		BP	GO:0034508	centromere complex assembly	7/166	56/18866	5.80566e-07	1.6033e-05	1.32595e-05	HJURP/CENPF/DLGAP5/CENPN/OIP5/CENPW/CENPK	7
CCNA2		BP	GO:0034502	protein localization to chromosome	8/166	85/18866	8.21382e-07	2.24566e-05	1.85719e-05	AURKB/CDK1/PLK1/CDCA5/CDT1/TTK/SPDL1/NDC80	8
TSPAN7		BP	GO:0006270	DNA replication initiation	6/166	39/18866	1.08739e-06	2.94348e-05	2.4343e-05	MCM10/CDC45/CDT1/CDC6/POLE2/MCM6	6
NUF2		BP	GO:0051231	spindle elongation	4/166	10/18866	1.16495e-06	3.12252e-05	2.58236e-05	AURKB/KIF4A/PRC1/KIF23	4
CPE		BP	GO:0016572	histone phosphorylation	6/166	40/18866	1.27001e-06	3.35094e-05	2.77127e-05	AURKB/CDK1/AURKA/CCNB1/CCNA2/IL1B	6
MTHFD1L		BP	GO:0032465	regulation of cytokinesis	8/166	90/18866	1.27468e-06	3.35094e-05	2.77127e-05	KIF14/AURKB/KIF20A/PLK1/AURKA/CDC6/PRC1/KIF23	8
FAM65C		BP	GO:0061982	meiosis I cell cycle process	9/166	124/18866	1.52002e-06	3.95785e-05	3.2732e-05	CCNA1/PLK1/AURKA/CDC25A/TOP2A/RAD51/TRIP13/PTTG1/CKS2	9
SMIM3		BP	GO:0070192	chromosome organization involved in meiotic cell cycle	7/166	70/18866	2.70661e-06	6.85628e-05	5.67023e-05	BUB1/RAD51/TRIP13/BUB1B/NCAPH/SMC4/SMC2	7
TTK		BP	GO:0007077	mitotic nuclear envelope disassembly	4/166	12/18866	2.7084e-06	6.85628e-05	5.67023e-05	CCNB2/CDK1/PLK1/CCNB1	4
AIF1		BP	GO:0051255	spindle midzone assembly	4/166	12/18866	2.7084e-06	6.85628e-05	5.67023e-05	AURKB/KIF4A/PRC1/KIF23	4
SMC4		BP	GO:0051653	spindle localization	6/166	50/18866	4.88926e-06	0.000122635	0.000101421	PLK1/ASPM/NUSAP1/SPDL1/NDC80/MAD2L1	6
SLC7A7		BP	GO:0044774	mitotic DNA integrity checkpoint	8/166	108/18866	5.06323e-06	0.000124711	0.000103137	CDK1/AURKA/TOP2A/CDC6/CCNB1/MIR21/BLM/TIPIN	8
POLE2		BP	GO:1902750	negative regulation of cell cycle G2/M phase transition	8/166	108/18866	5.06323e-06	0.000124711	0.000103137	AURKB/CDK1/PLK1/AURKA/DTL/CDC6/MIR21/BLM	8
SKA1		BP	GO:0090231	regulation of spindle checkpoint	4/166	14/18866	5.40215e-06	0.000129557	0.000107145	CDT1/CCNB1/NDC80/MAD2L1	4
KIF23		BP	GO:0090266	regulation of mitotic cell cycle spindle assembly checkpoint	4/166	14/18866	5.40215e-06	0.000129557	0.000107145	CDT1/CCNB1/NDC80/MAD2L1	4
ST8SIA4		BP	GO:1903504	regulation of mitotic spindle checkpoint	4/166	14/18866	5.40215e-06	0.000129557	0.000107145	CDT1/CCNB1/NDC80/MAD2L1	4
SLC39A8		BP	GO:1901976	regulation of cell cycle checkpoint	5/166	32/18866	8.24982e-06	0.00019613	0.000162202	CDT1/CCNB1/MIR21/NDC80/MAD2L1	5
PTTG1		BP	GO:0030397	membrane disassembly	4/166	16/18866	9.68792e-06	0.000224464	0.000185635	CCNB2/CDK1/PLK1/CCNB1	4
GINS1		BP	GO:0051081	nuclear envelope disassembly	4/166	16/18866	9.68792e-06	0.000224464	0.000185635	CCNB2/CDK1/PLK1/CCNB1	4
ZWINT		BP	GO:1902969	mitotic DNA replication	4/166	16/18866	9.68792e-06	0.000224464	0.000185635	CDC45/RAD51/GINS1/MCM6	4
NETO2		BP	GO:0007127	meiosis I	8/166	119/18866	1.03943e-05	0.000238806	0.000197496	CCNA1/PLK1/AURKA/TOP2A/RAD51/TRIP13/PTTG1/CKS2	8
CCDC3		BP	GO:0065004	protein-DNA complex assembly	11/166	243/18866	1.05297e-05	0.000239901	0.000198401	HJURP/CDC45/CDT1/CENPF/DLGAP5/CENPN/RAD51/OIP5/CENPW/CENPK/MCM6	11
SPDL1		BP	GO:0000076	DNA replication checkpoint	4/166	17/18866	1.2582e-05	0.000284292	0.000235113	CDC45/CDT1/CDC6/TIPIN	4
SLC12A2		BP	GO:0040001	establishment of mitotic spindle localization	5/166	35/18866	1.30188e-05	0.000291748	0.00024128	PLK1/NUSAP1/SPDL1/NDC80/MAD2L1	5
TREM1		BP	GO:0031572	G2 DNA damage checkpoint	5/166	36/18866	1.50115e-05	0.000333671	0.00027595	CDK1/PLK1/DTL/MIR21/BLM	5
SLC7A11		BP	GO:0051782	negative regulation of cell division	4/166	18/18866	1.60661e-05	0.000354232	0.000292954	TXNIP/AURKB/ASPM/BLM	4
POPDC3		BP	GO:0007062	sister chromatid cohesion	6/166	63/18866	1.90234e-05	0.00041608	0.000344104	CDC20/PLK1/CDCA5/BUB1/BUB1B/FEN1	6
CNTNAP3B		BP	GO:0046653	tetrahydrofolate metabolic process	4/166	19/18866	2.02111e-05	0.000438548	0.000362685	TYMS/DHFR/MTHFD2/MTHFD1L	4
SLC46A2		BP	GO:0032506	cytokinetic process	5/166	39/18866	2.2443e-05	0.000483143	0.000399565	AURKB/KIF20A/ANLN/CEP55/KIF23	5
CNTNAP3		BP	GO:0034080	CENP-A containing nucleosome assembly	5/166	43/18866	3.64719e-05	0.000772977	0.000639262	HJURP/CENPN/OIP5/CENPW/CENPK	5
RFC4		BP	GO:0061641	CENP-A containing chromatin organization	5/166	43/18866	3.64719e-05	0.000772977	0.000639262	HJURP/CENPN/OIP5/CENPW/CENPK	5
LOC100506558		BP	GO:0071824	protein-DNA complex subunit organization	11/166	282/18866	4.16639e-05	0.000876224	0.000724648	HJURP/CDC45/CDT1/CENPF/DLGAP5/CENPN/RAD51/OIP5/CENPW/CENPK/MCM6	11
MATN2		BP	GO:0072401	signal transduction involved in DNA integrity checkpoint	6/166	73/18866	4.43294e-05	0.000918156	0.000759327	CDK1/PLK1/AURKA/DTL/CCNB1/MIR21	6
CXCL3		BP	GO:0072422	signal transduction involved in DNA damage checkpoint	6/166	73/18866	4.43294e-05	0.000918156	0.000759327	CDK1/PLK1/AURKA/DTL/CCNB1/MIR21	6
MIR21		BP	GO:0051293	establishment of spindle localization	5/166	45/18866	4.56391e-05	0.000938176	0.000775883	PLK1/NUSAP1/SPDL1/NDC80/MAD2L1	5
MTFR2		BP	GO:0072395	signal transduction involved in cell cycle checkpoint	6/166	74/18866	4.78927e-05	0.000977155	0.000808119	CDK1/PLK1/AURKA/DTL/CCNB1/MIR21	6
PBK		BP	GO:1904666	regulation of ubiquitin protein ligase activity	4/166	24/18866	5.35386e-05	0.00108426	0.000896693	CDC20/UBE2C/PLK1/MAD2L1	4
NDC80		BP	GO:0031055	chromatin remodeling at centromere	5/166	47/18866	5.64938e-05	0.00113569	0.000939232	HJURP/CENPN/OIP5/CENPW/CENPK	5
PLSCR4		BP	GO:0000077	DNA damage checkpoint	8/166	151/18866	5.80198e-05	0.00115786	0.000957561	CDK1/PLK1/AURKA/DTL/CCNB1/MIR21/BLM/TIPIN	8
TXNDC17		BP	GO:0006275	regulation of DNA replication	7/166	112/18866	6.00567e-05	0.00118982	0.000983996	CDK1/CDT1/CDC6/CCNA2/RFC4/BLM/TIPIN	7
STARD3NL		BP	GO:0042398	cellular modified amino acid biosynthetic process	5/166	49/18866	6.92406e-05	0.0013619	0.00112631	DHFR/PLOD2/MTHFD1L/SLC7A11/CHAC2	5
ZWILCH		BP	GO:0035999	tetrahydrofolate interconversion	3/166	10/18866	7.67191e-05	0.00149821	0.00123904	TYMS/MTHFD2/MTHFD1L	3
BLM		BP	GO:0010971	positive regulation of G2/M transition of mitotic cell cycle	4/166	27/18866	8.6624e-05	0.00167965	0.00138909	CDK1/CDC25A/DTL/CCNB1	4
EPHB6		BP	GO:0051445	regulation of meiotic cell cycle	5/166	52/18866	9.23857e-05	0.00177875	0.00147105	CDC20/CDC25A/TRIP13/ASPM/TTK	5
RGS2		BP	GO:0006760	folic acid-containing compound metabolic process	4/166	28/18866	0.000100371	0.00191898	0.00158702	TYMS/DHFR/MTHFD2/MTHFD1L	4
CENPK		BP	GO:0006336	DNA replication-independent nucleosome assembly	5/166	53/18866	0.000101289	0.00192309	0.00159042	HJURP/CENPN/OIP5/CENPW/CENPK	5
VMP1		BP	GO:0034724	DNA replication-independent nucleosome organization	5/166	54/18866	0.000110837	0.00207554	0.0017165	HJURP/CENPN/OIP5/CENPW/CENPK	5
LEPR		BP	GO:0051438	regulation of ubiquitin-protein transferase activity	5/166	54/18866	0.000110837	0.00207554	0.0017165	ARRDC3/CDC20/UBE2C/PLK1/MAD2L1	5
EPB41L3		BP	GO:0007098	centrosome cycle	7/166	125/18866	0.000120163	0.00223487	0.00184827	CDK1/PLK1/AURKA/NEK2/KIF11/NDC80/SLC16A1	7
NDRG2		BP	GO:0000132	establishment of mitotic spindle orientation	4/166	30/18866	0.000132514	0.00240612	0.00198989	PLK1/SPDL1/NDC80/MAD2L1	4
CMAHP		BP	GO:0051642	centrosome localization	4/166	30/18866	0.000132514	0.00240612	0.00198989	AURKA/DLGAP5/ASPM/MAD2L1	4
CITED2		BP	GO:1902751	positive regulation of cell cycle G2/M phase transition	4/166	30/18866	0.000132514	0.00240612	0.00198989	CDK1/CDC25A/DTL/CCNB1	4
CILP		BP	GO:2000241	regulation of reproductive process	8/166	170/18866	0.000132891	0.00240612	0.00198989	INHBA/CDC20/AURKA/CDC25A/TRIP13/ASPM/TTK/CITED2	8
KIAA0226L		BP	GO:0035404	histone-serine phosphorylation	3/166	12/18866	0.00013884	0.00249729	0.00206529	AURKB/AURKA/CCNB1	3
RNASEH2A		BP	GO:0061842	microtubule organizing center localization	4/166	31/18866	0.000151107	0.00270018	0.00223308	AURKA/DLGAP5/ASPM/MAD2L1	4
RAD51AP1		BP	GO:0043486	histone exchange	5/166	59/18866	0.00016936	0.00300668	0.00248656	HJURP/CENPN/OIP5/CENPW/CENPK	5
FANCI		BP	GO:0044818	mitotic G2/M transition checkpoint	4/166	32/18866	0.000171515	0.00302531	0.00250197	CDK1/CDC6/MIR21/BLM	4
CHAC2		BP	GO:0042770	signal transduction in response to DNA damage	7/166	133/18866	0.000176782	0.00309821	0.00256226	CDK1/PLK1/AURKA/FOXM1/DTL/CCNB1/MIR21	7
SLC16A1		BP	GO:0031023	microtubule organizing center organization	7/166	136/18866	0.000202893	0.00353317	0.00292198	CDK1/PLK1/AURKA/NEK2/KIF11/NDC80/SLC16A1	7
KRT23		BP	GO:0010972	negative regulation of G2/M transition of mitotic cell cycle	6/166	96/18866	0.000204418	0.00353721	0.00292531	AURKB/CDK1/AURKA/CDC6/MIR21/BLM	6
CCDC34		BP	GO:0042558	pteridine-containing compound metabolic process	4/166	34/18866	0.000218188	0.00375174	0.00310274	TYMS/DHFR/MTHFD2/MTHFD1L	4
SGOL2		BP	GO:0007100	mitotic centrosome separation	3/166	14/18866	0.00022676	0.00382693	0.00316492	AURKA/NEK2/KIF11	3
IL18		BP	GO:0072425	signal transduction involved in G2 DNA damage checkpoint	3/166	14/18866	0.00022676	0.00382693	0.00316492	PLK1/DTL/MIR21	3
MCM6		BP	GO:1904668	positive regulation of ubiquitin protein ligase activity	3/166	14/18866	0.00022676	0.00382693	0.00316492	CDC20/UBE2C/PLK1	3
PNP		BP	GO:2000045	regulation of G1/S transition of mitotic cell cycle	8/166	185/18866	0.000237154	0.00397779	0.00328968	KIF14/CDK1/AURKA/CDC45/CDC6/CCNB1/AIF1/MIR21	8
CXCR2		BP	GO:0009411	response to UV	7/166	140/18866	0.000242463	0.00402955	0.00333249	AURKB/CDC25A/DTL/MME/PBK/FEN1/TIPIN	7
FEN1		BP	GO:0051443	positive regulation of ubiquitin-protein transferase activity	4/166	35/18866	0.000244662	0.00402955	0.00333249	ARRDC3/CDC20/UBE2C/PLK1	4
NCAPG2		BP	GO:0071312	cellular response to alkaloid	4/166	35/18866	0.000244662	0.00402955	0.00333249	RAD51/CCNA2/AIF1/BLM	4
TIPIN		BP	GO:0044773	mitotic DNA damage checkpoint	6/166	101/18866	0.000269547	0.00441282	0.00364946	CDK1/AURKA/CCNB1/MIR21/BLM/TIPIN	6
TARS		BP	GO:0051294	establishment of spindle orientation	4/166	36/18866	0.000273368	0.00444874	0.00367916	PLK1/SPDL1/NDC80/MAD2L1	4
KYNU		BP	GO:0051299	centrosome separation	3/166	15/18866	0.000281621	0.00454156	0.00375593	AURKA/NEK2/KIF11	3
IL1B		BP	GO:0006575	cellular modified amino acid metabolic process	8/166	190/18866	0.000284055	0.00454156	0.00375593	TYMS/DHFR/PLOD2/MTHFD2/ETHE1/MTHFD1L/SLC7A11/CHAC2	8
SMC2		BP	GO:0070507	regulation of microtubule cytoskeleton organization	8/166	190/18866	0.000284055	0.00454156	0.00375593	SKA3/TPX2/PLK1/AURKA/SPAG5/NEK2/KIF11/SKA1	8
FABP5		BP	GO:0006268	DNA unwinding involved in DNA replication	3/166	16/18866	0.000344375	0.00547396	0.00452703	RAD51/BLM/MCM6	3
ATAD2		BP	GO:0071897	DNA biosynthetic process	8/166	196/18866	0.000350082	0.00553251	0.00457545	TK1/AURKB/TYMS/DTL/CENPF/NEK2/POLE2/RFC4	8
EMR2		BP	GO:0009636	response to toxic substance	9/166	250/18866	0.0003798	0.00596766	0.00493533	CDK1/GSTO1/TYMS/RAD51/DHFR/CCNB1/SLC7A11/MIR21/TXNDC17	9
MAD2L1		BP	GO:0043161	proteasome-mediated ubiquitin-dependent protein catabolic process	12/166	424/18866	0.000384237	0.00600288	0.00496446	CDC20/UBE2C/KIF14/AURKB/CDK1/PLK1/AURKA/BUB1B/CCNB1/PTTG1/PBK/MAD2L1	12
KNSTRN		BP	GO:0006730	one-carbon metabolic process	4/166	40/18866	0.000412685	0.00634583	0.00524808	TYMS/DHFR/MTHFD2/MTHFD1L	4
APITD1		BP	GO:0032467	positive regulation of cytokinesis	4/166	40/18866	0.000412685	0.00634583	0.00524808	KIF14/AURKB/CDC6/KIF23	4
APITD1-CORT		BP	GO:0031099	regeneration	8/166	201/18866	0.000414215	0.00634583	0.00524808	SULF2/CDK1/AURKA/TYMS/DHFR/CCNB1/CCNA2/MATN2	8
KPNA2		BP	GO:0007096	regulation of exit from mitosis	3/166	17/18866	0.000415473	0.00634583	0.00524808	UBE2C/CDCA5/ANLN	3
MIR3652		BP	GO:1902806	regulation of cell cycle G1/S phase transition	8/166	206/18866	0.000487595	0.00740603	0.00612488	KIF14/CDK1/AURKA/CDC45/CDC6/CCNB1/AIF1/MIR21	8
ENG		BP	GO:0022412	cellular process involved in reproduction in multicellular organism	11/166	375/18866	0.000499882	0.0075507	0.00624452	PTX3/INHBA/CCNA1/PLK1/AURKA/TOP2A/TRIP13/ASPM/NCAPH/CCNB1/TTK	11
CKS2		BP	GO:0031100	animal organ regeneration	5/166	75/18866	0.000521465	0.00783343	0.00647835	SULF2/CDK1/AURKA/TYMS/CCNA2	5
IDE		BP	GO:0006302	double-strand break repair	9/166	262/18866	0.000533269	0.00796699	0.0065888	CDCA5/FOXM1/CDC45/RAD51/TRIP13/BLM/RAD51AP1/MCM6/FEN1	9
		BP	GO:0007568	aging	10/166	319/18866	0.000539653	0.00801854	0.00663143	AURKB/CDK1/FOXM1/TYMS/MME/SLC12A2/MIR21/KYNU/ENG/IDE	10
		BP	GO:0000723	telomere maintenance	7/166	161/18866	0.000564377	0.00834057	0.00689776	AURKB/NEK2/RAD51/POLE2/RFC4/BLM/FEN1	7
		BP	GO:0072331	signal transduction by p53 class mediator	9/166	267/18866	0.000610695	0.00897613	0.00742337	TPX2/AURKB/CDK1/AURKA/FOXM1/CCNB1/RFC4/MIR21/BLM	9
		BP	GO:0009314	response to radiation	12/166	447/18866	0.000613949	0.00897613	0.00742337	AURKB/CDC25A/DTL/RAD51/MME/IKBIP/SLC7A11/PBK/BLM/RAD51AP1/FEN1/TIPIN	12
		BP	GO:0045429	positive regulation of nitric oxide biosynthetic process	4/166	45/18866	0.000650226	0.00945595	0.00782019	PTX3/CLEC7A/AIF1/IL1B	4
		BP	GO:0006525	arginine metabolic process	3/166	20/18866	0.000683154	0.00983022	0.00812972	SLC7A7/SLC39A8/MIR21	3
		BP	GO:0046655	folic acid metabolic process	3/166	20/18866	0.000683154	0.00983022	0.00812972	DHFR/MTHFD2/MTHFD1L	3
		BP	GO:1904407	positive regulation of nitric oxide metabolic process	4/166	46/18866	0.00070731	0.0101245	0.00837312	PTX3/CLEC7A/AIF1/IL1B	4
		BP	GO:0032200	telomere organization	7/166	174/18866	0.000892794	0.012713	0.0105138	AURKB/NEK2/RAD51/POLE2/RFC4/BLM/FEN1	7
		BP	GO:0007063	regulation of sister chromatid cohesion	3/166	22/18866	0.000911016	0.0128388	0.0106178	CDCA5/BUB1/FEN1	3
		BP	GO:0062033	positive regulation of mitotic sister chromatid segregation	3/166	22/18866	0.000911016	0.0128388	0.0106178	AURKB/CDT1/DLGAP5	3
		BP	GO:0051781	positive regulation of cell division	5/166	87/18866	0.00102587	0.0143833	0.0118951	KIF14/AURKB/CDC6/KIF23/IL1B	5
		BP	GO:0006998	nuclear envelope organization	4/166	52/18866	0.00112641	0.0156325	0.0129283	CCNB2/CDK1/PLK1/CCNB1	4
		BP	GO:0090329	regulation of DNA-dependent DNA replication	4/166	52/18866	0.00112641	0.0156325	0.0129283	CDT1/RFC4/BLM/TIPIN	4
		BP	GO:2001252	positive regulation of chromosome organization	7/166	182/18866	0.00115991	0.0160162	0.0132456	AURKB/CDT1/DLGAP5/NEK2/CCNB1/FEN1/IL1B	7
		BP	GO:0007095	mitotic G2 DNA damage checkpoint	3/166	24/18866	0.00118199	0.0161578	0.0133627	CDK1/MIR21/BLM	3
		BP	GO:1903429	regulation of cell maturation	3/166	24/18866	0.00118199	0.0161578	0.0133627	CLEC7A/KIF14/AURKA	3
		BP	GO:0043044	ATP-dependent chromatin remodeling	5/166	90/18866	0.00119472	0.0162306	0.0134229	HJURP/CENPN/OIP5/CENPW/CENPK	5
		BP	GO:0010498	proteasomal protein catabolic process	12/166	483/18866	0.00119918	0.0162306	0.0134229	CDC20/UBE2C/KIF14/AURKB/CDK1/PLK1/AURKA/BUB1B/CCNB1/PTTG1/PBK/MAD2L1	12
		BP	GO:0048477	oogenesis	5/166	91/18866	0.00125532	0.0169066	0.013982	PTX3/AURKA/TRIP13/ASPM/CCNB1	5
		BP	GO:0032886	regulation of microtubule-based process	8/166	240/18866	0.00131358	0.0176046	0.0145592	SKA3/TPX2/PLK1/AURKA/SPAG5/NEK2/KIF11/SKA1	8
		BP	GO:0051307	meiotic chromosome separation	3/166	25/18866	0.00133453	0.0177981	0.0147193	TOP2A/NCAPH/TTK	3
		BP	GO:0006310	DNA recombination	9/166	299/18866	0.0013533	0.0179607	0.0148538	CDC45/TOP2A/RAD51/TRIP13/BLM/RAD51AP1/MCM6/FEN1/KPNA2	9
		BP	GO:0036297	interstrand cross-link repair	4/166	55/18866	0.00139035	0.0183156	0.0151472	RAD51/UBE2T/RAD51AP1/FANCI	4
		BP	GO:0071478	cellular response to radiation	7/166	188/18866	0.00139855	0.0183156	0.0151472	AURKB/CDC25A/RAD51/MME/PBK/BLM/RAD51AP1	7
		BP	GO:0000724	double-strand break repair via homologous recombination	6/166	138/18866	0.00140013	0.0183156	0.0151472	CDC45/RAD51/BLM/RAD51AP1/MCM6/FEN1	6
		BP	GO:0000725	recombinational repair	6/166	140/18866	0.00150702	0.01962	0.016226	CDC45/RAD51/BLM/RAD51AP1/MCM6/FEN1	6
		BP	GO:0043648	dicarboxylic acid metabolic process	5/166	97/18866	0.0016678	0.0215055	0.0177853	DHFR/MTHFD2/MTHFD1L/SLC7A11/KYNU	5
		BP	GO:0001556	oocyte maturation	3/166	27/18866	0.00167545	0.0215055	0.0177853	AURKA/TRIP13/CCNB1	3
		BP	GO:0032201	telomere maintenance via semi-conservative replication	3/166	27/18866	0.00167545	0.0215055	0.0177853	POLE2/RFC4/FEN1	3
		BP	GO:0072413	signal transduction involved in mitotic cell cycle checkpoint	4/166	59/18866	0.00180557	0.0228539	0.0189004	CDK1/AURKA/CCNB1/MIR21	4
		BP	GO:1902402	signal transduction involved in mitotic DNA damage checkpoint	4/166	59/18866	0.00180557	0.0228539	0.0189004	CDK1/AURKA/CCNB1/MIR21	4
		BP	GO:1902403	signal transduction involved in mitotic DNA integrity checkpoint	4/166	59/18866	0.00180557	0.0228539	0.0189004	CDK1/AURKA/CCNB1/MIR21	4
		BP	GO:0019886	antigen processing and presentation of exogenous peptide antigen via MHC class II	5/166	99/18866	0.00182513	0.0229949	0.0190171	KIF4A/KIF2C/KIF11/CTSF/KIF23	5
		BP	GO:0010458	exit from mitosis	3/166	28/18866	0.00186446	0.0233827	0.0193378	UBE2C/CDCA5/ANLN	3
		BP	GO:1903428	positive regulation of reactive oxygen species biosynthetic process	4/166	60/18866	0.00192144	0.0239873	0.0198378	PTX3/CLEC7A/AIF1/IL1B	4
		BP	GO:2000377	regulation of reactive oxygen species metabolic process	7/166	200/18866	0.00198981	0.0246564	0.0203911	PTX3/CLEC7A/FOXM1/DHFR/AIF1/MIR21/IL1B	7
		BP	GO:0042102	positive regulation of T cell proliferation	5/166	101/18866	0.00199307	0.0246564	0.0203911	AIF1/MIR21/IL18/PNP/IL1B	5
		BP	GO:1902475	L-alpha-amino acid transmembrane transport	4/166	62/18866	0.00216842	0.0266294	0.0220228	SLC7A5/SLC7A7/SLC7A11/RGS2	4
		BP	GO:0002495	antigen processing and presentation of peptide antigen via MHC class II	5/166	103/18866	0.00217204	0.0266294	0.0220228	KIF4A/KIF2C/KIF11/CTSF/KIF23	5
		BP	GO:0002504	antigen processing and presentation of peptide or polysaccharide antigen via MHC class II	5/166	104/18866	0.00226579	0.0275318	0.0227692	KIF4A/KIF2C/KIF11/CTSF/KIF23	5
		BP	GO:0032649	regulation of interferon-gamma production	5/166	104/18866	0.00226579	0.0275318	0.0227692	INHBA/CLEC7A/SLC7A5/IL18/IL1B	5
		BP	GO:0043457	regulation of cellular respiration	3/166	30/18866	0.0022811	0.0275953	0.0228217	CDK1/CCNB1/IDE	3
		BP	GO:0045737	positive regulation of cyclin-dependent protein serine/threonine kinase activity	3/166	31/18866	0.00250932	0.0302224	0.0249943	CDC6/CCNB1/CKS2	3
		BP	GO:1903426	regulation of reactive oxygen species biosynthetic process	5/166	107/18866	0.00256472	0.0307542	0.0254341	PTX3/CLEC7A/AIF1/MIR21/IL1B	5
		BP	GO:0032729	positive regulation of interferon-gamma production	4/166	65/18866	0.00257869	0.0307866	0.0254609	CLEC7A/SLC7A5/IL18/IL1B	4
		BP	GO:0032508	DNA duplex unwinding	5/166	108/18866	0.00267044	0.0317434	0.0262522	TOP2A/RAD51/RFC4/BLM/MCM6	5
		BP	GO:0071214	cellular response to abiotic stimulus	9/166	331/18866	0.00269714	0.0317844	0.0262861	AURKB/CDC25A/RAD51/MME/PBK/BLM/RAD51AP1/IL1B/ENG	9
		BP	GO:0104004	cellular response to environmental stimulus	9/166	331/18866	0.00269714	0.0317844	0.0262861	AURKB/CDC25A/RAD51/MME/PBK/BLM/RAD51AP1/IL1B/ENG	9
		BP	GO:0010165	response to X-ray	3/166	32/18866	0.00275116	0.0321439	0.0265834	RAD51/IKBIP/BLM	3
		BP	GO:0097421	liver regeneration	3/166	32/18866	0.00275116	0.0321439	0.0265834	SULF2/AURKA/TYMS	3
		BP	GO:0042493	response to drug	10/166	397/18866	0.00276309	0.0321459	0.026585	INHBA/TXNIP/CDK1/TYMS/CENPF/RAD51/CCNB1/PNP/IL1B/ENG	10
		BP	GO:0040020	regulation of meiotic nuclear division	3/166	33/18866	0.00300689	0.0348341	0.0288082	CDC20/TRIP13/TTK	3
		BP	GO:0045428	regulation of nitric oxide biosynthetic process	4/166	68/18866	0.00303932	0.0350612	0.0289961	PTX3/CLEC7A/AIF1/IL1B	4
		BP	GO:0008156	negative regulation of DNA replication	3/166	34/18866	0.00327677	0.0373512	0.0308899	CDC6/BLM/TIPIN	3
		BP	GO:0009396	folic acid-containing compound biosynthetic process	2/166	10/18866	0.00330614	0.0373512	0.0308899	DHFR/MTHFD1L	2
		BP	GO:0010992	ubiquitin recycling	2/166	10/18866	0.00330614	0.0373512	0.0308899	UBE2C/IDE	2
		BP	GO:1903431	positive regulation of cell maturation	2/166	10/18866	0.00330614	0.0373512	0.0308899	CLEC7A/AURKA	2
		BP	GO:1903862	positive regulation of oxidative phosphorylation	2/166	10/18866	0.00330614	0.0373512	0.0308899	CDK1/CCNB1	2
		BP	GO:0032609	interferon-gamma production	5/166	115/18866	0.00350088	0.0393885	0.0325748	INHBA/CLEC7A/SLC7A5/IL18/IL1B	5
		BP	GO:1904031	positive regulation of cyclin-dependent protein kinase activity	3/166	35/18866	0.00356103	0.039901	0.0329986	CDC6/CCNB1/CKS2	3
		BP	GO:0032392	DNA geometric change	5/166	116/18866	0.00363306	0.040542	0.0335287	TOP2A/RAD51/RFC4/BLM/MCM6	5
		BP	GO:0031109	microtubule polymerization or depolymerization	5/166	117/18866	0.00376879	0.0418856	0.03464	SKA3/TPX2/KIF2C/KIF18B/SKA1	5
		BP	GO:0045732	positive regulation of protein catabolic process	7/166	225/18866	0.00382969	0.0423901	0.0350572	CDC20/MYLIP/PLK1/AURKA/DTL/IL1B/IDE	7
		BP	GO:0007569	cell aging	5/166	118/18866	0.00390812	0.0430838	0.0356309	CDK1/FOXM1/MME/MIR21/ENG	5
		BP	GO:0015807	L-amino acid transport	4/166	73/18866	0.00392676	0.0431155	0.0356571	SLC7A5/SLC7A7/SLC7A11/RGS2	4
		BP	GO:0045835	negative regulation of meiotic nuclear division	2/166	11/18866	0.00401755	0.0439359	0.0363356	TRIP13/TTK	2
		BP	GO:0090322	regulation of superoxide metabolic process	3/166	37/18866	0.00417363	0.0454609	0.0375968	CLEC7A/DHFR/MIR21	3
		BP	GO:0009064	glutamine family amino acid metabolic process	4/166	75/18866	0.00432605	0.0469342	0.0388152	SLC7A7/SLC39A8/SLC7A11/MIR21	4
		BP	GO:0031398	positive regulation of protein ubiquitination	5/166	121/18866	0.00434821	0.0469881	0.0388598	ARRDC3/CDC20/UBE2C/PLK1/FANCI	5
		BP	GO:0001659	temperature homeostasis	6/166	174/18866	0.00444878	0.0478857	0.039602	ARRDC3/ELOVL3/LEPR/IL18/IL1B/FABP5	6
		BP	GO:0090224	regulation of spindle organization	3/166	38/18866	0.0045024	0.0482728	0.0399222	TPX2/PLK1/SPAG5	3
		BP	GO:0000727	double-strand break repair via break-induced replication	2/166	12/18866	0.00479329	0.0496396	0.0410526	CDC45/MCM6	2
		BP	GO:0009162	deoxyribonucleoside monophosphate metabolic process	2/166	12/18866	0.00479329	0.0496396	0.0410526	TK1/TYMS	2
		BP	GO:0031392	regulation of prostaglandin biosynthetic process	2/166	12/18866	0.00479329	0.0496396	0.0410526	IL1B/FABP5	2
		BP	GO:0045144	meiotic sister chromatid segregation	2/166	12/18866	0.00479329	0.0496396	0.0410526	BUB1/BUB1B	2
		BP	GO:0051177	meiotic sister chromatid cohesion	2/166	12/18866	0.00479329	0.0496396	0.0410526	BUB1/BUB1B	2
		BP	GO:0055015	ventricular cardiac muscle cell development	2/166	12/18866	0.00479329	0.0496396	0.0410526	CDK1/CCNB1	2
		BP	GO:0070601	centromeric sister chromatid cohesion	2/166	12/18866	0.00479329	0.0496396	0.0410526	BUB1/BUB1B	2
		BP	GO:0071639	positive regulation of monocyte chemotactic protein-1 production	2/166	12/18866	0.00479329	0.0496396	0.0410526	CLEC7A/IL1B	2
		BP	GO:0072711	cellular response to hydroxyurea	2/166	12/18866	0.00479329	0.0496396	0.0410526	RAD51/BLM	2
		CC	GO:0000793	condensed chromosome	35/168	222/19559	2.4149e-34	5.62671e-32	4.49933e-32	BIRC5/MKI67/NCAPG/SKA3/HJURP/AURKB/PLK1/KIF2C/AURKA/TOP2A/CDT1/CENPF/SPAG5/BUB1/NEK2/CENPN/RAD51/BUB1B/CENPW/NCAPH/CCNB1/SPC25/NUF2/SMC4/SKA1/ZWINT/SPDL1/NDC80/ZWILCH/BLM/CENPK/NCAPG2/SMC2/MAD2L1/KNSTRN	35
		CC	GO:0000779	condensed chromosome, centromeric region	27/168	122/19559	8.32257e-31	9.69579e-29	7.75313e-29	BIRC5/NCAPG/SKA3/HJURP/AURKB/PLK1/KIF2C/AURKA/CDT1/CENPF/SPAG5/BUB1/NEK2/CENPN/BUB1B/CENPW/CCNB1/SPC25/NUF2/SKA1/ZWINT/SPDL1/NDC80/ZWILCH/CENPK/MAD2L1/KNSTRN	27
		CC	GO:0000775	chromosome, centromeric region	30/168	196/19559	4.60365e-29	3.5755e-27	2.85911e-27	BIRC5/NCAPG/SKA3/HJURP/AURKB/PLK1/KIF2C/AURKA/CDCA5/CDT1/CENPF/SPAG5/BUB1/NEK2/CENPN/OIP5/BUB1B/CENPW/CCNB1/SPC25/NUF2/TTK/SKA1/ZWINT/SPDL1/NDC80/ZWILCH/CENPK/MAD2L1/KNSTRN	30
		CC	GO:0000776	kinetochore	26/168	137/19559	8.18214e-28	4.7489e-26	3.7974e-26	BIRC5/SKA3/HJURP/AURKB/PLK1/KIF2C/CDT1/CENPF/SPAG5/BUB1/NEK2/CENPN/BUB1B/CENPW/CCNB1/SPC25/NUF2/TTK/SKA1/ZWINT/SPDL1/NDC80/ZWILCH/CENPK/MAD2L1/KNSTRN	26
		CC	GO:0000777	condensed chromosome kinetochore	24/168	106/19559	1.01908e-27	4.7489e-26	3.7974e-26	BIRC5/SKA3/HJURP/PLK1/KIF2C/CDT1/CENPF/SPAG5/BUB1/NEK2/CENPN/BUB1B/CENPW/CCNB1/SPC25/NUF2/SKA1/ZWINT/SPDL1/NDC80/ZWILCH/CENPK/MAD2L1/KNSTRN	24
		CC	GO:0098687	chromosomal region	35/168	350/19559	2.48311e-27	9.64273e-26	7.7107e-26	BIRC5/NCAPG/SKA3/HJURP/AURKB/CDK1/PLK1/KIF2C/AURKA/CDCA5/CDT1/CENPF/SPAG5/BUB1/NEK2/CENPN/RAD51/OIP5/BUB1B/CENPW/CCNB1/SPC25/NUF2/TTK/SKA1/ZWINT/SPDL1/NDC80/ZWILCH/BLM/CENPK/MCM6/FEN1/MAD2L1/KNSTRN	35
		CC	GO:0005819	spindle	33/168	367/19559	2.73673e-24	9.10942e-23	7.28424e-23	BIRC5/SKA3/TPX2/CDC20/KIF14/AURKB/CDK1/KIF20A/KIF4A/PLK1/KIF2C/AURKA/CENPF/SPAG5/DLGAP5/NEK2/ASPM/BUB1B/NUSAP1/CKAP2L/CDC6/SHCBP1/KIF11/PRC1/KIF18B/CCNB1/TTK/SKA1/KIF23/SPDL1/CXCR2/MAD2L1/KNSTRN	33
		CC	GO:0000940	condensed chromosome outer kinetochore	9/168	14/19559	3.95641e-16	1.15231e-14	9.21428e-15	SKA3/PLK1/CENPF/BUB1/BUB1B/CCNB1/SKA1/SPDL1/NDC80	9
		CC	GO:0072686	mitotic spindle	17/168	133/19559	1.72943e-15	4.47731e-14	3.58023e-14	SKA3/TPX2/AURKB/CDK1/AURKA/SPAG5/ASPM/NUSAP1/CKAP2L/KIF11/PRC1/KIF18B/SKA1/KIF23/CXCR2/MAD2L1/KNSTRN	17
		CC	GO:0000922	spindle pole	18/168	165/19559	4.25039e-15	9.90341e-14	7.91915e-14	TPX2/CDC20/AURKB/PLK1/AURKA/CENPF/SPAG5/DLGAP5/NEK2/ASPM/CKAP2L/CDC6/KIF11/PRC1/CCNB1/SPDL1/MAD2L1/KNSTRN	18
		CC	GO:0000794	condensed nuclear chromosome	14/168	103/19559	2.44273e-13	5.17415e-12	4.13745e-12	AURKB/PLK1/AURKA/BUB1/NEK2/RAD51/BUB1B/NCAPH/CCNB1/NUF2/SMC4/NDC80/BLM/CENPK	14
		CC	GO:0030496	midbody	17/168	182/19559	3.35829e-13	6.40596e-12	5.12245e-12	BIRC5/KIF14/AURKB/CDK1/KIF20A/KIF4A/PLK1/AURKA/ANLN/CENPF/SPAG5/NEK2/CEP55/ASPM/SHCBP1/PRC1/KIF23	17
		CC	GO:0005876	spindle microtubule	12/168	66/19559	3.57414e-13	6.40596e-12	5.12245e-12	BIRC5/SKA3/AURKB/CDK1/KIF4A/PLK1/AURKA/NUSAP1/KIF11/PRC1/KIF18B/SKA1	12
		CC	GO:0000780	condensed nuclear chromosome, centromeric region	9/168	32/19559	4.85673e-12	8.08298e-11	6.46346e-11	AURKB/PLK1/AURKA/BUB1/BUB1B/CCNB1/NUF2/NDC80/CENPK	9
		CC	GO:0000778	condensed nuclear chromosome kinetochore	7/168	17/19559	5.50407e-11	8.54966e-10	6.83664e-10	PLK1/BUB1/BUB1B/CCNB1/NUF2/NDC80/CENPK	7
		CC	GO:0005874	microtubule	21/168	431/19559	1.44574e-10	2.10536e-09	1.68353e-09	BIRC5/SKA3/TPX2/KIF14/AURKB/CDK1/KIF20A/KIF4A/PLK1/KIF2C/AURKA/SPAG5/NEK2/ASPM/NUSAP1/KIF11/PRC1/KIF18B/SKA1/KIF23/KNSTRN	21
		CC	GO:0051233	spindle midzone	7/168	36/19559	2.05962e-08	2.82289e-07	2.25729e-07	KIF14/AURKB/PLK1/AURKA/CDC6/PRC1/KIF18B	7
		CC	GO:0000307	cyclin-dependent protein kinase holoenzyme complex	6/168	43/19559	1.7206e-06	2.22722e-05	1.78097e-05	CCNB2/CCNA1/CDK1/CCNB1/CCNA2/CKS2	6
		CC	GO:0005871	kinesin complex	6/168	51/19559	4.80232e-06	5.88916e-05	4.7092e-05	KIF14/KIF20A/KIF2C/KIF11/KIF18B/KIF23	6
		CC	GO:0005875	microtubule associated complex	9/168	159/19559	9.7065e-06	0.000111156	8.88848e-05	BIRC5/KIF14/AURKB/KIF20A/KIF2C/AURKA/KIF11/KIF18B/KIF23	9
		CC	GO:1990752	microtubule end	5/168	34/19559	1.00184e-05	0.000111156	8.88848e-05	KIF2C/SPAG5/ASPM/KIF18B/KNSTRN	5
		CC	GO:0005657	replication fork	6/168	71/19559	3.31453e-05	0.000351039	0.000280704	MCM10/CDC45/UHRF1/RFC4/BLM/TIPIN	6
		CC	GO:0035371	microtubule plus-end	4/168	23/19559	4.09379e-05	0.000414719	0.000331625	KIF2C/SPAG5/KIF18B/KNSTRN	4
		CC	GO:1902554	serine/threonine protein kinase complex	6/168	89/19559	0.000118421	0.00114967	0.00091932	CCNB2/CCNA1/CDK1/CCNB1/CCNA2/CKS2	6
		CC	GO:1990023	mitotic spindle midzone	3/168	14/19559	0.000211346	0.00196975	0.00157508	AURKB/PRC1/KIF18B	3
		CC	GO:0031616	spindle pole centrosome	3/168	15/19559	0.000262518	0.00235257	0.0018812	AURKB/AURKA/DLGAP5	3
		CC	GO:1902911	protein kinase complex	6/168	104/19559	0.000278177	0.00240057	0.00191959	CCNB2/CCNA1/CDK1/CCNB1/CCNA2/CKS2	6
		CC	GO:0045120	pronucleus	3/168	16/19559	0.000321064	0.00267171	0.0021364	AURKA/CENPF/CCNA2	3
		CC	GO:0045171	intercellular bridge	5/168	71/19559	0.000362922	0.00291589	0.00233166	TPX2/KIF20A/CEP55/PRC1/KIF23	5
		CC	GO:0005680	anaphase-promoting complex	3/168	22/19559	0.000850125	0.00660264	0.00527972	CDC20/UBE2C/BUB1B	3
		CC	GO:0034451	centriolar satellite	5/168	95/19559	0.00136926	0.0102915	0.0082295	PLK1/SPAG5/DLGAP5/CEP55/KNSTRN	5
		CC	GO:0097431	mitotic spindle pole	3/168	30/19559	0.00213121	0.0155179	0.0124087	AURKA/SPAG5/ASPM	3
		CC	GO:0090543	Flemming body	3/168	31/19559	0.00234479	0.0165556	0.0132385	KIF14/CEP55/KIF23	3
		CC	GO:0016363	nuclear matrix	5/168	109/19559	0.00250827	0.017189	0.013745	KIF4A/UHRF1/CENPF/CENPW/BLM	5
		CC	GO:0070938	contractile ring	2/168	10/19559	0.00315426	0.0209984	0.0167911	ANLN/PRC1	2
		CC	GO:0044815	DNA packaging complex	5/168	116/19559	0.00328251	0.0212451	0.0169884	NCAPG/NCAPH/SMC4/NCAPG2/SMC2	5
		CC	GO:0072687	meiotic spindle	2/168	12/19559	0.00457434	0.028806	0.0230344	AURKA/ASPM	2
		CC	GO:0043596	nuclear replication fork	3/168	41/19559	0.00522295	0.0310093	0.0247962	MCM10/CDC45/TIPIN	3
		CC	GO:0016323	basolateral plasma membrane	7/168	246/19559	0.00545623	0.0310093	0.0247962	SLC7A5/SLC7A7/SLC39A8/SLC12A2/LEPR/SLC16A1/IDE	7
		CC	GO:0034399	nuclear periphery	5/168	131/19559	0.00549797	0.0310093	0.0247962	KIF4A/UHRF1/CENPF/CENPW/BLM	5
		CC	GO:0000795	synaptonemal complex	3/168	42/19559	0.00558966	0.0310093	0.0247962	PLK1/RAD51/BLM	3
		CC	GO:0099086	synaptonemal structure	3/168	42/19559	0.00558966	0.0310093	0.0247962	PLK1/RAD51/BLM	3
		CC	GO:0000152	nuclear ubiquitin ligase complex	3/168	43/19559	0.00597145	0.0323569	0.0258738	CDC20/UBE2C/BUB1B	3
		CC	GO:0000800	lateral element	2/168	14/19559	0.00623638	0.0328011	0.0262291	RAD51/BLM	2
		CC	GO:0061695	transferase complex, transferring phosphorus-containing groups	7/168	253/19559	0.00633498	0.0328011	0.0262291	CCNB2/CCNA1/CDK1/CCNB1/CCNA2/POLE2/CKS2	7
		CC	GO:0010369	chromocenter	2/168	15/19559	0.00715543	0.0362438	0.0289819	AURKB/OIP5	2
		CC	GO:0009925	basal plasma membrane	3/168	51/19559	0.00958611	0.0475226	0.0380009	SLC7A5/SLC12A2/SLC16A1	3
		MF	GO:0008017	microtubule binding	17/159	265/18352	1.52193e-10	5.5855e-08	5.04641e-08	BIRC5/TPX2/KIF14/KIF20A/KIF4A/PLK1/KIF2C/CENPF/SPAG5/DLGAP5/NUSAP1/KIF11/PRC1/KIF18B/SKA1/KIF23/KNSTRN	17
		MF	GO:0015631	tubulin binding	18/159	365/18352	2.95511e-09	5.42263e-07	4.89926e-07	BIRC5/TPX2/KIF14/KIF20A/KIF4A/PLK1/KIF2C/CENPF/SPAG5/DLGAP5/NUSAP1/KIF11/PRC1/KIF18B/SKA1/KIF23/RGS2/KNSTRN	18
		MF	GO:0003777	microtubule motor activity	7/159	77/18352	4.64257e-06	0.000567941	0.000513126	KIF14/KIF20A/KIF4A/KIF2C/KIF11/KIF18B/KIF23	7
		MF	GO:0035173	histone kinase activity	4/159	17/18352	1.18259e-05	0.00108503	0.000980304	AURKB/CDK1/AURKA/CCNB1	4
		MF	GO:0016887	ATPase activity	14/159	423/18352	1.94505e-05	0.00120789	0.00109131	KIF14/KIF20A/KIF2C/TOP2A/RAD51/MYO1B/KIF11/KIF18B/KIF23/RFC4/BLM/MCM6/ATAD2/IDE	14
		MF	GO:0003774	motor activity	8/159	132/18352	1.97476e-05	0.00120789	0.00109131	KIF14/KIF20A/KIF4A/KIF2C/MYO1B/KIF11/KIF18B/KIF23	8
		MF	GO:0003688	DNA replication origin binding	4/159	23/18352	4.22515e-05	0.00221518	0.00200138	MCM10/CDC45/CDC6/MCM6	4
		MF	GO:0003697	single-stranded DNA binding	7/159	114/18352	6.07954e-05	0.00278899	0.00251981	MCM10/CDC45/RAD51/BLM/RAD51AP1/MCM6/SMC2	7
		MF	GO:0016538	cyclin-dependent protein serine/threonine kinase regulator activity	5/159	50/18352	7.08946e-05	0.00289092	0.00261191	CCNB2/CCNA1/CCNB1/CCNA2/CKS2	5
		MF	GO:0008574	ATP-dependent microtubule motor activity, plus-end-directed	3/159	16/18352	0.000328951	0.0120725	0.0109073	KIF14/KIF11/KIF18B	3
		MF	GO:0017116	single-stranded DNA helicase activity	3/159	18/18352	0.000473268	0.0157899	0.014266	RAD51/RFC4/MCM6	3
		MF	GO:0004712	protein serine/threonine/tyrosine kinase activity	4/159	45/18352	0.000613062	0.0184298	0.0166511	AURKB/AURKA/TTK/PBK	4
		MF	GO:0070182	DNA polymerase binding	3/159	20/18352	0.000652828	0.0184298	0.0166511	CDT1/RAD51/FANCI	3
		MF	GO:0004674	protein serine/threonine kinase activity	11/159	435/18352	0.00146437	0.0383874	0.0346824	AURKB/CDK1/PLK1/AURKA/BUB1/NEK2/BUB1B/MELK/TTK/PBK/ENG	11

## Sheet: Brown
Genes		GO											KEGG
RORA		ONTOLOGY	ID	Description	GeneRatio	BgRatio	pvalue	p.adjust	qvalue	geneID	Count		ID	Description	GeneRatio	BgRatio	pvalue	p.adjust	qvalue	geneID	Count
NR1D2		BP	GO:0043491	protein kinase B signaling	11/143	278/18866	9.03735e-06	0.018036	0.0158678	MIR29B2/MIR29C/PLEKHA1/GATA3/KIT/PIK3C2B/AKR1C3/CD86/C1QBP/KLF4/ADTRP	11		hsa04973	Carbohydrate digestion and absorption	5/64	44/5894	0.000100969	0.0105007	0.0100969	AMY1A/AMY1B/AMY1C/AMY2A/ATP1B1	5
NFATC2		BP	GO:0048872	homeostasis of number of cells	10/143	256/18866	2.6106e-05	0.018036	0.0158678	IL7R/GATA3/KIT/LYAR/PDE4B/P2RX7/P4HTM/ACVR2A/CXCL6/IL7	10
NELL2		BP	GO:0032102	negative regulation of response to external stimulus	13/143	433/18866	2.6285e-05	0.018036	0.0158678	RORA/NR1D2/RNF125/GATA3/PLAU/ELANE/C1QBP/CARD16/KLF4/SERPINB9/SERPINE1/ADTRP/CD34	13
RNF125		BP	GO:0032663	regulation of interleukin-2 production	5/143	49/18866	3.40102e-05	0.018036	0.0158678	GATA3/PDE4B/CD86/GBP1/CD34	5
NR3C2		BP	GO:0001819	positive regulation of cytokine production	13/143	447/18866	3.65304e-05	0.018036	0.0158678	RORA/RNF125/GATA3/PDE4B/CD86/ELANE/C1QBP/P2RX7/SERPINE1/PTGS2/ZBTB20/IL7/CD34	13
RTN1		BP	GO:0010466	negative regulation of peptidase activity	10/143	272/18866	4.36599e-05	0.018036	0.0158678	MIR29B2/MIR29C/RECK/CARD16/KLF4/SERPINB9/SLPI/SERPINE1/PTGS2/SPINK6	10
IKZF2		BP	GO:0032496	response to lipopolysaccharide	11/143	334/18866	4.91032e-05	0.018036	0.0158678	PDE4B/CXCL8/CD86/ELANE/P2RX7/CARD16/SLPI/SERPINE1/PTGS2/CXCL6/KMO	11
LOC102724356		BP	GO:0032623	interleukin-2 production	5/143	54/18866	5.47167e-05	0.018036	0.0158678	GATA3/PDE4B/CD86/GBP1/CD34	5
ZNF573		BP	GO:0002237	response to molecule of bacterial origin	11/143	356/18866	8.68863e-05	0.0254577	0.0223974	PDE4B/CXCL8/CD86/ELANE/P2RX7/CARD16/SLPI/SERPINE1/PTGS2/CXCL6/KMO	11
MIR29B2		BP	GO:0051896	regulation of protein kinase B signaling	9/143	253/18866	0.000136155	0.0328176	0.0288725	MIR29B2/MIR29C/PLEKHA1/GATA3/KIT/AKR1C3/CD86/C1QBP/KLF4	9
MIR29C		BP	GO:1901342	regulation of vasculature development	12/143	444/18866	0.000146574	0.0328176	0.0288725	NFATC2/MIR29B2/MIR29C/KIT/CXCL8/RECK/KLF4/SERPINE1/FGFBP1/PTGS2/FBLN5/CD34	12
PLEKHA1		BP	GO:0010951	negative regulation of endopeptidase activity	9/143	258/18866	0.000157729	0.0328176	0.0288725	MIR29C/RECK/CARD16/KLF4/SERPINB9/SLPI/SERPINE1/PTGS2/SPINK6	9
SPAG16		BP	GO:0001909	leukocyte mediated cytotoxicity	6/143	108/18866	0.000173206	0.0328176	0.0288725	IL7R/CD1C/ELANE/P2RX7/SERPINB9/CXCL6	6
KIAA1377		BP	GO:0014065	phosphatidylinositol 3-kinase signaling	7/143	154/18866	0.000174231	0.0328176	0.0288725	PLEKHA1/GATA3/KIT/PIK3C2B/C1QBP/PTPN13/KLF4	7
CBX7		BP	GO:0002709	regulation of T cell mediated immunity	5/143	73/18866	0.000231582	0.0407121	0.035818	IL7R/GATA3/CD1C/P2RX7/CLEC4G	5
RPS6KA5		BP	GO:0051346	negative regulation of hydrolase activity	12/143	473/18866	0.00026227	0.0407803	0.035878	MIR29B2/MIR29C/RECK/CARD16/KLF4/SERPINB9/SLPI/SERPINE1/PTGS2/PPIF/SPINK6/CPEB2	12
AMY1A		BP	GO:0001910	regulation of leukocyte mediated cytotoxicity	5/143	75/18866	0.000262899	0.0407803	0.035878	IL7R/CD1C/P2RX7/SERPINB9/CXCL6	5
AMY1B		BP	GO:0042110	T cell activation	12/143	483/18866	0.000317035	0.0444264	0.0390858	RORA/NFATC2/IL7R/GATA3/KIT/CD1C/CD86/P2RX7/CLEC4G/CTPS1/IL7/HSPH1	12
AMY1C		BP	GO:1905049	negative regulation of metallopeptidase activity	3/143	18/18866	0.000320099	0.0444264	0.0390858	MIR29B2/MIR29C/RECK	3
AMY2A		BP	GO:0072593	reactive oxygen species metabolic process	9/143	288/18866	0.000355908	0.0469265	0.0412853	RORA/FOXO1/AKR1C3/P2RX7/KLF4/PTGS2/FBLN5/CD34/STK17A	9
CTD-2292M16.8		BP	GO:1904683	regulation of metalloendopeptidase activity	3/143	19/18866	0.000378013	0.0474676	0.0417614	MIR29B2/MIR29C/RECK	3
IL7R		BP	GO:0001818	negative regulation of cytokine production	10/143	360/18866	0.000427229	0.0489827	0.0430944	RNF125/MIR29B2/RPS6KA5/GATA3/ELANE/C1QBP/CARD16/KLF4/GBP1/CD34	10
PWAR6		BP	GO:0062197	cellular response to chemical stress	10/143	360/18866	0.000427229	0.0489827	0.0430944	MIR29B2/PLEKHA1/FOXO1/AKR1C3/KLF4/PTGS2/PPIF/PNPT1/FBLN5/CPEB2	10
EEF2K
LOC101930123
GATA3
LOC284837
KPNA5
SLC20A1
DCBLD1
RP4-635E18.8
FAM153C
LOC101928349
LOC101930363
GPRASP1
FAM153B
LOC100507387
LOC102724229
FAM117B
LDHB
FAM153A
FAM135A
KIT
DOCK9
JMY
GRAMD3
LOC283070
NFE2L3
CHST11
LOC100506990
PIK3C2B
ITM2A
LYAR
CLIP4
FBXL16
CD1C
RP11-127B20.2
FOXO1
PDE4B
CEP68
CXCL8
P2RY14
PGRMC2
NAP1L3
LOC101930059
AKR1C3
DEPDC7
PLAU
CCDC146
CD86
PPP1R12B
ELANE
C1QBP
SETBP1
ZNF677
P2RX7
LPXN
S100A2
ACTG2
MMP19
SSB
ZNF431
GNPNAT1
NOP58
P4HTM
RECK
BOLA3
ACVR2A
GNL2
DENND4C
CARD16
UST
AVEN
LOC100287497
RUVBL1
PTPN13
KLF4
SCAI
SERPINB9
CPED1
PKIA
CACNA2D1
WARS
NID1
MS4A7
LOC100130476
FRY
CCSAP
SLPI
AX746755
ZC3H6
RPL22L1
MAP4K3
ZBTB44
PGM5-AS1
HYMAI
PLIN4
SERPINE1
FAM221A
HSD11B1
C12orf75
FGFBP1
GBP1
KRT78
PER3
PTGS2
CXCL6
ZBTB20
CLEC4G
PPIF
NBEA
LY6G6C
ZNF493
ODC1
TDO2
ALDH3A2
NUDT15
NPM3
EOGT
SNHG3
SNORA73A
RP11-680G24.5
C11orf80
MRPS17
PNPT1
CD72
FBLN5
PAICS
KMO
ADTRP
PPIL1
ATP1B1
ABCA5
ZNF273
NME7
SPINK6
LOC101928605
OR2A1-AS1
LOC284023
CTPS1
CHN1
SSPN
KLF8
CH25H
IL7
CD34
GSTT2
FMNL2
ENDOU
RCC1
FADS2
TUFT1
RPL26L1
MPZL2
HSPH1
HSPA4
CPEB2
NFIA
SCN3A
STK17A
GNAI1
LRP8
KCNK7

## Sheet: Green
Genes		GO											KEGG
DYSF		ONTOLOGY	ID	Description	GeneRatio	BgRatio	pvalue	p.adjust	qvalue	geneID	Count		ID	Description	GeneRatio	BgRatio	pvalue	p.adjust	qvalue	geneID	Count
HK3		BP	GO:0002283	neutrophil activation involved in immune response	43/142	490/18866	4.87951962152358e-34	1.38871128428561e-30	1.00364014110075e-30	HK3/FCER1G/SIGLEC9/CDA/PKM/S100A11/GSN/CNN2/OSCAR/FGR/SLC11A1/SERPINA1/LPCAT1/FPR2/LAIR1/ANPEP/CXCR1/SELL/FPR1/FCGR2A/LILRA2/CD300A/TNFRSF1B/CSTB/FTH1/ADAM8/FCN1/TLR2/CYBA/ITGB2/COTL1/BIN2/CD14/CD53/TCIRG1/GMFG/ITGAX/HSPA6/TYROBP/FCGR3B/ARHGAP9/PTPRC/PLAUR	43		hsa04380	Osteoclast differentiation	13/84	128/5894	2.19123130336275e-08	2.58565293796805e-06	2.19123130336275e-06	OSCAR/NCF4/LILRA6/SPI1/LILRB1/FCGR2A/LILRA2/NCF2/PIK3R2/CYBA/FCGR3A/TYROBP/FCGR3B	13
FCER1G		BP	GO:0043312	neutrophil degranulation	42/142	487/18866	6.65738003049329e-33	9.47345178339195e-30	6.84658977872836e-30	HK3/FCER1G/SIGLEC9/CDA/PKM/S100A11/GSN/CNN2/OSCAR/FGR/SLC11A1/SERPINA1/LPCAT1/FPR2/LAIR1/ANPEP/CXCR1/SELL/FPR1/FCGR2A/CD300A/TNFRSF1B/CSTB/FTH1/ADAM8/FCN1/TLR2/CYBA/ITGB2/COTL1/BIN2/CD14/CD53/TCIRG1/GMFG/ITGAX/HSPA6/TYROBP/FCGR3B/ARHGAP9/PTPRC/PLAUR	42		hsa04145	Phagosome	13/84	156/5894	2.3406066866246e-07	1.38095794510852e-05	1.1703033433123e-05	NCF4/FCGR2A/THBS3/NCF2/TLR2/CYBA/ITGB2/CD14/TCIRG1/FCGR3A/ITGA5/FCGR3B/CORO1A	13
IL4R		BP	GO:0006909	phagocytosis	27/142	382/18866	7.62185410973298e-19	7.23059893210002e-16	5.22565015102395e-16	DYSF/FCER1G/RAC2/GSN/FGR/SLC11A1/NCF4/FPR2/HCK/FCGR2A/ARPC1B/CD300A/NCF2/PIK3R2/LYN/FCN1/CD300LF/TLR2/CYBA/ITGB2/BIN2/CD14/SPHK1/FCGR3A/TYROBP/PTPRC/CORO1A	27		hsa04666	Fc gamma R-mediated phagocytosis	10/84	95/5894	7.5706648399236e-07	2.97779483703662e-05	2.5235549466412e-05	RAC2/GSN/HCK/FCGR2A/ARPC1B/PIK3R2/LYN/SPHK1/FCGR3A/PTPRC	10
ALPL		BP	GO:0002703	regulation of leukocyte mediated immunity	17/142	211/18866	4.12801127123863e-13	2.93708001948629e-10	2.12266684842113e-10	FCER1G/IL4R/RAC2/FGR/JAK3/LILRB1/ARRB2/CD300A/TNFRSF1B/LYN/ITGB2/HMOX1/ICAM1/TYROBP/CD1A/SASH3/PTPRC	17		hsa05140	Leishmaniasis	8/84	73/5894	7.69733619845718e-06	0.000227071417854487	0.000192433404961429	NCF4/FCGR2A/NCF2/TLR2/CYBA/ITGB2/FCGR3A/FCGR3B	8
SIGLEC9		BP	GO:0050764	regulation of phagocytosis	12/142	97/18866	8.52087894471682e-12	4.85008429533281e-09	3.50522051746877e-09	DYSF/FCER1G/FGR/SLC11A1/FPR2/HCK/CD300A/CD300LF/TLR2/CYBA/SPHK1/PTPRC	12		hsa05150	Staphylococcus aureus infection	7/84	56/5894	1.22395551953581e-05	0.000288853502610451	0.000244791103907162	FPR2/FPR1/FCGR2A/ITGB2/ICAM1/FCGR3A/FCGR3B	7
GPR97		BP	GO:0042116	macrophage activation	11/142	101/18866	2.64797930887994e-10	1.25602485217872e-07	9.07745889394984e-08	DYSF/IL4R/SLC11A1/CEBPA/SBNO2/FPR2/TLR2/ITGB2/SPHK1/TYROBP/PTPRC	11		hsa04650	Natural killer cell mediated cytotoxicity	9/84	136/5894	0.00012080454616594	0.00237582274126348	0.00201340910276566	FCER1G/RAC2/PIK3R2/ITGB2/ICAM1/FCGR3A/TYROBP/FCGR3B/SHC1	9
RAC2		BP	GO:0002886	regulation of myeloid leukocyte mediated immunity	9/142	58/18866	4.67503315978464e-10	1.90073491039244e-07	1.37368643522093e-07	FCER1G/IL4R/RAC2/FGR/CD300A/LYN/ITGB2/HMOX1/TYROBP	9		hsa04670	Leukocyte transendothelial migration	7/84	117/5894	0.00130086637376679	0.0195763290674358	0.0165901093791829	RAC2/NCF4/NCF2/PIK3R2/CYBA/ITGB2/ICAM1	7
GALNT2		BP	GO:0007229	integrin-mediated signaling pathway	11/142	108/18866	5.49609804585895e-10	1.95523687981432e-07	1.41307573442216e-07	FCER1G/TIMP1/FGR/FERMT3/ZYX/HCK/PLEK/ITGB2/ITGAX/TYROBP/ITGA5	11		hsa04062	Chemokine signaling pathway	9/84	189/5894	0.00136683370808615	0.0195763290674358	0.0165901093791829	RAC2/FGR/JAK3/HCK/CXCR1/ARRB2/PIK3R2/LYN/SHC1	9
C1orf162		BP	GO:0045576	mast cell activation	9/142	61/18866	7.46938881850311e-10	2.36198673082887e-07	1.70703926916434e-07	FCER1G/IL4R/RAC2/FGR/LAT2/CD300A/LYN/CD300LF/HMOX1	9		hsa04640	Hematopoietic cell lineage	6/84	88/5894	0.00149310984412646	0.0195763290674358	0.0165901093791829	IL4R/ANPEP/CSF3R/CD14/CD1A/ITGA5	6
CDA		BP	GO:0033003	regulation of mast cell activation	8/142	44/18866	1.19087131981788e-09	3.38921977620167e-07	2.44943427255171e-07	FCER1G/IL4R/RAC2/FGR/CD300A/LYN/CD300LF/HMOX1	8		hsa04810	Regulation of actin cytoskeleton	9/84	214/5894	0.00320476930414428	0.034864756738569	0.0295464040157365	RAC2/GSN/ARPC1B/PIK3R2/ITGB2/CD14/PFN1/ITGAX/ITGA5	9
HN1		BP	GO:0002699	positive regulation of immune effector process	14/142	223/18866	1.45805728519572e-09	3.7723918487882e-07	2.72635783279659e-07	FCER1G/IL4R/RAC2/FGR/LILRB1/CD300A/LYN/ITGB2/HMOX1/FFAR2/TYROBP/CD1A/SASH3/PTPRC	14		hsa05100	Bacterial invasion of epithelial cells	5/84	71/5894	0.00325010444173101	0.034864756738569	0.0295464040157365	ARPC1B/PIK3R2/HCLS1/ITGA5/SHC1	5
PKM		BP	GO:0043300	regulation of leukocyte degranulation	8/142	47/18866	2.07318472363766e-09	4.53867978728676e-07	3.28016433197408e-07	FCER1G/IL4R/RAC2/FGR/CD300A/LYN/ITGB2/HMOX1	8
TIMP1		BP	GO:0043303	mast cell degranulation	8/142	47/18866	2.07318472363766e-09	4.53867978728676e-07	3.28016433197408e-07	FCER1G/IL4R/RAC2/FGR/LAT2/CD300A/LYN/HMOX1	8
S100A11		BP	GO:0002279	mast cell activation involved in immune response	8/142	48/18866	2.47212867006104e-09	5.02548442499551e-07	3.63198452729268e-07	FCER1G/IL4R/RAC2/FGR/LAT2/CD300A/LYN/HMOX1	8
GSN		BP	GO:0002448	mast cell mediated immunity	8/142	49/18866	2.93585916338576e-09	5.57030345266392e-07	4.02573249491634e-07	FCER1G/IL4R/RAC2/FGR/LAT2/CD300A/LYN/HMOX1	8
CNN2		BP	GO:0043304	regulation of mast cell degranulation	7/142	32/18866	3.39182505032687e-09	6.03320880826891e-07	4.36028036074914e-07	FCER1G/IL4R/RAC2/FGR/CD300A/LYN/HMOX1	7
PLEKHO1		BP	GO:0033006	regulation of mast cell activation involved in immune response	7/142	33/18866	4.27808067151351e-09	7.16201034772202e-07	5.17608026757733e-07	FCER1G/IL4R/RAC2/FGR/CD300A/LYN/HMOX1	7
OSCAR		BP	GO:0001819	positive regulation of cytokine production	18/142	447/18866	7.41144140757849e-09	1.17183123588713e-06	8.4689804154435e-07	FCER1G/FGR/SLC11A1/C1QTNF3/GPSM3/LILRB1/LILRA2/SORL1/ADAM8/FCN1/TLR2/CYBA/CD14/FFAR2/SPHK1/TYROBP/SASH3/PTPRC	18
FGR		BP	GO:0002697	regulation of immune effector process	18/142	470/18866	1.60807433494967e-08	2.40872608277198e-06	1.74081842132502e-06	FCER1G/IL4R/RAC2/FGR/JAK3/LILRB1/ARRB2/CD300A/TNFRSF1B/LYN/ITGB2/HMOX1/FFAR2/ICAM1/TYROBP/CD1A/SASH3/PTPRC	18
FERMT3		BP	GO:0050727	regulation of inflammatory response	17/142	425/18866	2.20450315223235e-08	2.96483984068479e-06	2.14272924092839e-06	FCER1G/CEBPA/C1QTNF3/GPSM3/ZYX/SBNO2/FPR2/HCK/TNFRSF1B/LYN/ADAM8/TLR2/AOAH/GPX1/FFAR2/SPHK1/PTPRC	17
SLC11A1		BP	GO:0002429	immune response-activating cell surface receptor signaling pathway	18/142	481/18866	2.29186495063476e-08	2.96483984068479e-06	2.14272924092839e-06	FCER1G/FGR/FPR2/HCK/LAT2/FPR1/FCGR2A/ARPC1B/BAX/LILRA2/CD300A/PIK3R2/LYN/FCN1/FFAR2/FCGR3A/THEMIS2/PTPRC	18
CEBPA		BP	GO:0002757	immune response-activating signal transduction	18/142	481/18866	2.29186495063476e-08	2.96483984068479e-06	2.14272924092839e-06	FCER1G/FGR/FPR2/HCK/LAT2/FPR1/FCGR2A/ARPC1B/BAX/LILRA2/CD300A/PIK3R2/LYN/FCN1/FFAR2/FCGR3A/THEMIS2/PTPRC	18
NCF4		BP	GO:0050663	cytokine secretion	8/142	72/18866	6.73690300627669e-08	8.3361851982015e-06	6.02467207060167e-06	DYSF/FGR/C1QTNF3/SRGN/SORL1/LYN/TLR2/CD14	8
SERPINA1		BP	GO:0034121	regulation of toll-like receptor signaling pathway	8/142	74/18866	8.37657393259298e-08	9.93322058839984e-06	7.1788708176696e-06	ARRB2/LILRA2/CD300A/LYN/CD300LF/TLR2/CYBA/CD14	8
C1QTNF3		BP	GO:0002367	cytokine production involved in immune response	9/142	104/18866	9.0026770938076e-08	1.01992682619134e-05	7.37114701474968e-06	FCER1G/SLC11A1/JAK3/LILRB1/TNFRSF1B/TLR2/HMOX1/FFAR2/SASH3	9
ENO1		BP	GO:0032418	lysosome localization	8/142	75/18866	9.31767304320968e-08	1.01992682619134e-05	7.37114701474968e-06	FCER1G/IL4R/RAC2/FGR/LAT2/CD300A/LYN/HMOX1	8
GPSM3		BP	GO:0060326	cell chemotaxis	14/142	311/18866	9.86371062960817e-08	1.03970816488388e-05	7.51410938411476e-06	DYSF/FCER1G/RAC2/GPSM3/FPR2/CXCR1/ARRB2/LYN/ADAM8/CSF3R/ITGB2/BIN2/FFAR2/CORO1A	14
JAK3		BP	GO:0007159	leukocyte cell-cell adhesion	15/142	364/18866	1.06612547567721e-07	1.04746193265206e-05	7.57014689648306e-06	IL4R/RAC2/FERMT3/JAK3/SELL/LILRB1/CD300A/LYN/ADAM8/ITGB2/ICAM1/ITGA5/SASH3/PTPRC/CORO1A	15
GK		BP	GO:0070661	leukocyte proliferation	14/142	313/18866	1.06733647389001e-07	1.04746193265206e-05	7.57014689648306e-06	RAC2/SLC11A1/JAK3/LILRB1/LST1/BAX/CD300A/TNFRSF1B/LYN/TCIRG1/TYROBP/SASH3/PTPRC/CORO1A	14
ZYX		BP	GO:0050867	positive regulation of cell activation	16/142	421/18866	1.18595855171681e-07	1.09180597389e-05	7.89062718859735e-06	FCER1G/IL4R/FGR/CEBPA/JAK3/LILRB1/RPS6KA1/PLEK/LILRA2/LYN/ADAM8/ITGB2/TYROBP/SASH3/PTPRC/CORO1A	16
LILRA6		BP	GO:1903557	positive regulation of tumor necrosis factor superfamily cytokine production	7/142	52/18866	1.18924754710436e-07	1.09180597389e-05	7.89062718859735e-06	FCER1G/ADAM8/TLR2/CYBA/CD14/SASH3/PTPRC	7
SPI1		BP	GO:0042110	T cell activation	17/142	483/18866	1.39553045851454e-07	1.24114990154137e-05	8.96995564453095e-06	FCER1G/IL4R/RAC2/GSN/SLC11A1/JAK3/LILRB1/BAX/CD300A/TNFRSF1B/LYN/ADAM8/TCIRG1/ICAM1/SASH3/PTPRC/CORO1A	17
PDLIM7		BP	GO:0002695	negative regulation of leukocyte activation	11/142	184/18866	1.4819361382018e-07	1.2780576513098e-05	9.23669286777137e-06	IL4R/FGR/JAK3/LILRB1/LST1/CD300A/LYN/CD300LF/HMOX1/TYROBP/PTPRC	11
SRGN		BP	GO:0030595	leukocyte chemotaxis	12/142	232/18866	1.91666953540314e-07	1.60436514639922e-05	1.15949605949775e-05	DYSF/FCER1G/RAC2/GPSM3/FPR2/CXCR1/LYN/ADAM8/CSF3R/ITGB2/FFAR2/CORO1A	12
GK3P		BP	GO:0046651	lymphocyte proliferation	13/142	283/18866	2.29329044526469e-07	1.86477274492095e-05	1.34769609926232e-05	RAC2/SLC11A1/JAK3/LILRB1/LST1/BAX/CD300A/TNFRSF1B/LYN/TYROBP/SASH3/PTPRC/CORO1A	13
DGAT2		BP	GO:0032943	mononuclear cell proliferation	13/142	286/18866	2.5879449959465e-07	2.04591429401771e-05	1.47860950937996e-05	RAC2/SLC11A1/JAK3/LILRB1/LST1/BAX/CD300A/TNFRSF1B/LYN/TYROBP/SASH3/PTPRC/CORO1A	13
SLA		BP	GO:2000106	regulation of leukocyte apoptotic process	8/142	86/18866	2.73364987044965e-07	2.1026939273783e-05	1.51964490664541e-05	FCER1G/JAK3/TSC22D3/LILRB1/BAX/LYN/ADAM8/HCLS1	8
ARMCX5-GPRASP2		BP	GO:0045454	cell redox homeostasis	7/142	59/18866	2.90242445669154e-07	2.11802564198567e-05	1.53072534099198e-05	RAC2/SLC11A1/NCF4/NCF2/GPX1/CYBA/NQO1	7
GPRASP2		BP	GO:0050707	regulation of cytokine secretion	7/142	59/18866	2.90242445669154e-07	2.11802564198567e-05	1.53072534099198e-05	FGR/C1QTNF3/SRGN/SORL1/LYN/TLR2/CD14	7
LPCAT1		BP	GO:0045730	respiratory burst	6/142	37/18866	3.13713607337974e-07	2.23207231620968e-05	1.61314839141685e-05	RAC2/SLC11A1/NCF4/HCK/NCF2/CYBA	6
SBNO2		BP	GO:0002221	pattern recognition receptor signaling pathway	11/142	201/18866	3.607595644034e-07	2.50419931778555e-05	1.80981819985685e-05	ARRB2/LILRA2/CD300A/LYN/FCN1/CD300LF/TLR2/CYBA/ITGB2/CD14/FFAR2	11
FPR2		BP	GO:0050866	negative regulation of cell activation	11/142	207/18866	4.83788704181805e-07	3.27824440976528e-05	2.36923089717104e-05	IL4R/FGR/JAK3/LILRB1/LST1/CD300A/LYN/CD300LF/HMOX1/TYROBP/PTPRC	11
LAIR1		BP	GO:0002573	myeloid leukocyte differentiation	11/142	210/18866	5.58183452478008e-07	3.61218644491478e-05	2.61057525367588e-05	FCER1G/OSCAR/CEBPA/SPI1/SBNO2/LILRB1/LYN/TLR2/HCLS1/TCIRG1/TYROBP	11
TSC22D3		BP	GO:0002440	production of molecular mediator of immune response	13/142	306/18866	5.58454685791463e-07	3.61218644491478e-05	2.61057525367588e-05	FCER1G/IL4R/GALNT2/SLC11A1/JAK3/LILRB1/TNFRSF1B/TLR2/HMOX1/TCIRG1/FFAR2/SASH3/PTPRC	13
ANPEP		BP	GO:0062207	regulation of pattern recognition receptor signaling pathway	8/142	99/18866	8.12481783381555e-07	5.13849590111979e-05	3.71365942626329e-05	ARRB2/LILRA2/CD300A/LYN/CD300LF/TLR2/CYBA/CD14	8
HCK		BP	GO:0050670	regulation of lymphocyte proliferation	11/142	219/18866	8.45501084419413e-07	5.23107844838619e-05	3.7805700662598e-05	RAC2/JAK3/LILRB1/LST1/CD300A/TNFRSF1B/LYN/TYROBP/SASH3/PTPRC/CORO1A	11
CXCR1		BP	GO:0018108	peptidyl-tyrosine phosphorylation	14/142	374/18866	9.17663956351484e-07	5.48288086628001e-05	3.96255102737402e-05	FGR/JAK3/SLA/HCK/ARRB2/CD300A/LYN/HCLS1/ITGB2/IL24/ICAM1/ITGA5/PTPRC/SHC1	14
SELL		BP	GO:0032944	regulation of mononuclear cell proliferation	11/142	221/18866	9.24730434228533e-07	5.48288086628001e-05	3.96255102737402e-05	RAC2/JAK3/LILRB1/LST1/CD300A/TNFRSF1B/LYN/TYROBP/SASH3/PTPRC/CORO1A	11
LAT2		BP	GO:0018212	peptidyl-tyrosine modification	14/142	377/18866	1.00876454333884e-06	5.85906916396395e-05	4.2344273204814e-05	FGR/JAK3/SLA/HCK/ARRB2/CD300A/LYN/HCLS1/ITGB2/IL24/ICAM1/ITGA5/PTPRC/SHC1	14
IFITM3		BP	GO:0034122	negative regulation of toll-like receptor signaling pathway	6/142	45/18866	1.04608771851468e-06	5.92478149223038e-05	4.28191849532794e-05	ARRB2/LILRA2/CD300A/LYN/CD300LF/CD14	6
LINC00152		BP	GO:0051235	maintenance of location	13/142	324/18866	1.06171418167164e-06	5.92478149223038e-05	4.28191849532794e-05	DYSF/GSN/SRGN/DGAT2/DMD/BAX/SORL1/LYN/FTH1/CYBA/FFAR2/PTPRC/CORO1A	13
LOC101930489		BP	GO:0038094	Fc-gamma receptor signaling pathway	9/142	142/18866	1.28546007704068e-06	7.03542188318802e-05	5.08459309825402e-05	FCER1G/FGR/HCK/FCGR2A/ARPC1B/PIK3R2/LYN/FCGR3A/PTPRC	9
LILRB1		BP	GO:0006801	superoxide metabolic process	7/142	74/18866	1.39377570130434e-06	7.4843125394569e-05	5.40901235421784e-05	NCF4/FPR2/NCF2/CYBA/ITGB2/TYROBP/NQO1	7
FPR1		BP	GO:0002700	regulation of production of molecular mediator of immune response	9/142	144/18866	1.44478532148009e-06	7.6145537498747e-05	5.50313941164152e-05	FCER1G/IL4R/JAK3/LILRB1/TNFRSF1B/HMOX1/FFAR2/SASH3/PTPRC	9
DMD		BP	GO:0002431	Fc receptor mediated stimulatory signaling pathway	9/142	145/18866	1.53064652507523e-06	7.92040001884383e-05	5.72417858372632e-05	FCER1G/FGR/HCK/FCGR2A/ARPC1B/PIK3R2/LYN/FCGR3A/PTPRC	9
PGAP1		BP	GO:0071887	leukocyte apoptotic process	8/142	108/18866	1.57834508541874e-06	8.02137520196736e-05	5.79715469343649e-05	FCER1G/JAK3/TSC22D3/LILRB1/BAX/LYN/ADAM8/HCLS1	8
MIR4435-1HG		BP	GO:0008064	regulation of actin polymerization or depolymerization	10/142	190/18866	1.7814072790029e-06	8.89453529130222e-05	6.42819911943061e-05	GSN/HCK/ARPC1B/PLEK/HCLS1/COTL1/PFN1/ICAM1/GMFG/CORO1A	10
ARRB2		BP	GO:0150076	neuroinflammatory response	7/142	77/18866	1.82788175351613e-06	8.96922667328775e-05	6.48217957599004e-05	FPR2/TNFRSF1B/TLR2/ITGB2/SPHK1/TYROBP/PTPRC	7
FCGR2A		BP	GO:0030832	regulation of actin filament length	10/142	191/18866	1.86788653239216e-06	9.01017808675946e-05	6.51177570792913e-05	GSN/HCK/ARPC1B/PLEK/HCLS1/COTL1/PFN1/ICAM1/GMFG/CORO1A	10
ARPC1B		BP	GO:0001774	microglial cell activation	6/142	50/18866	1.97879887489119e-06	9.08332515796829e-05	6.56464007052189e-05	FPR2/TLR2/ITGB2/SPHK1/TYROBP/PTPRC	6
LST1		BP	GO:0002269	leukocyte activation involved in inflammatory response	6/142	50/18866	1.97879887489119e-06	9.08332515796829e-05	6.56464007052189e-05	FPR2/TLR2/ITGB2/SPHK1/TYROBP/PTPRC	6
RPS6KA1		BP	GO:0032760	positive regulation of tumor necrosis factor production	6/142	50/18866	1.97879887489119e-06	9.08332515796829e-05	6.56464007052189e-05	FCER1G/TLR2/CYBA/CD14/SASH3/PTPRC	6
MIR6787		BP	GO:0070663	regulation of leukocyte proliferation	11/142	240/18866	2.07082791624302e-06	9.35488293591687e-05	6.76089849346509e-05	RAC2/JAK3/LILRB1/LST1/CD300A/TNFRSF1B/LYN/TYROBP/SASH3/PTPRC/CORO1A	11
SLC16A3		BP	GO:0038093	Fc receptor signaling pathway	11/142	241/18866	2.15605300591382e-06	9.58769821067302e-05	6.92915719334804e-05	FCER1G/FGR/HCK/LAT2/FCGR2A/ARPC1B/PIK3R2/LYN/FCGR3A/PTPRC/SHC1	11
BAX		BP	GO:1903555	regulation of tumor necrosis factor superfamily cytokine production	8/142	113/18866	2.22306474050956e-06	9.60460792169595e-05	6.94137806672112e-05	FCER1G/ARRB2/ADAM8/TLR2/CYBA/CD14/SASH3/PTPRC	8
PILRA		BP	GO:0002683	negative regulation of immune system process	15/142	463/18866	2.22735109919864e-06	9.60460792169595e-05	6.94137806672112e-05	FCER1G/IL4R/FGR/JAK3/TSC22D3/LILRB1/ARRB2/LST1/CD300A/LYN/CD300LF/GPX1/HMOX1/TYROBP/PTPRC	15
PLEK		BP	GO:0002224	toll-like receptor signaling pathway	9/142	152/18866	2.2647407349954e-06	9.62007780865211e-05	6.95255836006444e-05	ARRB2/LILRA2/CD300A/LYN/CD300LF/TLR2/CYBA/ITGB2/CD14	9
THBS3		BP	GO:0002822	regulation of adaptive immune response based on somatic recombination of immune receptors built from immunoglobulin superfamily domains	9/142	153/18866	2.39106034676655e-06	0.000100072908042612	7.23240234919789e-05	FCER1G/IL4R/SLC11A1/JAK3/LILRB1/TNFRSF1B/CD1A/SASH3/PTPRC	9
EFHD2		BP	GO:0002704	negative regulation of leukocyte mediated immunity	6/142	52/18866	2.50403543915734e-06	0.00010328238927307	7.46435583236224e-05	JAK3/LILRB1/ARRB2/CD300A/HMOX1/PTPRC	6
LILRA2		BP	GO:0002718	regulation of cytokine production involved in immune response	7/142	83/18866	3.03957188276063e-06	0.000123580308261954	8.93131347205154e-05	FCER1G/JAK3/LILRB1/TNFRSF1B/HMOX1/FFAR2/SASH3	7
NME4		BP	GO:0071706	tumor necrosis factor superfamily cytokine production	8/142	119/18866	3.28040492146136e-06	0.000129809554703255	9.38150940896402e-05	FCER1G/ARRB2/ADAM8/TLR2/CYBA/CD14/SASH3/PTPRC	8
RPL23AP32		BP	GO:0050777	negative regulation of immune response	9/142	159/18866	3.2840084113262e-06	0.000129809554703255	9.38150940896402e-05	IL4R/JAK3/LILRB1/ARRB2/CD300A/LYN/GPX1/HMOX1/PTPRC	9
CD300A		BP	GO:0071353	cellular response to interleukin-4	5/142	32/18866	3.84853972753989e-06	0.000146494257636783	0.000105873351119678	IL4R/JAK3/CD300LF/IL24/CORO1A	5
IFITM2		BP	GO:0048872	homeostasis of number of cells	11/142	256/18866	3.85908232518012e-06	0.000146494257636783	0.000105873351119678	FCER1G/JAK3/SPI1/TSC22D3/BAX/LYN/HCLS1/HMOX1/TCIRG1/SASH3/CORO1A	11
PLEKHH1		BP	GO:0001776	leukocyte homeostasis	7/142	86/18866	3.86053033125747e-06	0.000146494257636783	0.000105873351119678	FCER1G/JAK3/TSC22D3/BAX/LYN/TCIRG1/CORO1A	7
SNX21		BP	GO:0071222	cellular response to lipopolysaccharide	10/142	208/18866	4.01095680436816e-06	0.000150199777174102	0.000108551379442318	SBNO2/HCK/LILRB1/LILRA2/TNFRSF1B/LYN/TLR2/IL24/CD14/ICAM1	10
FYB		BP	GO:0002819	regulation of adaptive immune response	9/142	168/18866	5.15545848622278e-06	0.000190551101971299	0.000137713819303887	FCER1G/IL4R/SLC11A1/JAK3/LILRB1/TNFRSF1B/CD1A/SASH3/PTPRC	9
CARHSP1		BP	GO:0002888	positive regulation of myeloid leukocyte mediated immunity	5/142	34/18866	5.2538588509004e-06	0.00019169849089311	0.000138543052559506	FCER1G/IL4R/FGR/ITGB2/TYROBP	5
NCF2		BP	GO:0051651	maintenance of location in cell	10/142	216/18866	5.60541400796332e-06	0.000201936813502071	0.000145942424671024	GSN/SRGN/DMD/BAX/SORL1/LYN/FTH1/CYBA/PTPRC/CORO1A	10
TNFRSF1B		BP	GO:0032653	regulation of interleukin-10 production	6/142	60/18866	5.8609914109139e-06	0.000205250755728847	0.000148337454856	FCER1G/JAK3/LILRB1/TLR2/TYROBP/SASH3	6
SORL1		BP	GO:0061900	glial cell activation	6/142	60/18866	5.8609914109139e-06	0.000205250755728847	0.000148337454856	FPR2/TLR2/ITGB2/SPHK1/TYROBP/PTPRC	6
PIK3R2		BP	GO:0022407	regulation of cell-cell adhesion	14/142	439/18866	5.92116980677362e-06	0.000205250755728847	0.000148337454856	IL4R/FERMT3/JAK3/LILRB1/CD300A/LYN/ADAM8/ITGB2/FXYD5/ICAM1/SASH3/PTPRC/PLAUR/CORO1A	14
SLC39A14		BP	GO:0002576	platelet degranulation	8/142	129/18866	5.98587938351873e-06	0.000205250755728847	0.000148337454856	FCER1G/TIMP1/FERMT3/SERPINA1/SRGN/PLEK/LYN/CLEC3B	8
TKT		BP	GO:0070670	response to interleukin-4	5/142	35/18866	6.09254194977495e-06	0.00020642112367928	0.000149183295361657	IL4R/JAK3/CD300LF/IL24/CORO1A	5
RGS3		BP	GO:0030833	regulation of actin filament polymerization	9/142	174/18866	6.85826169246909e-06	0.000225690826165165	0.000163109765997238	GSN/HCK/ARPC1B/HCLS1/COTL1/PFN1/ICAM1/GMFG/CORO1A	9
CSTB		BP	GO:0008154	actin polymerization or depolymerization	10/142	221/18866	6.85915192896805e-06	0.000225690826165165	0.000163109765997238	GSN/HCK/ARPC1B/PLEK/HCLS1/COTL1/PFN1/ICAM1/GMFG/CORO1A	10
IFI30		BP	GO:0042554	superoxide anion generation	5/142	36/18866	7.03255329819091e-06	0.000225690826165165	0.000163109765997238	FPR2/NCF2/CYBA/ITGB2/TYROBP	5
RAPGEFL1		BP	GO:0002260	lymphocyte homeostasis	6/142	62/18866	7.10857441377264e-06	0.000225690826165165	0.000163109765997238	JAK3/TSC22D3/BAX/LYN/TCIRG1/CORO1A	6
LYN		BP	GO:0071219	cellular response to molecule of bacterial origin	10/142	222/18866	7.13709569742264e-06	0.000225690826165165	0.000163109765997238	SBNO2/HCK/LILRB1/LILRA2/TNFRSF1B/LYN/TLR2/IL24/CD14/ICAM1	10
PYGM		BP	GO:0097529	myeloid leukocyte migration	10/142	222/18866	7.13709569742264e-06	0.000225690826165165	0.000163109765997238	DYSF/FCER1G/RAC2/FPR2/CXCR1/CD300A/LYN/ADAM8/CSF3R/ITGB2	10
CHST2		BP	GO:0032613	interleukin-10 production	6/142	63/18866	7.80852304139205e-06	0.000244209412920899	0.000176493395290689	FCER1G/JAK3/LILRB1/TLR2/TYROBP/SASH3	6
TYMP		BP	GO:0050863	regulation of T cell activation	12/142	332/18866	8.14553490289481e-06	0.000251980351452594	0.000182109556067007	IL4R/RAC2/GSN/JAK3/LILRB1/CD300A/TNFRSF1B/LYN/ADAM8/SASH3/PTPRC/CORO1A	12
FTH1		BP	GO:0032496	response to lipopolysaccharide	12/142	334/18866	8.65357045550757e-06	0.000261890421752958	0.00018927169586318	ALPL/SLC11A1/SBNO2/HCK/LILRB1/LILRA2/TNFRSF1B/LYN/TLR2/IL24/CD14/ICAM1	12
TBXAS1		BP	GO:0046597	negative regulation of viral entry into host cell	4/142	18/18866	8.67253246033858e-06	0.000261890421752958	0.00018927169586318	GSN/IFITM3/IFITM2/FCN1	4
ADAM8		BP	GO:0022409	positive regulation of cell-cell adhesion	11/142	279/18866	8.74195012878814e-06	0.000261890421752958	0.00018927169586318	IL4R/JAK3/LILRB1/LYN/ADAM8/ITGB2/ICAM1/SASH3/PTPRC/PLAUR/CORO1A	11
FCN1		BP	GO:0043029	T cell homeostasis	5/142	38/18866	9.25087708370739e-06	0.000274249960210742	0.00019820409892066	JAK3/TSC22D3/BAX/TCIRG1/CORO1A	5
ASF1B		BP	GO:0002705	positive regulation of leukocyte mediated immunity	8/142	138/18866	9.84427044325252e-06	0.000288832924551512	0.000208743401477107	FCER1G/IL4R/FGR/ITGB2/TYROBP/CD1A/SASH3/PTPRC	8
CD300LF		BP	GO:0002433	immune response-regulating cell surface receptor signaling pathway involved in phagocytosis	8/142	139/18866	1.03798006891167e-05	0.000298393058194203	0.000215652637390048	FGR/HCK/FCGR2A/ARPC1B/PIK3R2/LYN/FCGR3A/PTPRC	8
RNF19B		BP	GO:0038096	Fc-gamma receptor signaling pathway involved in phagocytosis	8/142	139/18866	1.03798006891167e-05	0.000298393058194203	0.000215652637390048	FGR/HCK/FCGR2A/ARPC1B/PIK3R2/LYN/FCGR3A/PTPRC	8
TLR2		BP	GO:0032930	positive regulation of superoxide anion generation	4/142	19/18866	1.09210941716194e-05	0.000310814340124288	0.000224629663277308	FPR2/CYBA/ITGB2/TYROBP	4
AOAH		BP	GO:0030838	positive regulation of actin filament polymerization	7/142	101/18866	1.12514322979939e-05	0.000317045310099908	0.000229132868267641	GSN/HCK/ARPC1B/PFN1/ICAM1/GMFG/CORO1A	7
TACC3		BP	GO:1903039	positive regulation of leukocyte cell-cell adhesion	10/142	235/18866	1.1741574162936e-05	0.00032543655451795	0.000235197332369743	IL4R/JAK3/LILRB1/LYN/ADAM8/ITGB2/ICAM1/SASH3/PTPRC/CORO1A	10
GPX1		BP	GO:0072593	reactive oxygen species metabolic process	11/142	288/18866	1.17779216849434e-05	0.00032543655451795	0.000235197332369743	RAC2/NCF4/FPR2/NCF2/TLR2/GPX1/CYBA/ITGB2/ICAM1/TYROBP/NQO1	11
CLEC3B		BP	GO:0050766	positive regulation of phagocytosis	6/142	68/18866	1.21967560518854e-05	0.000333768920419864	0.000241219244184049	FCER1G/SLC11A1/FPR2/CD300LF/CYBA/PTPRC	6
CSF3R		BP	GO:0002696	positive regulation of leukocyte activation	13/142	406/18866	1.24028898553969e-05	0.000336177376461519	0.000242959867443062	FCER1G/IL4R/FGR/CEBPA/JAK3/LILRB1/LYN/ADAM8/ITGB2/TYROBP/SASH3/PTPRC/CORO1A	13
CYBA		BP	GO:0070838	divalent metal ion transport	14/142	471/18866	1.31068512813521e-05	0.000351906591950266	0.000254327580970825	DYSF/SLC11A1/LILRB1/DMD/ARRB2/BAX/LILRA2/SLC39A14/LYN/CYBA/NIPAL2/ICAM1/PTPRC/CORO1A	14
MX2		BP	GO:0002456	T cell mediated immunity	7/142	104/18866	1.3638664259001e-05	0.000362762976459036	0.000262173634649168	SLC11A1/LILRB1/TNFRSF1B/ICAM1/CD1A/SASH3/PTPRC	7
TOB1		BP	GO:0072511	divalent inorganic cation transport	14/142	478/18866	1.54522128892193e-05	0.000407194424839983	0.000294284834167003	DYSF/SLC11A1/LILRB1/DMD/ARRB2/BAX/LILRA2/SLC39A14/LYN/CYBA/NIPAL2/ICAM1/PTPRC/CORO1A	14
HCLS1		BP	GO:0030041	actin filament polymerization	9/142	193/18866	1.57791321501553e-05	0.000411994588067357	0.00029775397606377	GSN/HCK/ARPC1B/HCLS1/COTL1/PFN1/ICAM1/GMFG/CORO1A	9
ITGB2		BP	GO:0002237	response to molecule of bacterial origin	12/142	356/18866	1.63670290451603e-05	0.000423459678750239	0.000306039949801371	ALPL/SLC11A1/SBNO2/HCK/LILRB1/LILRA2/TNFRSF1B/LYN/TLR2/IL24/CD14/ICAM1	12
COTL1		BP	GO:0042098	T cell proliferation	9/142	195/18866	1.71288362011226e-05	0.000435884032674808	0.00031501919585996	RAC2/SLC11A1/JAK3/LILRB1/BAX/TNFRSF1B/SASH3/PTPRC/CORO1A	9
BIN2		BP	GO:0051258	protein polymerization	11/142	300/18866	1.72272276472296e-05	0.000435884032674808	0.00031501919585996	GSN/HCK/ARPC1B/MX2/HCLS1/COTL1/PFN1/ICAM1/GMFG/UBE2S/CORO1A	11
IL24		BP	GO:0071216	cellular response to biotic stimulus	10/142	246/18866	1.74503241697475e-05	0.000435884032674808	0.00031501919585996	SBNO2/HCK/LILRB1/LILRA2/TNFRSF1B/LYN/TLR2/IL24/CD14/ICAM1	10
TNFRSF12A		BP	GO:0001909	leukocyte mediated cytotoxicity	7/142	108/18866	1.7459866382617e-05	0.000435884032674808	0.00031501919585996	LILRB1/ARRB2/ICAM1/TYROBP/CD1A/PTPRC/CORO1A	7
CD14		BP	GO:0097530	granulocyte migration	8/142	150/18866	1.80857925143773e-05	0.000447584047790588	0.000323474952614125	DYSF/FCER1G/RAC2/CXCR1/CD300A/ADAM8/CSF3R/ITGB2	8
CMTM2		BP	GO:0032680	regulation of tumor necrosis factor production	7/142	110/18866	1.967878629558e-05	0.000482808843079488	0.000348932381320901	FCER1G/ARRB2/TLR2/CYBA/CD14/SASH3/PTPRC	7
HMOX1		BP	GO:0032928	regulation of superoxide anion generation	4/142	22/18866	2.02522607617054e-05	0.000488457068879777	0.000353014429334277	FPR2/CYBA/ITGB2/TYROBP	4
BCL2L12		BP	GO:0050765	negative regulation of phagocytosis	4/142	22/18866	2.02522607617054e-05	0.000488457068879777	0.000353014429334277	DYSF/CD300A/CD300LF/TLR2	4
FAM65B		BP	GO:0045088	regulation of innate immune response	11/142	307/18866	2.13234615822244e-05	0.000504153932989955	0.000364358762089866	FCER1G/FGR/FPR2/HCK/LILRB1/ARRB2/LILRA2/LYN/ADAM8/FCN1/FFAR2	11
FXYD5		BP	GO:0001910	regulation of leukocyte mediated cytotoxicity	6/142	75/18866	2.1490593039812e-05	0.000504153932989955	0.000364358762089866	LILRB1/ARRB2/ICAM1/TYROBP/CD1A/PTPRC	6
CD53		BP	GO:0002449	lymphocyte mediated immunity	12/142	366/18866	2.15190574456947e-05	0.000504153932989955	0.000364358762089866	FCER1G/IL4R/SLC11A1/LILRB1/ARRB2/TNFRSF1B/TCIRG1/ICAM1/CD1A/SASH3/PTPRC/CORO1A	12
AX746823		BP	GO:0045785	positive regulation of cell adhesion	13/142	428/18866	2.16116584064563e-05	0.000504153932989955	0.000364358762089866	DYSF/IL4R/JAK3/LILRB1/LYN/ADAM8/ITGB2/ICAM1/ITGA5/SASH3/PTPRC/PLAUR/CORO1A	13
MYO1F		BP	GO:0051250	negative regulation of lymphocyte activation	8/142	154/18866	2.18778996658289e-05	0.000506215467064626	0.000365848660222761	IL4R/FGR/JAK3/LILRB1/LST1/CD300A/LYN/TYROBP	8
BOP1		BP	GO:0051924	regulation of calcium ion transport	10/142	253/18866	2.22106763505373e-05	0.000509770845916364	0.00036841817987224	DYSF/LILRB1/DMD/ARRB2/BAX/LILRA2/LYN/CYBA/ICAM1/CORO1A	10
MIR7112		BP	GO:0034341	response to interferon-gamma	9/142	202/18866	2.26551859244669e-05	0.000515813273128261	0.000372785122496069	GSN/SLC11A1/ZYX/HCK/IFITM3/IFITM2/IFI30/TLR2/ICAM1	9
TCIRG1		BP	GO:0030099	myeloid cell differentiation	13/142	431/18866	2.3245975317997e-05	0.000525063855198568	0.000379470641364797	FCER1G/OSCAR/CEBPA/JAK3/SPI1/SBNO2/LILRB1/LYN/TLR2/CSF3R/HCLS1/TCIRG1/TYROBP	13
EIF4EBP1		BP	GO:0008360	regulation of cell shape	8/142	156/18866	2.40110440767272e-05	0.000538074263325713	0.000388873436601118	RAC2/PLEKHO1/FGR/HCK/LST1/ITGB2/ICAM1/CORO1A	8
FFAR2		BP	GO:0007015	actin filament organization	13/142	434/18866	2.49876859572424e-05	0.000555585579955561	0.000401529098358977	RAC2/GSN/ZYX/HCK/ARPC1B/PLEK/HCLS1/COTL1/MYO1F/PFN1/ICAM1/GMFG/CORO1A	13
NIPAL2		BP	GO:0032640	tumor necrosis factor production	7/142	116/18866	2.77745570253796e-05	0.000612762707707212	0.000442851770114988	FCER1G/ARRB2/TLR2/CYBA/CD14/SASH3/PTPRC	7
SPHK1		BP	GO:1902905	positive regulation of supramolecular fiber organization	9/142	208/18866	2.8533616488015e-05	0.000624666711729929	0.00045145495236908	GSN/HCK/ARPC1B/PLEK/GPX1/PFN1/ICAM1/GMFG/CORO1A	9
PFN1		BP	GO:0050730	regulation of peptidyl-tyrosine phosphorylation	10/142	263/18866	3.09232793348732e-05	0.000671814144939307	0.000485529030296041	ARRB2/CD300A/LYN/HCLS1/ITGB2/IL24/ICAM1/ITGA5/PTPRC/SHC1	10
ICAM1		BP	GO:1903305	regulation of regulated secretory pathway	8/142	162/18866	3.14849667714927e-05	0.000678834965391425	0.000490603070745587	FCER1G/IL4R/RAC2/FGR/CD300A/LYN/ITGB2/HMOX1	8
GMFG		BP	GO:1901214	regulation of neuron death	11/142	321/18866	3.21039160228813e-05	0.000686975526324211	0.000496486362554096	ARMCX5-GPRASP2/ARRB2/BAX/TNFRSF1B/SORL1/ADAM8/ITGB2/HMOX1/TYROBP/CORO1A/NQO1	11
ITGAX		BP	GO:2000107	negative regulation of leukocyte apoptotic process	5/142	49/18866	3.2884880513727e-05	0.000698435596582591	0.000504768707964043	FCER1G/JAK3/TSC22D3/LILRB1/HCLS1	5
UBE2S		BP	GO:0002685	regulation of leukocyte migration	9/142	212/18866	3.31328787616893e-05	0.000698490170042723	0.000504808148930533	DYSF/RAC2/GPSM3/FPR2/CD300A/LYN/ADAM8/HMOX1/ICAM1	9
FCGR3A		BP	GO:0043434	response to peptide hormone	13/142	447/18866	3.39266541865088e-05	0.000709720064880847	0.000512924143498604	PKM/TIMP1/JAK3/SORL1/PIK3R2/SLC39A14/LYN/TLR2/CYBA/TCIRG1/EIF4EBP1/ICAM1/SHC1	13
AHCY		BP	GO:0010954	positive regulation of protein processing	4/142	25/18866	3.441369253463e-05	0.000709720064880847	0.000512924143498604	GSN/ENO1/ADAM8/CLEC3B	4
HSPA6		BP	GO:0043302	positive regulation of leukocyte degranulation	4/142	25/18866	3.441369253463e-05	0.000709720064880847	0.000512924143498604	FCER1G/IL4R/FGR/ITGB2	4
THEMIS2		BP	GO:0031349	positive regulation of defense response	12/142	385/18866	3.52996574133258e-05	0.000722167588162291	0.000521920134359994	FCER1G/CEBPA/GPSM3/FPR2/HCK/LILRA2/LYN/ADAM8/FCN1/TLR2/CYBA/FFAR2	12
SRM		BP	GO:0043254	regulation of protein-containing complex assembly	13/142	449/18866	3.5524758377625e-05	0.000722167588162291	0.000521920134359994	GSN/HCK/ARPC1B/BAX/PLEK/SORL1/HCLS1/COTL1/EIF4EBP1/PFN1/ICAM1/GMFG/CORO1A	13
SLC43A3		BP	GO:1990266	neutrophil migration	7/142	122/18866	3.84336415170315e-05	0.000775759884804764	0.000560652000927806	DYSF/FCER1G/RAC2/CXCR1/ADAM8/CSF3R/ITGB2	7
TYROBP		BP	GO:1903037	regulation of leukocyte cell-cell adhesion	11/142	329/18866	4.01639441483548e-05	0.000804975951029703	0.000581766841111084	IL4R/JAK3/LILRB1/CD300A/LYN/ADAM8/ITGB2/ICAM1/SASH3/PTPRC/CORO1A	11
CD1A		BP	GO:0002698	negative regulation of immune effector process	7/142	124/18866	4.26555255368137e-05	0.000848934445299103	0.000613536230393331	IL4R/JAK3/LILRB1/ARRB2/CD300A/HMOX1/PTPRC	7
ITGA5		BP	GO:1903319	positive regulation of protein maturation	4/142	27/18866	4.71890874442629e-05	0.000932639881016474	0.000674031263641007	GSN/ENO1/ADAM8/CLEC3B	4
FCGR3B		BP	GO:1901653	cellular response to peptide	12/142	398/18866	4.86662048974736e-05	0.000955200131987654	0.00069033585749302	PKM/JAK3/FPR2/SORL1/PIK3R2/SLC39A14/LYN/CYBA/TCIRG1/EIF4EBP1/ICAM1/SHC1	12
GLIS3		BP	GO:0110053	regulation of actin filament organization	10/142	278/18866	4.94121506342165e-05	0.000963198497979317	0.000696116383123714	GSN/HCK/ARPC1B/PLEK/HCLS1/COTL1/PFN1/ICAM1/GMFG/CORO1A	10
ARHGAP9		BP	GO:0032868	response to insulin	10/142	283/18866	5.7373066830248e-05	0.00110637017309234	0.000799588459600708	PKM/SORL1/PIK3R2/SLC39A14/LYN/TLR2/TCIRG1/EIF4EBP1/ICAM1/SHC1	10
SASH3		BP	GO:0032970	regulation of actin filament-based process	12/142	405/18866	5.75343589661512e-05	0.00110637017309234	0.000799588459600708	RAC2/GSN/CNN2/HCK/ARPC1B/PLEK/HCLS1/COTL1/PFN1/ICAM1/GMFG/CORO1A	12
PTPRC		BP	GO:0051495	positive regulation of cytoskeleton organization	9/142	230/18866	6.24012675815554e-05	0.00119125894790725	0.000860938707774817	GSN/HCK/ARPC1B/PLEK/HCLS1/PFN1/ICAM1/GMFG/CORO1A	9
LAPTM5		BP	GO:0070228	regulation of lymphocyte apoptotic process	5/142	56/18866	6.31500721544793e-05	0.00119125894790725	0.000860938707774817	JAK3/TSC22D3/BAX/LYN/ADAM8	5
SHC1		BP	GO:0002831	regulation of response to biotic stimulus	12/142	409/18866	6.32045330758943e-05	0.00119125894790725	0.000860938707774817	FCER1G/FGR/FPR2/HCK/LILRB1/ARRB2/LILRA2/LYN/ADAM8/FCN1/CYBA/FFAR2	12
PLAUR		BP	GO:0032271	regulation of protein polymerization	9/142	231/18866	6.45211861560612e-05	0.00120807431447467	0.000873091397153349	GSN/HCK/ARPC1B/HCLS1/COTL1/PFN1/ICAM1/GMFG/CORO1A	9
LMNB2		BP	GO:0031341	regulation of cell killing	6/142	92/18866	6.85411123354309e-05	0.00127495428566429	0.000921426443092068	LILRB1/ARRB2/ICAM1/TYROBP/CD1A/PTPRC	6
CORO1A		BP	GO:0046718	viral entry into host cell	7/142	134/18866	6.98800635645992e-05	0.00129141987600551	0.000933326344533334	GSN/ANPEP/IFITM3/IFITM2/FCN1/ICAM1/ITGA5	7
NQO1		BP	GO:0000768	syncytium formation by plasma membrane fusion	5/142	58/18866	7.48446351981181e-05	0.0013654348190631	0.000986817929670195	IL4R/PLEKHO1/SBNO2/CD53/TYROBP	5
SOSTDC1		BP	GO:0140253	cell-cell fusion	5/142	58/18866	7.48446351981181e-05	0.0013654348190631	0.000986817929670195	IL4R/PLEKHO1/SBNO2/CD53/TYROBP	5
SH3TC1		BP	GO:0032273	positive regulation of protein polymerization	7/142	137/18866	8.03677684698338e-05	0.00145685776474616	0.00105289051015793	GSN/HCK/ARPC1B/PFN1/ICAM1/GMFG/CORO1A	7
		BP	GO:0031663	lipopolysaccharide-mediated signaling pathway	5/142	59/18866	8.1283254688567e-05	0.00146412748635229	0.00105814443478654	HCK/LILRA2/LYN/TLR2/CD14	5
		BP	GO:0002285	lymphocyte activation involved in immune response	8/142	187/18866	8.6839537942262e-05	0.00155437311310489	0.00112336615120278	FCER1G/IL4R/SLC11A1/JAK3/LILRB1/ICAM1/PTPRC/CORO1A	8
		BP	GO:0033004	negative regulation of mast cell activation	3/142	12/18866	8.73885521401769e-05	0.0015544238711934	0.00112340283474938	CD300A/CD300LF/HMOX1	3
		BP	GO:0006949	syncytium formation	5/142	60/18866	8.81398240774446e-05	0.00155804931257396	0.00112602298952159	IL4R/PLEKHO1/SBNO2/CD53/TYROBP	5
		BP	GO:0032956	regulation of actin cytoskeleton organization	11/142	360/18866	9.00541992664232e-05	0.00157235736878675	0.0011363636123125	RAC2/GSN/HCK/ARPC1B/PLEK/HCLS1/COTL1/PFN1/ICAM1/GMFG/CORO1A	11
		BP	GO:0070997	neuron death	11/142	360/18866	9.00541992664232e-05	0.00157235736878675	0.0011363636123125	ARMCX5-GPRASP2/ARRB2/BAX/TNFRSF1B/SORL1/ADAM8/ITGB2/HMOX1/TYROBP/CORO1A/NQO1	11
		BP	GO:0042100	B cell proliferation	6/142	97/18866	9.2108101802124e-05	0.00158872519835664	0.00114819286074227	BAX/CD300A/LYN/TYROBP/SASH3/PTPRC	6
		BP	GO:0046634	regulation of alpha-beta T cell activation	6/142	97/18866	9.2108101802124e-05	0.00158872519835664	0.00114819286074227	IL4R/JAK3/LILRB1/CD300A/SASH3/PTPRC	6
		BP	GO:0030316	osteoclast differentiation	6/142	98/18866	9.75137635137598e-05	0.00167183235518169	0.00120825550986612	FCER1G/OSCAR/SBNO2/LILRB1/TCIRG1/TYROBP	6
		BP	GO:0030888	regulation of B cell proliferation	5/142	62/18866	0.000103180355390089	0.00175839096670775	0.00127081257127157	CD300A/LYN/TYROBP/SASH3/PTPRC	5
		BP	GO:0051656	establishment of organelle localization	12/142	432/18866	0.000106128768237779	0.00179787187145666	0.00129934594697131	FCER1G/IL4R/RAC2/FGR/SERPINA1/LAT2/CD300A/LYN/MX2/HMOX1/MYO1F/TCIRG1	12
		BP	GO:0002702	positive regulation of production of molecular mediator of immune response	6/142	100/18866	0.00010908142410479	0.00183695700001321	0.00132759328994556	FCER1G/IL4R/LILRB1/FFAR2/SASH3/PTPRC	6
		BP	GO:0052548	regulation of endopeptidase activity	12/142	434/18866	0.00011083205393545	0.00185545897353113	0.00134096491263077	TIMP1/GSN/SERPINA1/ARRB2/RPS6KA1/BAX/SORL1/CSTB/LYN/GPX1/BCL2L12/PLAUR	12
		BP	GO:0002460	adaptive immune response based on somatic recombination of immune receptors built from immunoglobulin superfamily domains	11/142	370/18866	0.000114690372234232	0.00190715358477998	0.00137832529668975	FCER1G/IL4R/SLC11A1/JAK3/LILRB1/TNFRSF1B/TCIRG1/ICAM1/CD1A/SASH3/PTPRC	11
		BP	GO:0032637	interleukin-8 production	6/142	101/18866	0.000115260160429429	0.00190715358477998	0.00137832529668975	LILRA2/FCN1/TLR2/CD14/FFAR2/PTPRC	6
		BP	GO:0050715	positive regulation of cytokine secretion	4/142	34/18866	0.000119703714778477	0.00195917535386292	0.00141592212207277	FGR/C1QTNF3/SORL1/CD14	4
		BP	GO:0046631	alpha-beta T cell activation	7/142	146/18866	0.000119780924656412	0.00195917535386292	0.00141592212207277	IL4R/JAK3/LILRB1/CD300A/TCIRG1/SASH3/PTPRC	7
		BP	GO:0002833	positive regulation of response to biotic stimulus	9/142	251/18866	0.000121562870029208	0.00197695958916073	0.00142877502578691	FCER1G/FPR2/HCK/LILRA2/LYN/ADAM8/FCN1/CYBA/FFAR2	9
		BP	GO:1902903	regulation of supramolecular fiber organization	11/142	373/18866	0.000123119314109132	0.00199089527246925	0.00143884652972035	GSN/HCK/ARPC1B/PLEK/GPX1/HCLS1/COTL1/PFN1/ICAM1/GMFG/CORO1A	11
		BP	GO:0044409	entry into host	7/142	147/18866	0.000124989037363406	0.00200971073636301	0.0014524447160755	GSN/ANPEP/IFITM3/IFITM2/FCN1/ICAM1/ITGA5	7
		BP	GO:0030593	neutrophil chemotaxis	6/142	103/18866	0.000128450491740796	0.00205376460390059	0.00148428303288891	DYSF/FCER1G/RAC2/CXCR1/CSF3R/ITGB2	6
		BP	GO:0031532	actin cytoskeleton reorganization	6/142	105/18866	0.000142810571179921	0.00227060829931875	0.00164099885966225	GSN/HCK/PLEK/HCLS1/GMFG/SHC1	6
		BP	GO:0031334	positive regulation of protein-containing complex assembly	9/142	257/18866	0.000145256932332172	0.00229667349676312	0.00165983652501207	GSN/HCK/ARPC1B/BAX/PLEK/PFN1/ICAM1/GMFG/CORO1A	9
		BP	GO:0070613	regulation of protein processing	5/142	67/18866	0.000149423527779019	0.00233713449093215	0.00168907822438932	GSN/ENO1/ADAM8/CLEC3B/BCL2L12	5
		BP	GO:0010951	negative regulation of endopeptidase activity	9/142	258/18866	0.000149558084283951	0.00233713449093215	0.00168907822438932	TIMP1/SERPINA1/ARRB2/RPS6KA1/SORL1/CSTB/GPX1/BCL2L12/PLAUR	9
		BP	GO:0002755	MyD88-dependent toll-like receptor signaling pathway	4/142	36/18866	0.000150279554406389	0.00233713449093215	0.00168907822438932	CD300A/CD300LF/TLR2/CD14	4
		BP	GO:0032535	regulation of cellular component size	11/142	383/18866	0.000155141605048658	0.00239963591287218	0.00173424883446841	GSN/HCK/ARPC1B/PLEK/HCLS1/COTL1/TNFRSF12A/PFN1/ICAM1/GMFG/CORO1A	11
		BP	GO:0002262	myeloid cell homeostasis	7/142	154/18866	0.000166828409289104	0.00254946166184652	0.00184252989874916	FCER1G/JAK3/SPI1/BAX/LYN/HCLS1/HMOX1	7
		BP	GO:0002706	regulation of lymphocyte mediated immunity	7/142	154/18866	0.000166828409289104	0.00254946166184652	0.00184252989874916	FCER1G/LILRB1/ARRB2/TNFRSF1B/CD1A/SASH3/PTPRC	7
		BP	GO:0090322	regulation of superoxide metabolic process	4/142	37/18866	0.000167515576516268	0.00254946166184652	0.00184252989874916	FPR2/CYBA/ITGB2/TYROBP	4
		BP	GO:1903317	regulation of protein maturation	5/142	69/18866	0.000171801908716735	0.00260078846919057	0.00187962446602743	GSN/ENO1/ADAM8/CLEC3B/BCL2L12	5
		BP	GO:0002286	T cell activation involved in immune response	6/142	109/18866	0.000175336049449164	0.0026402454853562	0.00190814057712986	FCER1G/IL4R/SLC11A1/JAK3/LILRB1/ICAM1	6
		BP	GO:0002281	macrophage activation involved in immune response	3/142	15/18866	0.000177765135158503	0.00264879358461309	0.00191431840231312	DYSF/SBNO2/TYROBP	3
		BP	GO:0034134	toll-like receptor 2 signaling pathway	3/142	15/18866	0.000177765135158503	0.00264879358461309	0.00191431840231312	LYN/TLR2/CYBA	3
		BP	GO:0046596	regulation of viral entry into host cell	4/142	38/18866	0.000186134952920098	0.00275906289588854	0.00199401150222518	GSN/IFITM3/IFITM2/FCN1	4
		BP	GO:0006898	receptor-mediated endocytosis	10/142	328/18866	0.000192761162897869	0.00284247808086702	0.00205429676739806	FCER1G/PDLIM7/FPR2/CXCR1/LILRB1/ARRB2/SORL1/MX2/ITGB2/CD14	10
		BP	GO:0033627	cell adhesion mediated by integrin	5/142	71/18866	0.000196652799358294	0.00288491684007064	0.00208496782390725	FERMT3/LYN/ITGB2/ICAM1/ITGA5	5
		BP	GO:0071375	cellular response to peptide hormone stimulus	10/142	330/18866	0.000202427904099412	0.00294974230453301	0.00213181805047065	PKM/JAK3/SORL1/PIK3R2/SLC39A14/LYN/CYBA/TCIRG1/EIF4EBP1/SHC1	10
		BP	GO:0032675	regulation of interleukin-6 production	7/142	159/18866	0.000203144585976272	0.00294974230453301	0.00213181805047065	FCER1G/C1QTNF3/ARRB2/LILRA2/TLR2/CYBA/TYROBP	7
		BP	GO:1901215	negative regulation of neuron death	8/142	212/18866	0.000206202758561428	0.0029775050522542	0.00215188255801483	ARMCX5-GPRASP2/ARRB2/BAX/TNFRSF1B/SORL1/ADAM8/HMOX1/CORO1A	8
		BP	GO:0010959	regulation of metal ion transport	11/142	396/18866	0.000207148981147692	0.0029775050522542	0.00215188255801483	DYSF/LILRB1/DMD/ARRB2/BAX/LILRA2/LYN/CYBA/FXYD5/ICAM1/CORO1A	11
		BP	GO:0045089	positive regulation of innate immune response	8/142	213/18866	0.000212908188480631	0.00304490806239134	0.00220059561116717	FCER1G/FPR2/HCK/LILRA2/LYN/ADAM8/FCN1/FFAR2	8
		BP	GO:0052547	regulation of peptidase activity	12/142	466/18866	0.000214405025170224	0.00305045621242013	0.0022046053330876	TIMP1/GSN/SERPINA1/ARRB2/RPS6KA1/BAX/SORL1/CSTB/LYN/GPX1/BCL2L12/PLAUR	12
		BP	GO:0002523	leukocyte migration involved in inflammatory response	3/142	16/18866	0.000217583489501506	0.00305045621242013	0.0022046053330876	ADAM8/ITGB2/FFAR2	3
		BP	GO:0033008	positive regulation of mast cell activation involved in immune response	3/142	16/18866	0.000217583489501506	0.00305045621242013	0.0022046053330876	FCER1G/IL4R/FGR	3
		BP	GO:0043306	positive regulation of mast cell degranulation	3/142	16/18866	0.000217583489501506	0.00305045621242013	0.0022046053330876	FCER1G/IL4R/FGR	3
		BP	GO:0043523	regulation of neuron apoptotic process	8/142	214/18866	0.000219791665271503	0.00305135160664731	0.00220525244642114	ARMCX5-GPRASP2/ARRB2/BAX/ADAM8/HMOX1/TYROBP/CORO1A/NQO1	8
		BP	GO:0050870	positive regulation of T cell activation	8/142	214/18866	0.000219791665271503	0.00305135160664731	0.00220525244642114	IL4R/JAK3/LILRB1/LYN/ADAM8/SASH3/PTPRC/CORO1A	8
		BP	GO:0010466	negative regulation of peptidase activity	9/142	272/18866	0.000221864939036952	0.00306518260436488	0.00221524829268372	TIMP1/SERPINA1/ARRB2/RPS6KA1/SORL1/CSTB/GPX1/BCL2L12/PLAUR	9
		BP	GO:0002709	regulation of T cell mediated immunity	5/142	73/18866	0.000224153933664949	0.00306702930389637	0.00221658292703093	LILRB1/TNFRSF1B/CD1A/SASH3/PTPRC	5
		BP	GO:0070227	lymphocyte apoptotic process	5/142	73/18866	0.000224153933664949	0.00306702930389637	0.00221658292703093	JAK3/TSC22D3/BAX/LYN/ADAM8	5
		BP	GO:0034142	toll-like receptor 4 signaling pathway	4/142	40/18866	0.000227782177188106	0.00308699083941595	0.00223100939461433	LILRA2/LYN/ITGB2/CD14	4
		BP	GO:0046636	negative regulation of alpha-beta T cell activation	4/142	40/18866	0.000227782177188106	0.00308699083941595	0.00223100939461433	IL4R/JAK3/LILRB1/CD300A	4
		BP	GO:0031623	receptor internalization	6/142	115/18866	0.000234815318058889	0.00316722462178008	0.00228899541774541	FCER1G/CXCR1/LILRB1/ARRB2/MX2/ITGB2	6
		BP	GO:0038083	peptidyl-tyrosine autophosphorylation	4/142	41/18866	0.000250940968093834	0.00336876412827854	0.00243465070335328	FGR/SLA/HCK/LYN	4
		BP	GO:0051047	positive regulation of secretion	10/142	340/18866	0.000257103842729283	0.00342882728549679	0.00247805914704321	FCER1G/IL4R/FGR/C1QTNF3/SORL1/ADAM8/TLR2/CYBA/ITGB2/CD14	10
		BP	GO:0002758	innate immune response-activating signal transduction	6/142	117/18866	0.000257824679935458	0.00342882728549679	0.00247805914704321	FCER1G/HCK/LILRA2/LYN/FCN1/FFAR2	6
		BP	GO:0030889	negative regulation of B cell proliferation	3/142	17/18866	0.000262754613600751	0.00343027353352173	0.0024791043697531	CD300A/LYN/TYROBP	3
		BP	GO:0032695	negative regulation of interleukin-12 production	3/142	17/18866	0.000262754613600751	0.00343027353352173	0.0024791043697531	JAK3/LILRB1/ARRB2	3
		BP	GO:0070242	thymocyte apoptotic process	3/142	17/18866	0.000262754613600751	0.00343027353352173	0.0024791043697531	JAK3/BAX/ADAM8	3
		BP	GO:2001267	regulation of cysteine-type endopeptidase activity involved in apoptotic signaling pathway	3/142	17/18866	0.000262754613600751	0.00343027353352173	0.0024791043697531	GSN/BAX/PLAUR	3
		BP	GO:0051209	release of sequestered calcium ion into cytosol	6/142	118/18866	0.00026997517507061	0.00350844451256144	0.00253559957744759	DMD/BAX/LYN/CYBA/PTPRC/CORO1A	6
		BP	GO:0042129	regulation of T cell proliferation	7/142	167/18866	0.000274315408261314	0.00354864387232591	0.00256465219015602	RAC2/JAK3/LILRB1/TNFRSF1B/SASH3/PTPRC/CORO1A	7
		BP	GO:0017157	regulation of exocytosis	8/142	222/18866	0.000281711523952845	0.00362251266121264	0.002618038147727	FCER1G/IL4R/RAC2/FGR/CD300A/LYN/ITGB2/HMOX1	8
		BP	GO:0051283	negative regulation of sequestering of calcium ion	6/142	119/18866	0.00028257126169684	0.00362251266121264	0.002618038147727	DMD/BAX/LYN/CYBA/PTPRC/CORO1A	6
		BP	GO:0052126	movement in host environment	7/142	169/18866	0.000294919826374165	0.00376386468995908	0.00272019514153939	GSN/ANPEP/IFITM3/IFITM2/FCN1/ICAM1/ITGA5	7
		BP	GO:2001233	regulation of apoptotic signaling pathway	11/142	413/18866	0.000296866352911917	0.00377179303744338	0.00272592506386225	GSN/ENO1/ARRB2/BAX/GPX1/TNFRSF12A/HMOX1/BCL2L12/ICAM1/PTPRC/PLAUR	11
		BP	GO:0002823	negative regulation of adaptive immune response based on somatic recombination of immune receptors built from immunoglobulin superfamily domains	4/142	43/18866	0.000302261024807117	0.00382326611822691	0.00276312534490342	IL4R/JAK3/LILRB1/PTPRC	4
		BP	GO:0032635	interleukin-6 production	7/142	170/18866	0.000305678528922382	0.00384938536864203	0.00278200207505512	FCER1G/C1QTNF3/ARRB2/LILRA2/TLR2/CYBA/TYROBP	7
		BP	GO:0051282	regulation of sequestering of calcium ion	6/142	121/18866	0.000309146294960962	0.00387590464959866	0.00280116791260709	DMD/BAX/LYN/CYBA/PTPRC/CORO1A	6
		BP	GO:0045471	response to ethanol	6/142	122/18866	0.000323148673587371	0.00403185845858635	0.0029138778074778	GSN/SPI1/CD14/EIF4EBP1/ICAM1/NQO1	6
		BP	GO:0050672	negative regulation of lymphocyte proliferation	5/142	79/18866	0.000324418688340223	0.00403185845858635	0.0029138778074778	LILRB1/LST1/CD300A/LYN/TYROBP	5
		BP	GO:0001906	cell killing	7/142	172/18866	0.000328141850661675	0.0040603987260136	0.00293450423886917	LILRB1/ARRB2/ICAM1/TYROBP/CD1A/PTPRC/CORO1A	7
		BP	GO:0032945	negative regulation of mononuclear cell proliferation	5/142	80/18866	0.000343973347762768	0.00421960408505534	0.00304956407227064	LILRB1/LST1/CD300A/LYN/TYROBP	5
		BP	GO:0042590	antigen processing and presentation of exogenous peptide antigen via MHC class I	5/142	80/18866	0.000343973347762768	0.00421960408505534	0.00304956407227064	FCER1G/NCF4/NCF2/IFI30/CYBA	5
		BP	GO:0072503	cellular divalent inorganic cation homeostasis	12/142	492/18866	0.000351044516683935	0.0042865597774159	0.00309795384290811	SLC11A1/FPR2/CXCR1/FPR1/DMD/BAX/SLC39A14/LYN/CYBA/TCIRG1/PTPRC/CORO1A	12
		BP	GO:0051208	sequestering of calcium ion	6/142	124/18866	0.000352642895157072	0.0042865597774159	0.00309795384290811	DMD/BAX/LYN/CYBA/PTPRC/CORO1A	6
		BP	GO:0051222	positive regulation of protein transport	10/142	354/18866	0.000354045462976378	0.0042865597774159	0.00309795384290811	RAC2/FGR/C1QTNF3/SORL1/PIK3R2/ADAM8/TLR2/HCLS1/ITGB2/CD14	10
		BP	GO:1902105	regulation of leukocyte differentiation	9/142	290/18866	0.000355456116468781	0.0042865597774159	0.00309795384290811	IL4R/JAK3/LILRB1/LYN/ADAM8/HCLS1/TYROBP/SASH3/PTPRC	9
		BP	GO:0097191	extrinsic apoptotic signaling pathway	8/142	230/18866	0.000357228152316607	0.00428975241136314	0.00310026120198379	BAX/TNFRSF1B/GPX1/TNFRSF12A/HMOX1/BCL2L12/ICAM1/PTPRC	8
		BP	GO:0052372	modulation by symbiont of entry into host	4/142	45/18866	0.000360700489895527	0.0043132503959776	0.00311724350842928	GSN/IFITM3/IFITM2/FCN1	4
		BP	GO:0051279	regulation of release of sequestered calcium ion into cytosol	5/142	81/18866	0.00036440708865442	0.0043393413151066	0.00313609976318316	DMD/BAX/LYN/CYBA/CORO1A	5
		BP	GO:0071800	podosome assembly	3/142	19/18866	0.000370317892764562	0.00439135301169976	0.00317368930904365	GSN/HCK/BIN2	3
		BP	GO:0019882	antigen processing and presentation	8/142	232/18866	0.000378479828079328	0.00446951697391605	0.0032301794455864	FCER1G/SLC11A1/NCF4/NCF2/IFI30/CYBA/ICAM1/CD1A	8
		BP	GO:0006911	phagocytosis, engulfment	6/142	126/18866	0.000384204513832794	0.0045183720924303	0.00326548769042749	FCER1G/RAC2/GSN/CD300A/ITGB2/BIN2	6
		BP	GO:0006816	calcium ion transport	11/142	426/18866	0.000385869588036459	0.00451927920803194	0.00326614327495448	DYSF/LILRB1/DMD/ARRB2/BAX/LILRA2/LYN/CYBA/ICAM1/PTPRC/CORO1A	11
		BP	GO:2001234	negative regulation of apoptotic signaling pathway	8/142	233/18866	0.000389485563141549	0.0045429340684461	0.0032832389576298	ENO1/ARRB2/BAX/GPX1/HMOX1/BCL2L12/ICAM1/PLAUR	8
		BP	GO:0071621	granulocyte chemotaxis	6/142	127/18866	0.000400791709614817	0.00465572736964804	0.00336475617867821	DYSF/FCER1G/RAC2/CXCR1/CSF3R/ITGB2	6
		BP	GO:0030225	macrophage differentiation	4/142	47/18866	0.00042680561408076	0.00493775925883676	0.0035685843813171	CEBPA/SPI1/TLR2/HCLS1	4
		BP	GO:0001911	negative regulation of leukocyte mediated cytotoxicity	3/142	20/18866	0.000433273101501887	0.00499228844888409	0.00360799335322688	LILRB1/ARRB2/PTPRC	3
		BP	GO:0030101	natural killer cell activation	5/142	85/18866	0.000455450181062904	0.00520566753134548	0.00376220525807192	FGR/ITGB2/TYROBP/PTPRC/CORO1A	5
		BP	GO:0043154	negative regulation of cysteine-type endopeptidase activity involved in apoptotic process	5/142	85/18866	0.000455450181062904	0.00520566753134548	0.00376220525807192	ARRB2/RPS6KA1/GPX1/BCL2L12/PLAUR	5
		BP	GO:0002820	negative regulation of adaptive immune response	4/142	48/18866	0.000462905390864197	0.00526971496959802	0.00380849319473112	IL4R/JAK3/LILRB1/PTPRC	4
		BP	GO:0070664	negative regulation of leukocyte proliferation	5/142	86/18866	0.000480669841755648	0.00545014489895049	0.00393889230778166	LILRB1/LST1/CD300A/LYN/TYROBP	5
		BP	GO:1904951	positive regulation of establishment of protein localization	10/142	370/18866	0.000500459907247534	0.0056106089822972	0.00405486183800301	RAC2/FGR/C1QTNF3/SORL1/PIK3R2/ADAM8/TLR2/HCLS1/ITGB2/CD14	10
		BP	GO:0070231	T cell apoptotic process	4/142	49/18866	0.000501129436228682	0.0056106089822972	0.00405486183800301	JAK3/TSC22D3/BAX/ADAM8	4
		BP	GO:0090199	regulation of release of cytochrome c from mitochondria	4/142	49/18866	0.000501129436228682	0.0056106089822972	0.00405486183800301	ARRB2/BAX/GPX1/PLAUR	4
		BP	GO:0035455	response to interferon-alpha	3/142	21/18866	0.000502707410571253	0.0056106089822972	0.00405486183800301	IFITM3/IFITM2/MX2	3
		BP	GO:0032755	positive regulation of interleukin-6 production	5/142	88/18866	0.000534248322828233	0.005939338776442	0.00429243923851303	FCER1G/LILRA2/TLR2/CYBA/TYROBP	5
		BP	GO:0051402	neuron apoptotic process	8/142	245/18866	0.000543123723936879	0.0060145140790831	0.00434676943097547	ARMCX5-GPRASP2/ARRB2/BAX/ADAM8/HMOX1/TYROBP/CORO1A/NQO1	8
		BP	GO:0001933	negative regulation of protein phosphorylation	11/142	444/18866	0.000545341962094746	0.00601567141132422	0.00434760585040038	CEBPA/DMD/ARRB2/BAX/CD300A/SORL1/PIK3R2/RGS3/LYN/GMFG/PTPRC	11
		BP	GO:0099024	plasma membrane invagination	6/142	135/18866	0.000554549491761885	0.0060936210561943	0.00440394109694259	FCER1G/RAC2/GSN/CD300A/ITGB2/BIN2	6
		BP	GO:0006071	glycerol metabolic process	3/142	22/18866	0.000578884539488551	0.00631228122369508	0.00456196971228323	DYSF/GK/DGAT2	3
		BP	GO:0033005	positive regulation of mast cell activation	3/142	22/18866	0.000578884539488551	0.00631228122369508	0.00456196971228323	FCER1G/IL4R/FGR	3
		BP	GO:0043277	apoptotic cell clearance	4/142	51/18866	0.000584230588362527	0.00632213024517016	0.00456908773128028	RAC2/FCN1/CD300LF/TYROBP	4
		BP	GO:0071354	cellular response to interleukin-6	4/142	51/18866	0.000584230588362527	0.00632213024517016	0.00456908773128028	CEBPA/SPI1/SBNO2/ICAM1	4
		BP	GO:1903532	positive regulation of secretion by cell	9/142	313/18866	0.000616687797411107	0.00664808133118186	0.00480465692241349	FCER1G/IL4R/FGR/C1QTNF3/SORL1/ADAM8/TLR2/ITGB2/CD14	9
		BP	GO:0002791	regulation of peptide secretion	10/142	381/18866	0.00062783286001975	0.00674268799855173	0.00487303042096759	FGR/C1QTNF3/SRGN/SORL1/LYN/ADAM8/TLR2/CD14/TCIRG1/FFAR2	10
		BP	GO:0032693	negative regulation of interleukin-10 production	3/142	23/18866	0.000662061280946725	0.00705702773623363	0.0051002079360138	JAK3/LILRB1/TYROBP	3
		BP	GO:0051043	regulation of membrane protein ectodomain proteolysis	3/142	23/18866	0.000662061280946725	0.00705702773623363	0.0051002079360138	TIMP1/TNFRSF1B/ADAM8	3
		BP	GO:0097553	calcium ion transmembrane import into cytosol	6/142	140/18866	0.000671710603400683	0.00713316558685949	0.0051552337747248	DMD/BAX/LYN/CYBA/PTPRC/CORO1A	6
		BP	GO:0045010	actin nucleation	4/142	53/18866	0.000676672154246082	0.00715914108172621	0.00517400661082702	GSN/ARPC1B/GMFG/CORO1A	4
		BP	GO:0032677	regulation of interleukin-8 production	5/142	93/18866	0.00068779973579277	0.00722316622902666	0.00522027843751825	FCN1/TLR2/CD14/FFAR2/PTPRC	5
		BP	GO:2000117	negative regulation of cysteine-type endopeptidase activity	5/142	93/18866	0.00068779973579277	0.00722316622902666	0.00522027843751825	ARRB2/RPS6KA1/GPX1/BCL2L12/PLAUR	5
		BP	GO:0050731	positive regulation of peptidyl-tyrosine phosphorylation	7/142	195/18866	0.000694978833351316	0.00727172705778619	0.00525537399523402	ARRB2/LYN/HCLS1/IL24/ICAM1/ITGA5/PTPRC	7
		BP	GO:0002687	positive regulation of leukocyte migration	6/142	142/18866	0.00072360447566514	0.00749212082153439	0.00541465550367208	DYSF/RAC2/GPSM3/FPR2/ADAM8/ICAM1	6
		BP	GO:0046425	regulation of receptor signaling pathway via JAK-STAT	6/142	142/18866	0.00072360447566514	0.00749212082153439	0.00541465550367208	JAK3/CD300A/LYN/HCLS1/IL24/PTPRC	6
		BP	GO:0032623	interleukin-2 production	4/142	54/18866	0.000726572504126315	0.00749212082153439	0.00541465550367208	FCER1G/SLC11A1/SASH3/PTPRC	4
		BP	GO:0032757	positive regulation of interleukin-8 production	4/142	54/18866	0.000726572504126315	0.00749212082153439	0.00541465550367208	FCN1/TLR2/CD14/FFAR2	4
		BP	GO:0008286	insulin receptor signaling pathway	6/142	143/18866	0.000750687678327102	0.00761940927974332	0.00550664856774733	SORL1/PIK3R2/SLC39A14/TCIRG1/EIF4EBP1/SHC1	6
		BP	GO:0010324	membrane invagination	6/142	143/18866	0.000750687678327102	0.00761940927974332	0.00550664856774733	FCER1G/RAC2/GSN/CD300A/ITGB2/BIN2	6
		BP	GO:0002719	negative regulation of cytokine production involved in immune response	3/142	24/18866	0.000752487607664933	0.00761940927974332	0.00550664856774733	JAK3/LILRB1/HMOX1	3
		BP	GO:0031342	negative regulation of cell killing	3/142	24/18866	0.000752487607664933	0.00761940927974332	0.00550664856774733	LILRB1/ARRB2/PTPRC	3
		BP	GO:0007204	positive regulation of cytosolic calcium ion concentration	9/142	322/18866	0.000754442840812881	0.00761940927974332	0.00550664856774733	FPR2/CXCR1/FPR1/DMD/BAX/LYN/CYBA/PTPRC/CORO1A	9
		BP	GO:0009306	protein secretion	11/142	462/18866	0.0007566196788147	0.00761940927974332	0.00550664856774733	DYSF/FGR/C1QTNF3/SRGN/PLEK/SORL1/LYN/ADAM8/TLR2/CD14/TCIRG1	11
		BP	GO:1903725	regulation of phospholipid metabolic process	5/142	95/18866	0.000757657352834631	0.00761940927974332	0.00550664856774733	FGR/LPCAT1/FPR2/PIK3R2/LYN	5
		BP	GO:0043112	receptor metabolic process	7/142	198/18866	0.000760372895309552	0.00761979316919361	0.00550692600976599	FCER1G/CXCR1/LILRB1/ARRB2/SORL1/MX2/ITGB2	7
		BP	GO:0035592	establishment of protein localization to extracellular region	11/142	463/18866	0.000770115442639661	0.00767160058902499	0.00554436792209004	DYSF/FGR/C1QTNF3/SRGN/PLEK/SORL1/LYN/ADAM8/TLR2/CD14/TCIRG1	11
		BP	GO:0002218	activation of innate immune response	6/142	144/18866	0.000778548301882623	0.00767160058902499	0.00554436792209004	FCER1G/HCK/LILRA2/LYN/FCN1/FFAR2	6
		BP	GO:0002720	positive regulation of cytokine production involved in immune response	4/142	55/18866	0.000779020579841259	0.00767160058902499	0.00554436792209004	FCER1G/LILRB1/FFAR2/SASH3	4
		BP	GO:0032655	regulation of interleukin-12 production	4/142	55/18866	0.000779020579841259	0.00767160058902499	0.00554436792209004	JAK3/LILRB1/ARRB2/TLR2	4
		BP	GO:0070741	response to interleukin-6	4/142	55/18866	0.000779020579841259	0.00767160058902499	0.00554436792209004	CEBPA/SPI1/SBNO2/ICAM1	4
		BP	GO:0001894	tissue homeostasis	8/142	261/18866	0.000820833005964172	0.00805548529301391	0.00582180651054081	RAC2/LPCAT1/DMD/BAX/ADAM8/TCIRG1/SASH3/CORO1A	8
		BP	GO:0010332	response to gamma radiation	4/142	56/18866	0.000834087541971012	0.00810175134624403	0.00585524360341785	BAX/GPX1/CYBA/PTPRC	4
		BP	GO:0031529	ruffle organization	4/142	56/18866	0.000834087541971012	0.00810175134624403	0.00585524360341785	PLEK/TCIRG1/PFN1/ICAM1	4
		BP	GO:1903307	positive regulation of regulated secretory pathway	4/142	56/18866	0.000834087541971012	0.00810175134624403	0.00585524360341785	FCER1G/IL4R/FGR/ITGB2	4
		BP	GO:0019400	alditol metabolic process	3/142	25/18866	0.000850406777909974	0.00823216901337342	0.00594949818845717	DYSF/GK/DGAT2	3
		BP	GO:0042113	B cell activation	9/142	328/18866	0.000859517530583184	0.00829215895606692	0.00599285371903494	JAK3/LAT2/BAX/CD300A/LYN/TCIRG1/TYROBP/SASH3/PTPRC	9
		BP	GO:0071692	protein localization to extracellular region	11/142	470/18866	0.000870307654261568	0.00835793563760463	0.00604039140284775	DYSF/FGR/C1QTNF3/SRGN/PLEK/SORL1/LYN/ADAM8/TLR2/CD14/TCIRG1	11
		BP	GO:0048010	vascular endothelial growth factor receptor signaling pathway	5/142	98/18866	0.000872209024725431	0.00835793563760463	0.00604039140284775	NCF4/NCF2/PIK3R2/CYBA/ITGA5	5
		BP	GO:0032615	interleukin-12 production	4/142	57/18866	0.000891844633989165	0.00851741553131934	0.00615564964611384	JAK3/LILRB1/ARRB2/TLR2	4
		BP	GO:0002474	antigen processing and presentation of peptide antigen via MHC class I	5/142	99/18866	0.000913115421000991	0.00869139293701947	0.00628138543438105	FCER1G/NCF4/NCF2/IFI30/CYBA	5
		BP	GO:0043524	negative regulation of neuron apoptotic process	6/142	149/18866	0.000930045527541711	0.00882303190461236	0.00637652266953159	ARMCX5-GPRASP2/ARRB2/BAX/ADAM8/HMOX1/CORO1A	6
		BP	GO:0043551	regulation of phosphatidylinositol 3-kinase activity	4/142	58/18866	0.00095236315241813	0.00897997947656533	0.00648995077013302	FGR/FPR2/PIK3R2/LYN	4
		BP	GO:0046364	monosaccharide biosynthetic process	5/142	100/18866	0.000955432999785001	0.00897997947656533	0.00648995077013302	C1QTNF3/ENO1/DGAT2/SLC39A14/TKT	5
		BP	GO:0060561	apoptotic process involved in morphogenesis	3/142	26/18866	0.000956055439704601	0.00897997947656533	0.00648995077013302	SPI1/BAX/TNFRSF1B	3
		BP	GO:1904892	regulation of receptor signaling pathway via STAT	6/142	151/18866	0.000996624437188	0.00929313868373124	0.00671627510005209	JAK3/CD300A/LYN/HCLS1/IL24/PTPRC	6
		BP	GO:0031348	negative regulation of defense response	8/142	269/18866	0.000997253384389186	0.00929313868373124	0.00671627510005209	C1QTNF3/FPR2/LILRB1/ARRB2/TNFRSF1B/AOAH/GPX1/PTPRC	8
		BP	GO:0010522	regulation of calcium ion transport into cytosol	5/142	101/18866	0.000999192001834772	0.00929313868373124	0.00671627510005209	DMD/BAX/LYN/CYBA/CORO1A	5
		BP	GO:0043030	regulation of macrophage activation	4/142	59/18866	0.00101571441770755	0.00941603658891107	0.00680509505297638	IL4R/CEBPA/SPHK1/PTPRC	4
		BP	GO:1903169	regulation of calcium ion transmembrane transport	6/142	152/18866	0.00103125844957752	0.00952909593343386	0.00688680454707614	DYSF/DMD/BAX/LYN/CYBA/CORO1A	6
		BP	GO:0002825	regulation of T-helper 1 type immune response	3/142	27/18866	0.00106966373373715	0.00975725316094845	0.00705169681417808	IL4R/SLC11A1/JAK3	3
		BP	GO:0006735	NADH regeneration	3/142	27/18866	0.00106966373373715	0.00975725316094845	0.00705169681417808	HK3/PKM/ENO1	3
		BP	GO:0061621	canonical glycolysis	3/142	27/18866	0.00106966373373715	0.00975725316094845	0.00705169681417808	HK3/PKM/ENO1	3
		BP	GO:0061718	glucose catabolic process to pyruvate	3/142	27/18866	0.00106966373373715	0.00975725316094845	0.00705169681417808	HK3/PKM/ENO1	3
		BP	GO:0001836	release of cytochrome c from mitochondria	4/142	60/18866	0.00108196974582399	0.00983797411059128	0.00711003491958996	ARRB2/BAX/GPX1/PLAUR	4
		BP	GO:0042326	negative regulation of phosphorylation	11/142	484/18866	0.00110331604114835	0.0100001192774147	0.0072272193912299	CEBPA/DMD/ARRB2/BAX/CD300A/SORL1/PIK3R2/RGS3/LYN/GMFG/PTPRC	11
		BP	GO:0051701	interaction with host	7/142	212/18866	0.00113274416384162	0.0102342536199786	0.00739643139898588	GSN/ANPEP/IFITM3/IFITM2/FCN1/ICAM1/ITGA5	7
		BP	GO:0001503	ossification	10/142	412/18866	0.00113797272345664	0.010248956870119	0.00740705763369181	ALPL/FGR/CEBPA/PDLIM7/SRGN/SBNO2/THBS3/CLEC3B/TOB1/TCIRG1	10
		BP	GO:0002824	positive regulation of adaptive immune response based on somatic recombination of immune receptors built from immunoglobulin superfamily domains	5/142	105/18866	0.00118925321522372	0.0105965064191633	0.007658236321724	FCER1G/SLC11A1/CD1A/SASH3/PTPRC	5
		BP	GO:0006929	substrate-dependent cell migration	3/142	28/18866	0.00119145539498674	0.0105965064191633	0.007658236321724	ADAM8/TNFRSF12A/PTPRC	3
		BP	GO:0060143	positive regulation of syncytium formation by plasma membrane fusion	3/142	28/18866	0.00119145539498674	0.0105965064191633	0.007658236321724	IL4R/CD53/TYROBP	3
		BP	GO:0061620	glycolytic process through glucose-6-phosphate	3/142	28/18866	0.00119145539498674	0.0105965064191633	0.007658236321724	HK3/PKM/ENO1	3
		BP	GO:0034113	heterotypic cell-cell adhesion	4/142	62/18866	0.00122347766641264	0.0108474063508111	0.00783956504400818	ITGB2/ITGAX/ITGA5/PTPRC	4
		BP	GO:0043281	regulation of cysteine-type endopeptidase activity involved in apoptotic process	7/142	215/18866	0.00122854355863534	0.0108584936890564	0.00784757801102796	GSN/ARRB2/RPS6KA1/BAX/GPX1/BCL2L12/PLAUR	7
		BP	GO:2000379	positive regulation of reactive oxygen species metabolic process	5/142	106/18866	0.00124067901321806	0.0109318033177047	0.00790055985604724	FPR2/CYBA/ITGB2/ICAM1/TYROBP	5
		BP	GO:0050729	positive regulation of inflammatory response	6/142	158/18866	0.00125890648679511	0.0110241472659043	0.00796729805732033	FCER1G/CEBPA/GPSM3/ADAM8/TLR2/FFAR2	6
		BP	GO:0060402	calcium ion transport into cytosol	6/142	158/18866	0.00125890648679511	0.0110241472659043	0.00796729805732033	DMD/BAX/LYN/CYBA/PTPRC/CORO1A	6
		BP	GO:1902107	positive regulation of leukocyte differentiation	6/142	159/18866	0.0013003089142782	0.0113517765952017	0.0082040801372283	IL4R/ADAM8/HCLS1/TYROBP/SASH3/PTPRC	6
		BP	GO:0048873	homeostasis of number of cells within a tissue	3/142	29/18866	0.00132164785307836	0.0114328565041368	0.00826267766730158	BAX/SASH3/CORO1A	3
		BP	GO:0061615	glycolytic process through fructose-6-phosphate	3/142	29/18866	0.00132164785307836	0.0114328565041368	0.00826267766730158	HK3/PKM/ENO1	3
		BP	GO:2000108	positive regulation of leukocyte apoptotic process	3/142	29/18866	0.00132164785307836	0.0114328565041368	0.00826267766730158	BAX/LYN/ADAM8	3
		BP	GO:0002437	inflammatory response to antigenic stimulus	4/142	64/18866	0.00137745631636069	0.0118795172010985	0.0085854853019738	FCER1G/GPX1/ICAM1/AHCY	4
		BP	GO:1903706	regulation of hemopoiesis	11/142	498/18866	0.00138566282368717	0.0119141885081984	0.00861054271739458	IL4R/JAK3/SPI1/LILRB1/LYN/ADAM8/CSF3R/HCLS1/TYROBP/SASH3/PTPRC	11
		BP	GO:0050708	regulation of protein secretion	9/142	352/18866	0.00140564660989601	0.0120496091920603	0.0087084130492606	FGR/C1QTNF3/SRGN/SORL1/LYN/ADAM8/TLR2/CD14/TCIRG1	9
		BP	GO:2001236	regulation of extrinsic apoptotic signaling pathway	6/142	162/18866	0.00143078491720311	0.0122282698929732	0.00883753351735383	GPX1/TNFRSF12A/HMOX1/BCL2L12/ICAM1/PTPRC	6
		BP	GO:0048147	negative regulation of fibroblast proliferation	3/142	30/18866	0.00146045233138153	0.0123183024197303	0.00890260122356508	BAX/CD300A/FTH1	3
		BP	GO:0051125	regulation of actin nucleation	3/142	30/18866	0.00146045233138153	0.0123183024197303	0.00890260122356508	GSN/GMFG/CORO1A	3
		BP	GO:0060142	regulation of syncytium formation by plasma membrane fusion	3/142	30/18866	0.00146045233138153	0.0123183024197303	0.00890260122356508	IL4R/CD53/TYROBP	3
		BP	GO:0061082	myeloid leukocyte cytokine production	3/142	30/18866	0.00146045233138153	0.0123183024197303	0.00890260122356508	FCER1G/LILRB1/HMOX1	3
		BP	GO:0002821	positive regulation of adaptive immune response	5/142	110/18866	0.00146296072307408	0.0123183024197303	0.00890260122356508	FCER1G/SLC11A1/CD1A/SASH3/PTPRC	5
		BP	GO:0031214	biomineral tissue development	6/142	163/18866	0.00147642334634575	0.0123256619611335	0.00890792006215738	ALPL/FGR/SRGN/SBNO2/CLEC3B/TCIRG1	6
		BP	GO:0110148	biomineralization	6/142	163/18866	0.00147642334634575	0.0123256619611335	0.00890792006215738	ALPL/FGR/SRGN/SBNO2/CLEC3B/TCIRG1	6
		BP	GO:0019722	calcium-mediated signaling	7/142	222/18866	0.0014768273818505	0.0123256619611335	0.00890792006215738	FPR2/CXCR1/LAT2/DMD/PLEK/SPHK1/PTPRC	7
		BP	GO:0002526	acute inflammatory response	5/142	111/18866	0.00152283359132081	0.0126382617800263	0.00913384011472106	FCER1G/SERPINA1/ADAM8/FFAR2/ICAM1	5
		BP	GO:0007259	receptor signaling pathway via JAK-STAT	6/142	164/18866	0.0015231636649856	0.0126382617800263	0.00913384011472106	JAK3/CD300A/LYN/HCLS1/IL24/PTPRC	6
		BP	GO:0051251	positive regulation of lymphocyte activation	9/142	357/18866	0.00154867297071536	0.0127754297816113	0.00923297325637776	IL4R/JAK3/LILRB1/LYN/ADAM8/TYROBP/SASH3/PTPRC/CORO1A	9
		BP	GO:0051480	regulation of cytosolic calcium ion concentration	9/142	357/18866	0.00154867297071536	0.0127754297816113	0.00923297325637776	FPR2/CXCR1/FPR1/DMD/BAX/LYN/CYBA/PTPRC/CORO1A	9
		BP	GO:0002675	positive regulation of acute inflammatory response	3/142	31/18866	0.00160807394486678	0.0131591814831623	0.0095103157221952	FCER1G/ADAM8/FFAR2	3
		BP	GO:1902624	positive regulation of neutrophil migration	3/142	31/18866	0.00160807394486678	0.0131591814831623	0.0095103157221952	DYSF/RAC2/ADAM8	3
		BP	GO:0001666	response to hypoxia	9/142	359/18866	0.00160906365289546	0.0131591814831623	0.0095103157221952	PKM/ENO1/ADAM8/TLR2/CYBA/HMOX1/EIF4EBP1/ICAM1/AHCY	9
		BP	GO:0043550	regulation of lipid kinase activity	4/142	67/18866	0.00163304791338885	0.0132594587451846	0.00958278743503005	FGR/FPR2/PIK3R2/LYN	4
		BP	GO:0045123	cellular extravasation	4/142	67/18866	0.00163304791338885	0.0132594587451846	0.00958278743503005	SELL/ADAM8/ITGB2/ICAM1	4
		BP	GO:0032869	cellular response to insulin stimulus	7/142	226/18866	0.00163533313381658	0.0132594587451846	0.00958278743503005	PKM/SORL1/PIK3R2/SLC39A14/TCIRG1/EIF4EBP1/SHC1	7
		BP	GO:0001818	negative regulation of cytokine production	9/142	360/18866	0.00163996116595396	0.0132594587451846	0.00958278743503005	SLC11A1/C1QTNF3/JAK3/SRGN/LILRB1/ARRB2/HMOX1/TYROBP/PTPRC	9
		BP	GO:0032102	negative regulation of response to external stimulus	10/142	433/18866	0.00164666196686692	0.0132759205600659	0.00959468460789612	C1QTNF3/FPR2/LILRB1/ARRB2/LILRA2/TNFRSF1B/AOAH/GPX1/PTPRC/PLAUR	10
		BP	GO:0044262	cellular carbohydrate metabolic process	8/142	294/18866	0.00175212115061988	0.0140862621318197	0.0101803292545681	DYSF/HK3/C1QTNF3/GK/DGAT2/PLEK/PYGM/AOAH	8
		BP	GO:0009164	nucleoside catabolic process	3/142	32/18866	0.00176471179673341	0.0141077802626496	0.0101958806943142	CDA/TYMP/AHCY	3
		BP	GO:0050869	negative regulation of B cell activation	3/142	32/18866	0.00176471179673341	0.0141077802626496	0.0101958806943142	CD300A/LYN/TYROBP	3
		BP	GO:0002220	innate immune response activating cell surface receptor signaling pathway	5/142	116/18866	0.00184960700748968	0.0147450463398197	0.0106564413758951	FCER1G/LILRA2/LYN/FCN1/FFAR2	5
		BP	GO:0007584	response to nutrient	6/142	171/18866	0.00188266780406935	0.0149666831574899	0.0108166212559586	ALPL/PKM/GSN/HMOX1/AHCY/NQO1	6
		BP	GO:0030098	lymphocyte differentiation	9/142	368/18866	0.00190469344242635	0.0150996031675359	0.0109126843175519	FCER1G/IL4R/JAK3/SPI1/BAX/ADAM8/TCIRG1/SASH3/PTPRC	9
		BP	GO:0006879	cellular iron ion homeostasis	4/142	70/18866	0.00191987934084173	0.0151777127889877	0.0109691351813004	SLC11A1/SLC39A14/FTH1/HMOX1	4
		BP	GO:0043552	positive regulation of phosphatidylinositol 3-kinase activity	3/142	33/18866	0.00193055907382217	0.0152104974588512	0.0109928290988628	FGR/FPR2/LYN	3
		BP	GO:0050714	positive regulation of protein secretion	6/142	172/18866	0.00193885548913229	0.0152104974588512	0.0109928290988628	FGR/C1QTNF3/SORL1/ADAM8/TLR2/CD14	6
		BP	GO:0045861	negative regulation of proteolysis	9/142	369/18866	0.00194005993589704	0.0152104974588512	0.0109928290988628	TIMP1/SERPINA1/ARRB2/RPS6KA1/SORL1/CSTB/GPX1/BCL2L12/PLAUR	9
		BP	GO:0045862	positive regulation of proteolysis	9/142	370/18866	0.00197595024132044	0.015449325238456	0.0111654331160791	GSN/CEBPA/ENO1/BAX/TNFRSF1B/LYN/ADAM8/RNF19B/CLEC3B	9
		BP	GO:0097305	response to alcohol	7/142	234/18866	0.00199190750112693	0.015531421227965	0.0112247649811161	GSN/SPI1/CYBA/CD14/EIF4EBP1/ICAM1/NQO1	7
		BP	GO:0036293	response to decreased oxygen levels	9/142	371/18866	0.00201236992128726	0.0156481005354741	0.0113090906706796	PKM/ENO1/ADAM8/TLR2/CYBA/HMOX1/EIF4EBP1/ICAM1/AHCY	9
		BP	GO:0097696	receptor signaling pathway via STAT	6/142	174/18866	0.00205503275992844	0.0159363030919791	0.0115173784967737	JAK3/CD300A/LYN/HCLS1/IL24/PTPRC	6
		BP	GO:0010922	positive regulation of phosphatase activity	3/142	34/18866	0.00210580314082639	0.016197610104843	0.0117062285552625	PLEK/CD300A/PTPRC	3
		BP	GO:0030851	granulocyte differentiation	3/142	34/18866	0.00210580314082639	0.016197610104843	0.0117062285552625	CEBPA/SPI1/HCLS1	3
		BP	GO:0070232	regulation of T cell apoptotic process	3/142	34/18866	0.00210580314082639	0.016197610104843	0.0117062285552625	JAK3/TSC22D3/ADAM8	3
		BP	GO:2000116	regulation of cysteine-type endopeptidase activity	7/142	239/18866	0.00224360978041087	0.017211087426009	0.0124386821135561	GSN/ARRB2/RPS6KA1/BAX/GPX1/BCL2L12/PLAUR	7
		BP	GO:0001914	regulation of T cell mediated cytotoxicity	3/142	35/18866	0.00229062563331481	0.017524517614016	0.0126652022849382	LILRB1/CD1A/PTPRC	3
		BP	GO:0051897	positive regulation of protein kinase B signaling	6/142	178/18866	0.00230310502410387	0.0175257671085551	0.0126661053112833	RAC2/ARRB2/PIK3R2/ADAM8/GPX1/HCLS1	6
		BP	GO:0060401	cytosolic calcium ion transport	6/142	178/18866	0.00230310502410387	0.0175257671085551	0.0126661053112833	DMD/BAX/LYN/CYBA/PTPRC/CORO1A	6
		BP	GO:0006874	cellular calcium ion homeostasis	10/142	456/18866	0.002401396763095	0.0181758947674014	0.0131359612292423	FPR2/CXCR1/FPR1/DMD/BAX/LYN/CYBA/TCIRG1/PTPRC/CORO1A	10
		BP	GO:0002291	T cell activation via T cell receptor contact with antigen bound to MHC molecule on antigen presenting cell	2/142	10/18866	0.00243324522360503	0.0181758947674014	0.0131359612292423	LILRB1/ICAM1	2
		BP	GO:0002887	negative regulation of myeloid leukocyte mediated immunity	2/142	10/18866	0.00243324522360503	0.0181758947674014	0.0131359612292423	CD300A/HMOX1	2
		BP	GO:0034135	regulation of toll-like receptor 2 signaling pathway	2/142	10/18866	0.00243324522360503	0.0181758947674014	0.0131359612292423	LYN/CYBA	2
		BP	GO:0045625	regulation of T-helper 1 cell differentiation	2/142	10/18866	0.00243324522360503	0.0181758947674014	0.0131359612292423	IL4R/JAK3	2
		BP	GO:0070391	response to lipoteichoic acid	2/142	10/18866	0.00243324522360503	0.0181758947674014	0.0131359612292423	TLR2/CD14	2
		BP	GO:0071223	cellular response to lipoteichoic acid	2/142	10/18866	0.00243324522360503	0.0181758947674014	0.0131359612292423	TLR2/CD14	2
		BP	GO:0002688	regulation of leukocyte chemotaxis	5/142	124/18866	0.00247530436819438	0.0183711336522142	0.0132770629716413	DYSF/RAC2/GPSM3/FPR2/LYN	5
		BP	GO:0002701	negative regulation of production of molecular mediator of immune response	3/142	36/18866	0.00248520254957922	0.0183711336522142	0.0132770629716413	JAK3/LILRB1/HMOX1	3
		BP	GO:0006007	glucose catabolic process	3/142	36/18866	0.00248520254957922	0.0183711336522142	0.0132770629716413	HK3/PKM/ENO1	3
		BP	GO:0010543	regulation of platelet activation	3/142	36/18866	0.00248520254957922	0.0183711336522142	0.0132770629716413	FCER1G/PLEK/LYN	3
		BP	GO:0071346	cellular response to interferon-gamma	6/142	182/18866	0.00257311634770333	0.0189537849201258	0.0136981528031682	GSN/ZYX/HCK/IFI30/TLR2/ICAM1	6
		BP	GO:0042593	glucose homeostasis	7/142	245/18866	0.00257734180045281	0.0189537849201258	0.0136981528031682	HK3/CEBPA/PIK3R2/SLC39A14/CYBA/FFAR2/ICAM1	7
		BP	GO:0006469	negative regulation of protein kinase activity	7/142	246/18866	0.00263648946442271	0.0192890720199153	0.013940469255803	CEBPA/CD300A/SORL1/RGS3/LYN/GMFG/PTPRC	7
		BP	GO:0033500	carbohydrate homeostasis	7/142	246/18866	0.00263648946442271	0.0192890720199153	0.013940469255803	HK3/CEBPA/PIK3R2/SLC39A14/CYBA/FFAR2/ICAM1	7
		BP	GO:0090218	positive regulation of lipid kinase activity	3/142	37/18866	0.00268970434132006	0.0196279450138382	0.0141853772818877	FGR/FPR2/LYN	3
		BP	GO:0019884	antigen processing and presentation of exogenous antigen	6/142	185/18866	0.00279073947786848	0.020313157427145	0.0146805894191816	FCER1G/NCF4/NCF2/IFI30/CYBA/CD1A	6
		BP	GO:0055074	calcium ion homeostasis	10/142	468/18866	0.00289352295970879	0.0206934331120539	0.0149554197214755	FPR2/CXCR1/FPR1/DMD/BAX/LYN/CYBA/TCIRG1/PTPRC/CORO1A	10
		BP	GO:0032733	positive regulation of interleukin-10 production	3/142	38/18866	0.00290429600318292	0.0206934331120539	0.0149554197214755	FCER1G/TLR2/SASH3	3
		BP	GO:0034101	erythrocyte homeostasis	5/142	129/18866	0.00293701537570378	0.0206934331120539	0.0149554197214755	JAK3/SPI1/LYN/HCLS1/HMOX1	5
		BP	GO:0043409	negative regulation of MAPK cascade	6/142	187/18866	0.00294330129250035	0.0206934331120539	0.0149554197214755	CD300A/SORL1/PIK3R2/RGS3/LYN/PTPRC	6
		BP	GO:0001820	serotonin secretion	2/142	11/18866	0.00295932089831551	0.0206934331120539	0.0149554197214755	FCER1G/LILRB1	2
		BP	GO:0008655	pyrimidine-containing compound salvage	2/142	11/18866	0.00295932089831551	0.0206934331120539	0.0149554197214755	CDA/TYMP	2
		BP	GO:0043097	pyrimidine nucleoside salvage	2/142	11/18866	0.00295932089831551	0.0206934331120539	0.0149554197214755	CDA/TYMP	2
		BP	GO:0046643	regulation of gamma-delta T cell activation	2/142	11/18866	0.00295932089831551	0.0206934331120539	0.0149554197214755	LILRB1/PTPRC	2
		BP	GO:0060368	regulation of Fc receptor mediated stimulatory signaling pathway	2/142	11/18866	0.00295932089831551	0.0206934331120539	0.0149554197214755	LYN/PTPRC	2
		BP	GO:0070339	response to bacterial lipopeptide	2/142	11/18866	0.00295932089831551	0.0206934331120539	0.0149554197214755	TLR2/CD14	2
		BP	GO:0071220	cellular response to bacterial lipoprotein	2/142	11/18866	0.00295932089831551	0.0206934331120539	0.0149554197214755	TLR2/CD14	2
		BP	GO:0071221	cellular response to bacterial lipopeptide	2/142	11/18866	0.00295932089831551	0.0206934331120539	0.0149554197214755	TLR2/CD14	2
		BP	GO:0097048	dendritic cell apoptotic process	2/142	11/18866	0.00295932089831551	0.0206934331120539	0.0149554197214755	LILRB1/LYN	2
		BP	GO:1905245	regulation of aspartic-type peptidase activity	2/142	11/18866	0.00295932089831551	0.0206934331120539	0.0149554197214755	SORL1/LYN	2
		BP	GO:2000668	regulation of dendritic cell apoptotic process	2/142	11/18866	0.00295932089831551	0.0206934331120539	0.0149554197214755	LILRB1/LYN	2
		BP	GO:2001269	positive regulation of cysteine-type endopeptidase activity involved in apoptotic signaling pathway	2/142	11/18866	0.00295932089831551	0.0206934331120539	0.0149554197214755	GSN/BAX	2
		BP	GO:0006826	iron ion transport	4/142	79/18866	0.00298654467798768	0.0207309906184218	0.014982563031548	SLC11A1/SLC39A14/FTH1/TCIRG1	4
		BP	GO:0042246	tissue regeneration	4/142	79/18866	0.00298654467798768	0.0207309906184218	0.014982563031548	DYSF/PKM/GSN/GPX1	4
		BP	GO:0043407	negative regulation of MAP kinase activity	4/142	79/18866	0.00298654467798768	0.0207309906184218	0.014982563031548	CD300A/SORL1/RGS3/LYN	4
		BP	GO:0030217	T cell differentiation	7/142	253/18866	0.00308029594857839	0.02132973788237	0.0154152856537896	FCER1G/IL4R/JAK3/ADAM8/TCIRG1/SASH3/PTPRC	7
		BP	GO:0070482	response to oxygen levels	9/142	396/18866	0.00311177388336063	0.0214075104823484	0.0154714929476306	PKM/ENO1/ADAM8/TLR2/CYBA/HMOX1/EIF4EBP1/ICAM1/AHCY	9
		BP	GO:0031667	response to nutrient levels	10/142	473/18866	0.00312103154366704	0.0214075104823484	0.0154714929476306	ALPL/PKM/GSN/SORL1/CYBA/HMOX1/EIF4EBP1/ICAM1/AHCY/NQO1	10
		BP	GO:0051346	negative regulation of hydrolase activity	10/142	473/18866	0.00312103154366704	0.0214075104823484	0.0154714929476306	TIMP1/SERPINA1/ARRB2/RPS6KA1/SORL1/SLC39A14/CSTB/GPX1/BCL2L12/PLAUR	10
		BP	GO:0009163	nucleoside biosynthetic process	3/142	39/18866	0.00312913716115845	0.0214075104823484	0.0154714929476306	CDA/NME4/TYMP	3
		BP	GO:2000249	regulation of actin cytoskeleton reorganization	3/142	39/18866	0.00312913716115845	0.0214075104823484	0.0154714929476306	HCK/HCLS1/GMFG	3
		BP	GO:0042176	regulation of protein catabolic process	9/142	397/18866	0.00316400409485336	0.0215941382588793	0.0156063713273847	DYSF/TIMP1/CEBPA/LPCAT1/TNFRSF1B/SORL1/ADAM8/RNF19B/GPX1	9
		BP	GO:0019751	polyol metabolic process	5/142	132/18866	0.00324222970110953	0.0220224003087296	0.0159158820147419	DYSF/GK/DGAT2/PLEK/SPHK1	5
		BP	GO:0042476	odontogenesis	5/142	132/18866	0.00324222970110953	0.0220224003087296	0.0159158820147419	ALPL/BAX/CSF3R/TCIRG1/SOSTDC1	5
		BP	GO:0043403	skeletal muscle tissue regeneration	3/142	40/18866	0.00336438215985876	0.0227435430569074	0.0164370614835955	DYSF/PKM/GPX1	3
		BP	GO:1902742	apoptotic process involved in development	3/142	40/18866	0.00336438215985876	0.0227435430569074	0.0164370614835955	SPI1/BAX/TNFRSF1B	3
		BP	GO:0030193	regulation of blood coagulation	4/142	82/18866	0.00341693005304995	0.0230440353814695	0.0166542312887493	FCER1G/PLEK/LYN/PLAUR	4
		BP	GO:0002793	positive regulation of peptide secretion	6/142	193/18866	0.00343856232231652	0.0231351025279263	0.0167200467283974	FGR/C1QTNF3/SORL1/ADAM8/TLR2/CD14	6
		BP	GO:0048002	antigen processing and presentation of peptide antigen	6/142	194/18866	0.00352678659906767	0.0233882120187184	0.0169029723285038	FCER1G/SLC11A1/NCF4/NCF2/IFI30/CYBA	6
		BP	GO:0010755	regulation of plasminogen activation	2/142	12/18866	0.00353370736755057	0.0233882120187184	0.0169029723285038	ENO1/CLEC3B	2
		BP	GO:0038110	interleukin-2-mediated signaling pathway	2/142	12/18866	0.00353370736755057	0.0233882120187184	0.0169029723285038	JAK3/SHC1	2
		BP	GO:0043301	negative regulation of leukocyte degranulation	2/142	12/18866	0.00353370736755057	0.0233882120187184	0.0169029723285038	CD300A/HMOX1	2
		BP	GO:0070243	regulation of thymocyte apoptotic process	2/142	12/18866	0.00353370736755057	0.0233882120187184	0.0169029723285038	JAK3/ADAM8	2
		BP	GO:1902337	regulation of apoptotic process involved in morphogenesis	2/142	12/18866	0.00353370736755057	0.0233882120187184	0.0169029723285038	BAX/TNFRSF1B	2
		BP	GO:2001204	regulation of osteoclast development	2/142	12/18866	0.00353370736755057	0.0233882120187184	0.0169029723285038	LILRB1/TYROBP	2
		BP	GO:0048145	regulation of fibroblast proliferation	4/142	83/18866	0.00356928019785119	0.0234625429694276	0.0169566922965793	BAX/CD300A/FTH1/SPHK1	4
		BP	GO:1900046	regulation of hemostasis	4/142	83/18866	0.00356928019785119	0.0234625429694276	0.0169566922965793	FCER1G/PLEK/LYN/PLAUR	4
		BP	GO:0050853	B cell receptor signaling pathway	5/142	135/18866	0.00356967010040835	0.0234625429694276	0.0169566922965793	LAT2/BAX/CD300A/LYN/PTPRC	5
		BP	GO:0006734	NADH metabolic process	3/142	41/18866	0.0036101801486823	0.0235655337228207	0.0170311250857683	HK3/PKM/ENO1	3
		BP	GO:0072528	pyrimidine-containing compound biosynthetic process	3/142	41/18866	0.0036101801486823	0.0235655337228207	0.0170311250857683	CDA/NME4/TYMP	3
		BP	GO:1902042	negative regulation of extrinsic apoptotic signaling pathway via death domain receptors	3/142	41/18866	0.0036101801486823	0.0235655337228207	0.0170311250857683	GPX1/HMOX1/ICAM1	3
		BP	GO:0051051	negative regulation of transport	10/142	483/18866	0.00361889006354793	0.0235683320843419	0.0170331474989104	DYSF/SRGN/LILRB1/CD300A/TNFRSF1B/CD300LF/TLR2/HMOX1/ICAM1/CORO1A	10
		BP	GO:0050728	negative regulation of inflammatory response	6/142	196/18866	0.00370827761557422	0.0240953381139823	0.0174140217756117	C1QTNF3/FPR2/TNFRSF1B/AOAH/GPX1/PTPRC	6
		BP	GO:0046209	nitric oxide metabolic process	4/142	84/18866	0.00372618217126798	0.0241016237714288	0.0174185645039656	TLR2/ITGB2/ICAM1/NQO1	4
		BP	GO:0048144	fibroblast proliferation	4/142	84/18866	0.00372618217126798	0.0241016237714288	0.0174185645039656	BAX/CD300A/FTH1/SPHK1	4
		BP	GO:0002707	negative regulation of lymphocyte mediated immunity	3/142	42/18866	0.00386667516688018	0.0247850394705878	0.0179124781320149	LILRB1/ARRB2/PTPRC	3
		BP	GO:0006509	membrane protein ectodomain proteolysis	3/142	42/18866	0.00386667516688018	0.0247850394705878	0.0179124781320149	TIMP1/TNFRSF1B/ADAM8	3
		BP	GO:1901658	glycosyl compound catabolic process	3/142	42/18866	0.00386667516688018	0.0247850394705878	0.0179124781320149	CDA/TYMP/AHCY	3
		BP	GO:1902622	regulation of neutrophil migration	3/142	42/18866	0.00386667516688018	0.0247850394705878	0.0179124781320149	DYSF/RAC2/ADAM8	3
		BP	GO:0034109	homotypic cell-cell adhesion	4/142	86/18866	0.00405389638376309	0.0257668900798473	0.0186220746443842	FERMT3/PLEK/LYN/PLAUR	4
		BP	GO:1903901	negative regulation of viral life cycle	4/142	86/18866	0.00405389638376309	0.0257668900798473	0.0186220746443842	GSN/IFITM3/IFITM2/FCN1	4
		BP	GO:0016052	carbohydrate catabolic process	6/142	200/18866	0.00409197132681753	0.0257668900798473	0.0186220746443842	HK3/PKM/ENO1/GK/PYGM/AOAH	6
		BP	GO:2000377	regulation of reactive oxygen species metabolic process	6/142	200/18866	0.00409197132681753	0.0257668900798473	0.0186220746443842	RAC2/FPR2/CYBA/ITGB2/ICAM1/TYROBP	6
		BP	GO:0002369	T cell cytokine production	3/142	43/18866	0.00413400622753566	0.0257668900798473	0.0186220746443842	SLC11A1/TNFRSF1B/SASH3	3
		BP	GO:0150077	regulation of neuroinflammatory response	3/142	43/18866	0.00413400622753566	0.0257668900798473	0.0186220746443842	TNFRSF1B/SPHK1/PTPRC	3
		BP	GO:1901659	glycosyl compound biosynthetic process	3/142	43/18866	0.00413400622753566	0.0257668900798473	0.0186220746443842	CDA/NME4/TYMP	3
		BP	GO:0002430	complement receptor mediated signaling pathway	2/142	13/18866	0.00415565795736117	0.0257668900798473	0.0186220746443842	FPR2/FPR1	2
		BP	GO:0032493	response to bacterial lipoprotein	2/142	13/18866	0.00415565795736117	0.0257668900798473	0.0186220746443842	TLR2/CD14	2
		BP	GO:0034144	negative regulation of toll-like receptor 4 signaling pathway	2/142	13/18866	0.00415565795736117	0.0257668900798473	0.0186220746443842	LILRA2/LYN	2
		BP	GO:0035723	interleukin-15-mediated signaling pathway	2/142	13/18866	0.00415565795736117	0.0257668900798473	0.0186220746443842	JAK3/SHC1	2
		BP	GO:0061430	bone trabecula morphogenesis	2/142	13/18866	0.00415565795736117	0.0257668900798473	0.0186220746443842	SBNO2/THBS3	2
		BP	GO:0071350	cellular response to interleukin-15	2/142	13/18866	0.00415565795736117	0.0257668900798473	0.0186220746443842	JAK3/SHC1	2
		BP	GO:0071352	cellular response to interleukin-2	2/142	13/18866	0.00415565795736117	0.0257668900798473	0.0186220746443842	JAK3/SHC1	2
		BP	GO:1902563	regulation of neutrophil activation	2/142	13/18866	0.00415565795736117	0.0257668900798473	0.0186220746443842	CD300A/ITGB2	2
		BP	GO:0048284	organelle fusion	5/142	140/18866	0.00416720216086187	0.0257822985865497	0.0186332105774007	DYSF/ENO1/BAX/SPHK1/CORO1A	5
		BP	GO:0033673	negative regulation of kinase activity	7/142	268/18866	0.00422232990796586	0.0259695021460792	0.0187685050831966	CEBPA/CD300A/SORL1/RGS3/LYN/GMFG/PTPRC	7
		BP	GO:0055072	iron ion homeostasis	4/142	87/18866	0.0042248346780164	0.0259695021460792	0.0187685050831966	SLC11A1/SLC39A14/FTH1/HMOX1	4
		BP	GO:2001057	reactive nitrogen species metabolic process	4/142	87/18866	0.0042248346780164	0.0259695021460792	0.0187685050831966	TLR2/ITGB2/ICAM1/NQO1	4
		BP	GO:0050818	regulation of coagulation	4/142	88/18866	0.00440057688540631	0.0268413912092063	0.0193986309216219	FCER1G/PLEK/LYN/PLAUR	4
		BP	GO:0001913	T cell mediated cytotoxicity	3/142	44/18866	0.00441230740046931	0.0268413912092063	0.0193986309216219	LILRB1/CD1A/PTPRC	3
		BP	GO:0042088	T-helper 1 type immune response	3/142	44/18866	0.00441230740046931	0.0268413912092063	0.0193986309216219	IL4R/SLC11A1/JAK3	3
		BP	GO:0097028	dendritic cell differentiation	3/142	44/18866	0.00441230740046931	0.0268413912092063	0.0193986309216219	SPI1/LILRB1/LYN	3
		BP	GO:0043405	regulation of MAP kinase activity	8/142	342/18866	0.00441383383201285	0.0268413912092063	0.0193986309216219	FPR1/CD300A/SORL1/RGS3/LYN/ADAM8/PTPRC/SHC1	8
		BP	GO:1903708	positive regulation of hemopoiesis	6/142	204/18866	0.00450431623965315	0.0273332281834816	0.0197540880536018	IL4R/ADAM8/HCLS1/TYROBP/SASH3/PTPRC	6
		BP	GO:0022604	regulation of cell morphogenesis	10/142	499/18866	0.00454494932096175	0.0275211186541642	0.0198898789992369	RAC2/PLEKHO1/FGR/ARMCX5-GPRASP2/HCK/LST1/ITGB2/TNFRSF12A/ICAM1/CORO1A	10
		BP	GO:0007260	tyrosine phosphorylation of STAT protein	4/142	89/18866	0.00458118464143234	0.0276229904438908	0.0199635030984808	JAK3/LYN/HCLS1/IL24	4
		BP	GO:0008625	extrinsic apoptotic signaling pathway via death domain receptors	4/142	89/18866	0.00458118464143234	0.0276229904438908	0.0199635030984808	BAX/GPX1/HMOX1/ICAM1	4
		BP	GO:0010212	response to ionizing radiation	5/142	144/18866	0.00469419852054647	0.0281706540348561	0.0203593068698852	BAX/GPX1/CYBA/ICAM1/PTPRC	5
		BP	GO:0002639	positive regulation of immunoglobulin production	3/142	45/18866	0.00470170789408174	0.0281706540348561	0.0203593068698852	IL4R/SASH3/PTPRC	3
		BP	GO:0007520	myoblast fusion	3/142	45/18866	0.00470170789408174	0.0281706540348561	0.0203593068698852	IL4R/PLEKHO1/CD53	3
		BP	GO:0046427	positive regulation of receptor signaling pathway via JAK-STAT	4/142	90/18866	0.00476671900301934	0.0285001728625904	0.0205974545154794	CD300A/LYN/HCLS1/IL24	4
		BP	GO:0060397	growth hormone receptor signaling pathway via JAK-STAT	2/142	14/18866	0.00482443435913912	0.028604875387729	0.0206731244249076	JAK3/LYN	2
		BP	GO:0070669	response to interleukin-2	2/142	14/18866	0.00482443435913912	0.028604875387729	0.0206731244249076	JAK3/SHC1	2
		BP	GO:0070672	response to interleukin-15	2/142	14/18866	0.00482443435913912	0.028604875387729	0.0206731244249076	JAK3/SHC1	2
		BP	GO:1904748	regulation of apoptotic process involved in development	2/142	14/18866	0.00482443435913912	0.028604875387729	0.0206731244249076	BAX/TNFRSF1B	2
		BP	GO:0045766	positive regulation of angiogenesis	6/142	208/18866	0.00494655913284468	0.0291493931486798	0.0210666546630618	PKM/ITGB2/HMOX1/SPHK1/ITGAX/ITGA5	6
		BP	GO:0006094	gluconeogenesis	4/142	91/18866	0.00495724043709101	0.0291493931486798	0.0210666546630618	C1QTNF3/ENO1/DGAT2/SLC39A14	4
		BP	GO:0042475	odontogenesis of dentin-containing tooth	4/142	91/18866	0.00495724043709101	0.0291493931486798	0.0210666546630618	BAX/CSF3R/TCIRG1/SOSTDC1	4
		BP	GO:0045921	positive regulation of exocytosis	4/142	91/18866	0.00495724043709101	0.0291493931486798	0.0210666546630618	FCER1G/IL4R/FGR/ITGB2	4
		BP	GO:1904062	regulation of cation transmembrane transport	8/142	349/18866	0.0049773933696452	0.0292075495464128	0.0211086850662761	DYSF/DMD/BAX/LYN/CYBA/FXYD5/TCIRG1/CORO1A	8
		BP	GO:0031641	regulation of myelination	3/142	46/18866	0.00500233213614561	0.0292333413952165	0.0211273251789226	TNFRSF1B/TYMP/ITGAX	3
		BP	GO:0044275	cellular carbohydrate catabolic process	3/142	46/18866	0.00500233213614561	0.0292333413952165	0.0211273251789226	GK/PYGM/AOAH	3
		BP	GO:0045582	positive regulation of T cell differentiation	4/142	92/18866	0.00515280880955088	0.0300510120327496	0.0217182666390475	IL4R/ADAM8/SASH3/PTPRC	4
		BP	GO:0071901	negative regulation of protein serine/threonine kinase activity	5/142	148/18866	0.00526697320681056	0.0306539994817645	0.022154053699511	CEBPA/CD300A/SORL1/RGS3/LYN	5
		BP	GO:0014003	oligodendrocyte development	3/142	47/18866	0.00531429985355912	0.0308663211902638	0.0223075014261107	GSN/LYN/TLR2	3
		BP	GO:0002532	production of molecular mediator involved in inflammatory response	4/142	93/18866	0.00535348337466361	0.0309675074883997	0.0223806301114521	FCER1G/IL4R/GPSM3/LYN	4
		BP	GO:1904894	positive regulation of receptor signaling pathway via STAT	4/142	93/18866	0.00535348337466361	0.0309675074883997	0.0223806301114521	CD300A/LYN/HCLS1/IL24	4
		BP	GO:0006828	manganese ion transport	2/142	15/18866	0.00553930654744383	0.0316478054200671	0.0228722904874103	SLC11A1/SLC39A14	2
		BP	GO:0051044	positive regulation of membrane protein ectodomain proteolysis	2/142	15/18866	0.00553930654744383	0.0316478054200671	0.0228722904874103	TNFRSF1B/ADAM8	2
		BP	GO:0071801	regulation of podosome assembly	2/142	15/18866	0.00553930654744383	0.0316478054200671	0.0228722904874103	GSN/HCK	2
		BP	GO:0090594	inflammatory response to wounding	2/142	15/18866	0.00553930654744383	0.0316478054200671	0.0228722904874103	TIMP1/HMOX1	2
		BP	GO:0016051	carbohydrate biosynthetic process	6/142	213/18866	0.00554331023459708	0.0316478054200671	0.0228722904874103	C1QTNF3/ENO1/DGAT2/PLEK/SLC39A14/TKT	6
		BP	GO:0019319	hexose biosynthetic process	4/142	94/18866	0.00555932276482882	0.0316478054200671	0.0228722904874103	C1QTNF3/ENO1/DGAT2/SLC39A14	4
		BP	GO:1904035	regulation of epithelial cell apoptotic process	4/142	94/18866	0.00555932276482882	0.0316478054200671	0.0228722904874103	GSN/ARRB2/HMOX1/ICAM1	4
		BP	GO:0045580	regulation of T cell differentiation	5/142	150/18866	0.00557117024436178	0.0316478054200671	0.0228722904874103	IL4R/JAK3/ADAM8/SASH3/PTPRC	5
		BP	GO:0070665	positive regulation of leukocyte proliferation	5/142	150/18866	0.00557117024436178	0.0316478054200671	0.0228722904874103	JAK3/LYN/SASH3/PTPRC/CORO1A	5
		BP	GO:0046486	glycerolipid metabolic process	9/142	434/18866	0.00563689376502664	0.0318985459760462	0.023053504026776	GK/DGAT2/LPCAT1/FPR2/PGAP1/PLEK/SORL1/PIK3R2/GPX1	9
		BP	GO:0043370	regulation of CD4-positive, alpha-beta T cell differentiation	3/142	48/18866	0.00563772615107212	0.0318985459760462	0.023053504026776	IL4R/JAK3/SASH3	3
		BP	GO:0006006	glucose metabolic process	6/142	214/18866	0.00566871541921675	0.0320102461966089	0.0231342312638879	HK3/PKM/C1QTNF3/ENO1/DGAT2/SLC39A14	6
		BP	GO:0061041	regulation of wound healing	5/142	151/18866	0.0057278327720047	0.0322800238992582	0.0233292032027039	FCER1G/PLEK/LYN/TNFRSF12A/PLAUR	5
		BP	GO:0031589	cell-substrate adhesion	8/142	359/18866	0.00587637913180366	0.0330517292670221	0.0238869249501651	RAC2/FERMT3/ZYX/THBS3/ITGB2/TNFRSF12A/ITGA5/CORO1A	8
		BP	GO:0062197	cellular response to chemical stress	8/142	360/18866	0.00597266135830024	0.0333956102991838	0.024135452352186	DYSF/NCF4/NCF2/GPX1/CYBA/HMOX1/SPHK1/NQO1	8
		BP	GO:0002673	regulation of acute inflammatory response	3/142	49/18866	0.00597272158899668	0.0333956102991838	0.024135452352186	FCER1G/ADAM8/FFAR2	3
		BP	GO:0034656	nucleobase-containing small molecule catabolic process	3/142	49/18866	0.00597272158899668	0.0333956102991838	0.024135452352186	CDA/TYMP/AHCY	3
		BP	GO:0002690	positive regulation of leukocyte chemotaxis	4/142	96/18866	0.00598672738192559	0.033408286527373	0.0241446136311302	DYSF/RAC2/GPSM3/FPR2	4
		BP	GO:0001678	cellular glucose homeostasis	5/142	153/18866	0.0060504440480962	0.0336977764400818	0.0243538318466989	HK3/PIK3R2/SLC39A14/CYBA/ICAM1	5
		BP	GO:0032651	regulation of interleukin-1 beta production	4/142	97/18866	0.00620840667765158	0.0342424910941791	0.0247475043821526	ARRB2/LILRA2/SPHK1/TYROBP	4
		BP	GO:0035710	CD4-positive, alpha-beta T cell activation	4/142	97/18866	0.00620840667765158	0.0342424910941791	0.0247475043821526	IL4R/JAK3/TCIRG1/SASH3	4
		BP	GO:1901216	positive regulation of neuron death	4/142	97/18866	0.00620840667765158	0.0342424910941791	0.0247475043821526	BAX/ITGB2/TYROBP/NQO1	4
		BP	GO:1990823	response to leukemia inhibitory factor	4/142	97/18866	0.00620840667765158	0.0342424910941791	0.0247475043821526	SBNO2/ICAM1/SRM/LAPTM5	4
		BP	GO:1990830	cellular response to leukemia inhibitory factor	4/142	97/18866	0.00620840667765158	0.0342424910941791	0.0247475043821526	SBNO2/ICAM1/SRM/LAPTM5	4
		BP	GO:0006206	pyrimidine nucleobase metabolic process	2/142	16/18866	0.00629955269857846	0.0342571245175504	0.0247580801521225	CDA/TYMP	2
		BP	GO:0043174	nucleoside salvage	2/142	16/18866	0.00629955269857846	0.0342571245175504	0.0247580801521225	CDA/TYMP	2
		BP	GO:0045342	MHC class II biosynthetic process	2/142	16/18866	0.00629955269857846	0.0342571245175504	0.0247580801521225	SLC11A1/SPI1	2
		BP	GO:0045953	negative regulation of natural killer cell mediated cytotoxicity	2/142	16/18866	0.00629955269857846	0.0342571245175504	0.0247580801521225	LILRB1/ARRB2	2
		BP	GO:0046134	pyrimidine nucleoside biosynthetic process	2/142	16/18866	0.00629955269857846	0.0342571245175504	0.0247580801521225	CDA/TYMP	2
		BP	GO:0051014	actin filament severing	2/142	16/18866	0.00629955269857846	0.0342571245175504	0.0247580801521225	GSN/GMFG	2
		BP	GO:0002711	positive regulation of T cell mediated immunity	3/142	50/18866	0.00631939225991356	0.0342571245175504	0.0247580801521225	CD1A/SASH3/PTPRC	3
		BP	GO:0019674	NAD metabolic process	3/142	50/18866	0.00631939225991356	0.0342571245175504	0.0247580801521225	HK3/PKM/ENO1	3
		BP	GO:1903727	positive regulation of phospholipid metabolic process	3/142	50/18866	0.00631939225991356	0.0342571245175504	0.0247580801521225	FGR/FPR2/LYN	3
		BP	GO:0045833	negative regulation of lipid metabolic process	4/142	98/18866	0.00643547891820163	0.0347355240644804	0.0251038258763897	DGAT2/LPCAT1/SORL1/SPHK1	4
		BP	GO:2001243	negative regulation of intrinsic apoptotic signaling pathway	4/142	98/18866	0.00643547891820163	0.0347355240644804	0.0251038258763897	ENO1/GPX1/BCL2L12/PLAUR	4
		BP	GO:0097193	intrinsic apoptotic signaling pathway	7/142	290/18866	0.00644425745117557	0.0347355240644804	0.0251038258763897	ENO1/BAX/TNFRSF1B/GPX1/HMOX1/BCL2L12/PLAUR	7
		BP	GO:0051604	protein maturation	7/142	293/18866	0.00680413220032972	0.0366059739927002	0.0264556249516352	GSN/ENO1/SRGN/SORL1/ADAM8/CLEC3B/BCL2L12	7
		BP	GO:0016485	protein processing	6/142	223/18866	0.00689257264263946	0.0370118146055696	0.02674893136786	GSN/ENO1/SRGN/ADAM8/CLEC3B/BCL2L12	6
		BP	GO:0030168	platelet activation	5/142	158/18866	0.0069126043944862	0.0370494766604665	0.0267761502365468	FCER1G/FERMT3/ARRB2/PLEK/LYN	5
		BP	GO:0001912	positive regulation of leukocyte mediated cytotoxicity	3/142	52/18866	0.00704816178568907	0.0375125985654925	0.0271108546055304	TYROBP/CD1A/PTPRC	3
		BP	GO:0030514	negative regulation of BMP signaling pathway	3/142	52/18866	0.00704816178568907	0.0375125985654925	0.0271108546055304	SORL1/TOB1/SOSTDC1	3
		BP	GO:0051146	striated muscle cell differentiation	7/142	295/18866	0.00705222449693274	0.0375125985654925	0.0271108546055304	DYSF/IL4R/PLEKHO1/DMD/ARRB2/GPX1/CD53	7
		BP	GO:0051092	positive regulation of NF-kappaB transcription factor activity	5/142	159/18866	0.00709482178020724	0.0375125985654925	0.0271108546055304	ADAM8/TLR2/ITGB2/SPHK1/ICAM1	5
		BP	GO:0002716	negative regulation of natural killer cell mediated immunity	2/142	17/18866	0.00710445910990881	0.0375125985654925	0.0271108546055304	LILRB1/ARRB2	2
		BP	GO:0033599	regulation of mammary gland epithelial cell proliferation	2/142	17/18866	0.00710445910990881	0.0375125985654925	0.0271108546055304	BAX/GPX1	2
		BP	GO:0033631	cell-cell adhesion mediated by integrin	2/142	17/18866	0.00710445910990881	0.0375125985654925	0.0271108546055304	FERMT3/ITGA5	2
		BP	GO:0045623	negative regulation of T-helper cell differentiation	2/142	17/18866	0.00710445910990881	0.0375125985654925	0.0271108546055304	IL4R/JAK3	2
		BP	GO:0042102	positive regulation of T cell proliferation	4/142	101/18866	0.0071496037535525	0.0376776293434424	0.0272301245467642	JAK3/SASH3/PTPRC/CORO1A	4
		BP	GO:0005996	monosaccharide metabolic process	7/142	296/18866	0.00717876292673899	0.0376776293434424	0.0272301245467642	HK3/PKM/C1QTNF3/ENO1/DGAT2/SLC39A14/TKT	7
		BP	GO:0051348	negative regulation of transferase activity	7/142	296/18866	0.00717876292673899	0.0376776293434424	0.0272301245467642	CEBPA/CD300A/SORL1/RGS3/LYN/GMFG/PTPRC	7
		BP	GO:0045732	positive regulation of protein catabolic process	6/142	225/18866	0.00718866926686199	0.0376776293434424	0.0272301245467642	CEBPA/LPCAT1/TNFRSF1B/SORL1/ADAM8/RNF19B	6
		BP	GO:0061756	leukocyte adhesion to vascular endothelial cell	3/142	53/18866	0.00743045116357565	0.0388732794329711	0.0280942367910736	SELL/ITGB2/ICAM1	3
		BP	GO:0009896	positive regulation of catabolic process	9/142	454/18866	0.00748679726134245	0.0390961926711571	0.0282553391572441	CEBPA/LPCAT1/BAX/TNFRSF1B/SORL1/ADAM8/RNF19B/TOB1/HMOX1	9
		BP	GO:0051090	regulation of DNA-binding transcription factor activity	9/142	455/18866	0.00759017934746867	0.039563462312996	0.0285930411508652	HCK/ARRB2/ADAM8/TLR2/HCLS1/ITGB2/HMOX1/SPHK1/ICAM1	9
		BP	GO:0008630	intrinsic apoptotic signaling pathway in response to DNA damage	4/142	103/18866	0.00765364889900981	0.0397486948295291	0.0287269111576358	BAX/TNFRSF1B/HMOX1/BCL2L12	4
		BP	GO:0048709	oligodendrocyte differentiation	4/142	103/18866	0.00765364889900981	0.0397486948295291	0.0287269111576358	GSN/TNFRSF1B/LYN/TLR2	4
		BP	GO:0006968	cellular defense response	3/142	54/18866	0.00782479696707267	0.0405635194322201	0.0293157957504745	NCF2/TCIRG1/TYROBP	3
		BP	GO:0009116	nucleoside metabolic process	4/142	104/18866	0.00791421795044514	0.0407106997505197	0.0294221649267727	CDA/NME4/TYMP/AHCY	4
		BP	GO:0032649	regulation of interferon-gamma production	4/142	104/18866	0.00791421795044514	0.0407106997505197	0.0294221649267727	SLC11A1/LILRB1/CD14/SASH3	4
		BP	GO:0048525	negative regulation of viral process	4/142	104/18866	0.00791421795044514	0.0407106997505197	0.0294221649267727	GSN/IFITM3/IFITM2/FCN1	4
		BP	GO:0034755	iron ion transmembrane transport	2/142	18/18866	0.00795332011991881	0.0407106997505197	0.0294221649267727	SLC11A1/SLC39A14	2
		BP	GO:0036035	osteoclast development	2/142	18/18866	0.00795332011991881	0.0407106997505197	0.0294221649267727	LILRB1/TYROBP	2
		BP	GO:0070230	positive regulation of lymphocyte apoptotic process	2/142	18/18866	0.00795332011991881	0.0407106997505197	0.0294221649267727	BAX/ADAM8	2
		BP	GO:1905049	negative regulation of metallopeptidase activity	2/142	18/18866	0.00795332011991881	0.0407106997505197	0.0294221649267727	TIMP1/SORL1	2
		BP	GO:0045621	positive regulation of lymphocyte differentiation	4/142	105/18866	0.00818055318748362	0.0416491133659721	0.0301003689451897	IL4R/ADAM8/SASH3/PTPRC	4
		BP	GO:0062014	negative regulation of small molecule metabolic process	4/142	105/18866	0.00818055318748362	0.0416491133659721	0.0301003689451897	CDA/C1QTNF3/DGAT2/PLEK	4
		BP	GO:1902106	negative regulation of leukocyte differentiation	4/142	105/18866	0.00818055318748362	0.0416491133659721	0.0301003689451897	IL4R/JAK3/LILRB1/LYN	4
		BP	GO:0002708	positive regulation of lymphocyte mediated immunity	4/142	106/18866	0.00845270511588619	0.042792994178817	0.0309270668437358	FCER1G/CD1A/SASH3/PTPRC	4
		BP	GO:0032611	interleukin-1 beta production	4/142	106/18866	0.00845270511588619	0.042792994178817	0.0309270668437358	ARRB2/LILRA2/SPHK1/TYROBP	4
		BP	GO:1903531	negative regulation of secretion by cell	5/142	166/18866	0.00846537446334293	0.042792994178817	0.0309270668437358	SRGN/LILRB1/CD300A/TNFRSF1B/HMOX1	5
		BP	GO:2001242	regulation of intrinsic apoptotic signaling pathway	5/142	166/18866	0.00846537446334293	0.042792994178817	0.0309270668437358	ENO1/BAX/GPX1/BCL2L12/PLAUR	5
		BP	GO:0019320	hexose catabolic process	3/142	56/18866	0.00864999330356423	0.0436487250743685	0.0315455149592469	HK3/PKM/ENO1	3
		BP	GO:0034404	nucleobase-containing small molecule biosynthetic process	4/142	107/18866	0.00873072351918983	0.0437810724009078	0.0316411641348425	CDA/NME4/TYMP/GPX1	4
		BP	GO:1904018	positive regulation of vasculature development	6/142	235/18866	0.00880885623087534	0.0437810724009078	0.0316411641348425	PKM/ITGB2/HMOX1/SPHK1/ITGAX/ITGA5	6
		BP	GO:0002710	negative regulation of T cell mediated immunity	2/142	19/18866	0.00884543802899577	0.0437810724009078	0.0316411641348425	LILRB1/PTPRC	2
		BP	GO:0031643	positive regulation of myelination	2/142	19/18866	0.00884543802899577	0.0437810724009078	0.0316411641348425	TNFRSF1B/ITGAX	2
		BP	GO:0045063	T-helper 1 cell differentiation	2/142	19/18866	0.00884543802899577	0.0437810724009078	0.0316411641348425	IL4R/JAK3	2
		BP	GO:0046629	gamma-delta T cell activation	2/142	19/18866	0.00884543802899577	0.0437810724009078	0.0316411641348425	LILRB1/PTPRC	2
		BP	GO:0061081	positive regulation of myeloid leukocyte cytokine production involved in immune response	2/142	19/18866	0.00884543802899577	0.0437810724009078	0.0316411641348425	FCER1G/LILRB1	2
		BP	GO:0070233	negative regulation of T cell apoptotic process	2/142	19/18866	0.00884543802899577	0.0437810724009078	0.0316411641348425	JAK3/TSC22D3	2
		BP	GO:0150079	negative regulation of neuroinflammatory response	2/142	19/18866	0.00884543802899577	0.0437810724009078	0.0316411641348425	TNFRSF1B/PTPRC	2
		BP	GO:2000010	positive regulation of protein localization to cell surface	2/142	19/18866	0.00884543802899577	0.0437810724009078	0.0316411641348425	FCER1G/TYROBP	2
		BP	GO:2000251	positive regulation of actin cytoskeleton reorganization	2/142	19/18866	0.00884543802899577	0.0437810724009078	0.0316411641348425	HCK/HCLS1	2
		BP	GO:0001541	ovarian follicle development	3/142	57/18866	0.00908100156298505	0.0447912139484496	0.0323712068851095	ARRB2/BAX/ICAM1	3
		BP	GO:0042743	hydrogen peroxide metabolic process	3/142	57/18866	0.00908100156298505	0.0447912139484496	0.0323712068851095	RAC2/GPX1/CYBA	3
		BP	GO:0038095	Fc-epsilon receptor signaling pathway	5/142	169/18866	0.00910530637622533	0.0448333943715178	0.0324016912386529	FCER1G/LAT2/PIK3R2/LYN/SHC1	5
		BP	GO:0034599	cellular response to oxidative stress	7/142	310/18866	0.00913259624919015	0.0448901017706307	0.0324426744312654	NCF4/NCF2/GPX1/CYBA/HMOX1/SPHK1/NQO1	7
		BP	GO:0070588	calcium ion transmembrane transport	7/142	312/18866	0.00944068468994905	0.0463244631510259	0.0334793065048284	DYSF/DMD/BAX/LYN/CYBA/PTPRC/CORO1A	7
		BP	GO:0035306	positive regulation of dephosphorylation	3/142	58/18866	0.00952438183992508	0.0466547172399772	0.0337179855334969	PLEK/CD300A/PTPRC	3
		BP	GO:0006641	triglyceride metabolic process	4/142	110/18866	0.00960046446825973	0.0469466011626584	0.0339289339319579	GK/DGAT2/SORL1/GPX1	4
		BP	GO:0002902	regulation of B cell apoptotic process	2/142	20/18866	0.00978012302093955	0.0475798805428956	0.0343866133745675	BAX/LYN	2
		BP	GO:0071071	regulation of phospholipid biosynthetic process	2/142	20/18866	0.00978012302093955	0.0475798805428956	0.0343866133745675	LPCAT1/FPR2	2
		BP	GO:1901741	positive regulation of myoblast fusion	2/142	20/18866	0.00978012302093955	0.0475798805428956	0.0343866133745675	IL4R/CD53	2
		BP	GO:0032652	regulation of interleukin-1 production	4/142	111/18866	0.00990243197767802	0.048092698649269	0.0347572338501578	ARRB2/LILRA2/SPHK1/TYROBP	4
		BP	GO:0043525	positive regulation of neuron apoptotic process	3/142	59/18866	0.00998020330897243	0.0483878341010827	0.0349705321720293	BAX/TYROBP/NQO1	3
		CC	GO:0030667	secretory granule membrane	25/146	306/19559	4.63948229905539e-19	1.06244144648368e-16	8.05804820362252e-17	FCER1G/SIGLEC9/SLC11A1/LPCAT1/FPR2/LAIR1/ANPEP/CXCR1/SELL/FPR1/FCGR2A/CD300A/TNFRSF1B/ADAM8/TLR2/CYBA/ITGB2/CD14/CD53/TCIRG1/ITGAX/TYROBP/FCGR3B/PTPRC/PLAUR	25
		CC	GO:0070820	tertiary granule	17/146	164/19559	5.64584873544351e-15	6.46449680208282e-13	4.90297390183253e-13	FCER1G/CDA/CNN2/OSCAR/SLC11A1/FPR2/LAIR1/FPR1/CD300A/CSTB/FTH1/ADAM8/CYBA/ITGB2/CD53/TCIRG1/ITGAX	17
		CC	GO:0034774	secretory granule lumen	20/146	322/19559	3.71042768603327e-13	2.39505227908753e-11	1.81651862123394e-11	HK3/CDA/PKM/TIMP1/S100A11/GSN/CNN2/OSCAR/FGR/FERMT3/SERPINA1/SRGN/CSTB/FCN1/CLEC3B/COTL1/BIN2/GMFG/HSPA6/ARHGAP9	20
		CC	GO:0060205	cytoplasmic vesicle lumen	20/146	326/19559	4.66791945513973e-13	2.39505227908753e-11	1.81651862123394e-11	HK3/CDA/PKM/TIMP1/S100A11/GSN/CNN2/OSCAR/FGR/FERMT3/SERPINA1/SRGN/CSTB/FCN1/CLEC3B/COTL1/BIN2/GMFG/HSPA6/ARHGAP9	20
		CC	GO:0031983	vesicle lumen	20/146	328/19559	5.22937178840073e-13	2.39505227908753e-11	1.81651862123394e-11	HK3/CDA/PKM/TIMP1/S100A11/GSN/CNN2/OSCAR/FGR/FERMT3/SERPINA1/SRGN/CSTB/FCN1/CLEC3B/COTL1/BIN2/GMFG/HSPA6/ARHGAP9	20
		CC	GO:0101002	ficolin-1-rich granule	12/146	124/19559	1.47571057933483e-10	4.68507564680017e-09	3.55337844965308e-09	HK3/CDA/PKM/GSN/SERPINA1/CSTB/FTH1/FCN1/COTL1/BIN2/GMFG/HSPA6	12
		CC	GO:1904813	ficolin-1-rich granule lumen	12/146	124/19559	1.47571057933483e-10	4.68507564680017e-09	3.55337844965308e-09	HK3/CDA/PKM/GSN/SERPINA1/CSTB/FTH1/FCN1/COTL1/BIN2/GMFG/HSPA6	12
		CC	GO:0070821	tertiary granule membrane	10/146	73/19559	1.63670764953718e-10	4.68507564680017e-09	3.55337844965308e-09	FCER1G/SLC11A1/FPR2/LAIR1/CD300A/ADAM8/CYBA/ITGB2/CD53/ITGAX	10
		CC	GO:0101003	ficolin-1-rich granule membrane	9/146	61/19559	6.99694997249756e-10	1.78033504855771e-08	1.35028859118374e-08	FCER1G/SLC11A1/FPR2/FPR1/CD300A/ADAM8/ITGB2/TCIRG1/ITGAX	9
		CC	GO:0045335	phagocytic vesicle	11/146	140/19559	8.16608588411281e-09	1.87003366746183e-07	1.41832017987223e-07	RAC2/GSN/SLC11A1/NCF4/ZYX/NCF2/ADAM8/TLR2/CYBA/TCIRG1/CORO1A	11
		CC	GO:0030055	cell-substrate junction	17/146	423/19559	1.86142134308581e-08	3.87514079606045e-07	2.93908633118812e-07	RAC2/GSN/CNN2/FERMT3/ZYX/PDLIM7/SLA/HCK/DMD/ARPC1B/CYBA/ITGB2/PFN1/ICAM1/ITGA5/PTPRC/PLAUR	17
		CC	GO:0030139	endocytic vesicle	14/146	313/19559	9.78454843639111e-08	1.86721799327797e-06	1.41618464210924e-06	DYSF/RAC2/GSN/SLC11A1/NCF4/ZYX/ARRB2/NCF2/ADAM8/TLR2/CYBA/TCIRG1/SPHK1/CORO1A	14
		CC	GO:0098857	membrane microdomain	14/146	330/19559	1.87024044397305e-07	3.29450047438329e-06	2.49870180773727e-06	DYSF/HCK/LAT2/DMD/EFHD2/TNFRSF1B/LYN/TLR2/ITGB2/CD14/HMOX1/ICAM1/CD1A/PTPRC	14
		CC	GO:0098589	membrane region	14/146	343/19559	2.98954875440226e-07	4.89004760541513e-06	3.70883868027348e-06	DYSF/HCK/LAT2/DMD/EFHD2/TNFRSF1B/LYN/TLR2/ITGB2/CD14/HMOX1/ICAM1/CD1A/PTPRC	14
		CC	GO:0042581	specific granule	10/146	160/19559	3.4512329587554e-07	5.26888231703324e-06	3.99616447855888e-06	CNN2/OSCAR/FPR2/LAIR1/TNFRSF1B/ADAM8/CYBA/ITGB2/CD53/PLAUR	10
		CC	GO:0035579	specific granule membrane	8/146	91/19559	4.00615166774344e-07	5.7338045744578e-06	4.34878306037939e-06	FPR2/LAIR1/TNFRSF1B/ADAM8/CYBA/ITGB2/CD53/PLAUR	8
		CC	GO:0005925	focal adhesion	15/146	415/19559	5.21996736494834e-07	7.03160309748924e-06	5.33309359267168e-06	RAC2/GSN/CNN2/ZYX/PDLIM7/SLA/HCK/ARPC1B/CYBA/ITGB2/PFN1/ICAM1/ITGA5/PTPRC/PLAUR	15
		CC	GO:0045121	membrane raft	13/146	329/19559	1.16236698432161e-06	1.47878910783139e-05	1.12158217785419e-05	HCK/LAT2/DMD/EFHD2/TNFRSF1B/LYN/TLR2/ITGB2/CD14/HMOX1/ICAM1/CD1A/PTPRC	13
		CC	GO:0009897	external side of plasma membrane	14/146	417/19559	3.02012212477801e-06	3.64004192933771e-05	2.76077645755331e-05	FCER1G/ANPEP/CXCR1/SELL/LILRB1/FCN1/CSF3R/ITGB2/CD14/ICAM1/FCGR3A/CD1A/ITGA5/PTPRC	14
		CC	GO:0005767	secondary lysosome	4/146	16/19559	5.05717353972625e-06	5.79046370298656e-05	4.39175596870964e-05	NCF4/NCF2/FTH1/ADAM8	4
		CC	GO:0030670	phagocytic vesicle membrane	6/146	77/19559	2.3925709661349e-05	0.000260904167259472	0.000197881809229202	RAC2/SLC11A1/TLR2/CYBA/TCIRG1/CORO1A	6
		CC	GO:1904724	tertiary granule lumen	5/146	55/19559	5.57405428843627e-05	0.000580208378205411	0.000440056917508126	CDA/CNN2/OSCAR/CSTB/FTH1	5
		CC	GO:0001726	ruffle	8/146	179/19559	6.0595435625332e-05	0.000583942511683103	0.000442889057355606	S100A11/GSN/PLEKHO1/FGR/PDLIM7/PLEK/TNFRSF12A/ITGA5	8
		CC	GO:0002102	podosome	4/146	29/19559	6.11992151982291e-05	0.000583942511683103	0.000442889057355606	GSN/FERMT3/ADAM8/BIN2	4
		CC	GO:0008305	integrin complex	4/146	31/19559	8.01415408261413e-05	0.000734096513967454	0.000556772809950034	LYN/ITGB2/ITGAX/ITGA5	4
		CC	GO:0043020	NADPH oxidase complex	3/146	12/19559	8.53229718667344e-05	0.000751498482980084	0.000569971269555109	NCF4/NCF2/CYBA	3
		CC	GO:0098636	protein complex involved in cell adhesion	4/146	36/19559	0.000145749294453514	0.00123616994184647	0.000937568560812076	LYN/ITGB2/ITGAX/ITGA5	4
		CC	GO:0005884	actin filament	6/146	118/19559	0.000258896608034648	0.00211740440142623	0.00160593760622996	RAC2/PDLIM7/HCK/HCLS1/COTL1/CORO1A	6
		CC	GO:0031252	cell leading edge	11/146	421/19559	0.000327737532411959	0.00258799637663236	0.00196285636471772	DYSF/RAC2/S100A11/GSN/PLEKHO1/FGR/PDLIM7/PLEK/TNFRSF12A/ITGA5/CORO1A	11
		CC	GO:0042629	mast cell granule	3/146	22/19559	0.000565441173083155	0.00431620095453475	0.00327360679153405	SRGN/LAT2/LYN	3
		CC	GO:0030666	endocytic vesicle membrane	6/146	164/19559	0.0014636069831832	0.0108118064241598	0.00820017494822505	RAC2/SLC11A1/TLR2/CYBA/TCIRG1/CORO1A	6
		CC	GO:0031093	platelet alpha granule lumen	4/146	67/19559	0.0015859549560223	0.0112844390855865	0.00855864145769606	TIMP1/FERMT3/SERPINA1/SRGN	4
		CC	GO:0001725	stress fiber	4/146	68/19559	0.00167541890353686	0.0112844390855865	0.00855864145769606	CNN2/ZYX/PDLIM7/CYBA	4
		CC	GO:0097517	contractile actin filament bundle	4/146	68/19559	0.00167541890353686	0.0112844390855865	0.00855864145769606	CNN2/ZYX/PDLIM7/CYBA	4
		CC	GO:0005938	cell cortex	8/146	305/19559	0.00209884443081878	0.0137324392759286	0.0104153182281233	RAC2/GSN/ENO1/HCLS1/COTL1/BIN2/PFN1/CORO1A	8
		CC	GO:0032432	actin filament bundle	4/146	76/19559	0.00252093334962203	0.0160359371406513	0.0121623977394045	CNN2/ZYX/PDLIM7/CYBA	4
		CC	GO:0042641	actomyosin	4/146	79/19559	0.00290192366782108	0.0179598011184767	0.0136215453208396	CNN2/ZYX/PDLIM7/CYBA	4
		CC	GO:0030864	cortical actin cytoskeleton	4/146	80/19559	0.00303719644993846	0.0179598011184767	0.0136215453208396	GSN/HCLS1/COTL1/CORO1A	4
		CC	GO:0001772	immunological synapse	3/146	39/19559	0.00305865608567944	0.0179598011184767	0.0136215453208396	CD53/ICAM1/CORO1A	3
		CC	GO:0031970	organelle envelope lumen	4/146	90/19559	0.004633850266287	0.0265287927744931	0.0201206656299304	FGR/NME4/SORL1/LYN	4
		CC	GO:0031091	platelet alpha granule	4/146	91/19559	0.00481926789347026	0.0269173743318217	0.0204153838876147	TIMP1/FERMT3/SERPINA1/SRGN	4
		CC	GO:0032587	ruffle membrane	4/146	95/19559	0.00561074284494653	0.0305919074164942	0.0232023200354932	PLEKHO1/FGR/PLEK/ITGA5	4
		CC	GO:0031234	extrinsic component of cytoplasmic side of plasma membrane	4/146	99/19559	0.00648463466468356	0.0345344497258729	0.0261925267973755	FGR/SLA/HCK/LYN	4
		CC	GO:0009898	cytoplasmic side of plasma membrane	5/146	164/19559	0.00779851406404427	0.0405877209242304	0.0307836081475432	FGR/SLA/HCK/LYN/PTPRC	5
		CC	GO:0019898	extrinsic component of membrane	7/146	306/19559	0.00819633086173144	0.0409348515494815	0.0310468880977451	FGR/SLA/HCK/PIK3R2/LYN/FCN1/PLAUR	7
		CC	GO:0030863	cortical cytoskeleton	4/146	106/19559	0.00822272127194826	0.0409348515494815	0.0310468880977451	GSN/HCLS1/COTL1/CORO1A	4
		CC	GO:0019897	extrinsic component of plasma membrane	5/146	172/19559	0.00946804956695997	0.046131560656039	0.034988313069393	FGR/SLA/HCK/LYN/FCN1	5
		MF	GO:0019865	immunoglobulin binding	5/139	24/18352	8.77849083973173e-07	0.000178645611549081	0.000156006311761474	FCER1G/FCGR2A/LILRA2/FCGR3A/FCGR3B	5
		MF	GO:0019864	IgG binding	4/139	11/18352	9.98020176251852e-07	0.000178645611549081	0.000156006311761474	FCER1G/FCGR2A/FCGR3A/FCGR3B	4
		MF	GO:0001784	phosphotyrosine residue binding	5/139	42/18352	1.57470528813232e-05	0.00184953790773535	0.00161515071625228	FGR/HCK/PIK3R2/PFN1/SHC1	5
		MF	GO:0004715	non-membrane spanning protein tyrosine kinase activity	5/139	46/18352	2.47655404065671e-05	0.00184953790773535	0.00161515071625228	FGR/JAK3/SLA/HCK/LYN	5
		MF	GO:0001540	amyloid-beta binding	6/139	77/18352	2.58315350242368e-05	0.00184953790773535	0.00161515071625228	ARMCX5-GPRASP2/GPRASP2/FPR2/SORL1/TLR2/ITGB2	6
		MF	GO:0051219	phosphoprotein binding	6/139	85/18352	4.53472387933838e-05	0.00222364624825662	0.00194184926707503	FGR/HCK/PIK3R2/LYN/PFN1/SHC1	6
		MF	GO:0071723	lipopeptide binding	3/139	10/18352	4.90779960285557e-05	0.00222364624825662	0.00194184926707503	TLR2/CD14/CD1A	3
		MF	GO:0045309	protein phosphorylated amino acid binding	5/139	53/18352	4.96904189554552e-05	0.00222364624825662	0.00194184926707503	FGR/HCK/PIK3R2/PFN1/SHC1	5
		MF	GO:0140375	immune receptor activity	7/139	135/18352	7.59610280604269e-05	0.0030215608939592	0.00263864623788852	FCER1G/IL4R/FPR2/CXCR1/LILRB1/FPR1/CSF3R	7
		MF	GO:0016175	superoxide-generating NAD(P)H oxidase activity	3/139	13/18352	0.000115034500468885	0.00405430917983057	0.00354051698444481	NCF4/NCF2/CYBA	3
		MF	GO:0003779	actin binding	12/139	437/18352	0.000124573745748984	0.00405430917983057	0.00354051698444481	GSN/CNN2/PDLIM7/DMD/ARPC1B/HCLS1/COTL1/FXYD5/MYO1F/PFN1/GMFG/CORO1A	12
		MF	GO:0005543	phospholipid binding	12/139	454/18352	0.000177588913447178	0.00529806925117413	0.00462665853454489	DYSF/GSN/NCF4/PLEK/NME4/CD300A/SNX21/CD300LF/BIN2/PFN1/ARHGAP9/SHC1	12
		MF	GO:0050664	oxidoreductase activity, acting on NAD(P)H, oxygen as acceptor	3/139	19/18352	0.000376982151204216	0.0103815084716238	0.0090658865512269	NCF4/NCF2/CYBA	3
		MF	GO:0042277	peptide binding	9/139	308/18352	0.000572724762484105	0.0146453903549507	0.0127894176284045	ARMCX5-GPRASP2/GPRASP2/FPR2/ANPEP/SORL1/TLR2/ITGB2/CD14/CD1A	9
		MF	GO:0033218	amide binding	10/139	381/18352	0.000656146113455619	0.0150782727733294	0.0131674419690645	ARMCX5-GPRASP2/GPRASP2/FPR2/ANPEP/SORL1/CD300LF/TLR2/ITGB2/CD14/CD1A	10
		MF	GO:0038187	pattern recognition receptor activity	3/139	23/18352	0.000673889285958856	0.0150782727733294	0.0131674419690645	FCN1/TLR2/CD14	3
		MF	GO:0005178	integrin binding	6/139	144/18352	0.000802833430395939	0.0169067275342204	0.0147641813515538	FERMT3/LYN/ITGB2/ICAM1/ITGAX/ITGA5	6
		MF	GO:0046625	sphingolipid binding	3/139	25/18352	0.000865544208273427	0.0172147125867715	0.0150331362489595	SELL/LYN/CD300LF	3
		MF	GO:0030971	receptor tyrosine kinase binding	4/139	72/18352	0.00217656117135544	0.0400795822865306	0.0350003997033213	PIK3R2/TOB1/ITGAX/SHC1	4
		MF	GO:1901981	phosphatidylinositol phosphate binding	6/139	179/18352	0.00243955864398161	0.0400795822865306	0.0350003997033213	GSN/NCF4/PLEK/SNX21/PFN1/ARHGAP9	6
		MF	GO:0005381	iron ion transmembrane transporter activity	2/139	10/18352	0.00246299109023372	0.0400795822865306	0.0350003997033213	SLC11A1/SLC39A14	2
		MF	GO:0016176	superoxide-generating NADPH oxidase activator activity	2/139	10/18352	0.00246299109023372	0.0400795822865306	0.0350003997033213	NCF4/NCF2	2

## Sheet: Grey
Genes		GO											KEGG
MT1X		ONTOLOGY	ID	Description	GeneRatio	BgRatio	pvalue	p.adjust	qvalue	geneID	Count		ID	Description	GeneRatio	BgRatio	pvalue	p.adjust	qvalue	geneID	Count
FBXW7		BP	GO:0008544	epidermis development	31/228	477/18866	2.12945004396004e-14	6.22864137858311e-11	5.72261680234735e-11	KRT80/FLG2/KRTAP1-5/KRTAP19-1/KRTAP4-6/PI3/KRTAP4-1/KRTAP4-4/LGR5/SLITRK6/DSG3/WNT16/KRT6A/CTSL/KRTAP9-8/KRTAP4-9/KRT6C/KRTAP9-2/BNC1/FOXQ1/SPRR1B/ZBED2/KRTAP3-3/POU2F3/EXPH5/FLG/KRTAP9-4/JUP/CYP27B1/ZNF750/TGM3	31		hsa04060	Cytokine-cytokine receptor interaction	15/89	265/5894	7.94998099553172e-06	0.000451925960240637	0.000417914808289424	CXCR4/CCL8/TNFRSF10D/TNFRSF6B/CXCL1/GHR/PPBP/CXCL13/IL6/CCL20/CXCL2/CCL2/IL1A/CSF2RB/CXCL5	15
MT2A		BP	GO:0043588	skin development	28/228	425/18866	3.06867468660488e-13	3.99593710708084e-10	3.67130092105349e-10	KRT80/FLG2/KRTAP1-5/KRTAP19-1/ALOX12/KRTAP4-6/PI3/KRTAP4-1/KRTAP4-4/LGR5/DSG3/WNT16/KRT6A/CTSL/KRTAP9-8/KRTAP4-9/KRT6C/KRTAP9-2/FOXQ1/SPRR1B/ZBED2/KRTAP3-3/EXPH5/FLG/KRTAP9-4/JUP/CYP27B1/TGM3	28		hsa05323	Rheumatoid arthritis	9/89	92/5894	8.44721421010537e-06	0.000451925960240637	0.000417914808289424	CXCL1/MMP3/MMP1/IL6/CTSL/CCL20/CCL2/IL1A/CXCL5	9
MT1E		BP	GO:0030216	keratinocyte differentiation	24/228	306/18866	4.09839703290343e-13	3.99593710708084e-10	3.67130092105349e-10	KRT80/KRTAP1-5/KRTAP19-1/KRTAP4-6/PI3/KRTAP4-1/KRTAP4-4/DSG3/WNT16/KRT6A/CTSL/KRTAP9-8/KRTAP4-9/KRT6C/KRTAP9-2/SPRR1B/ZBED2/KRTAP3-3/EXPH5/FLG/KRTAP9-4/JUP/CYP27B1/TGM3	24		hsa05200	Pathways in cancer	14/89	327/5894	0.000340622450893902	0.0121488674152158	0.0112345650470269	COL4A1/BID/MMP1/IL6/WNT16/FZD7/AR/EGLN3/MITF/AXIN2/TCF7L2/FZD10/JUP/HSP90B1	14
ISG15		BP	GO:0009913	epidermal cell differentiation	25/228	365/18866	2.66047094110453e-12	1.94546937568269e-09	1.78741639806312e-09	KRT80/KRTAP1-5/KRTAP19-1/KRTAP4-6/PI3/KRTAP4-1/KRTAP4-4/SLITRK6/DSG3/WNT16/KRT6A/CTSL/KRTAP9-8/KRTAP4-9/KRT6C/KRTAP9-2/SPRR1B/ZBED2/KRTAP3-3/EXPH5/FLG/KRTAP9-4/JUP/CYP27B1/TGM3	25		hsa05217	Basal cell carcinoma	5/89	55/5894	0.00134629803073689	0.0360134723222117	0.0333031618129651	WNT16/FZD7/AXIN2/TCF7L2/FZD10	5
ARHGEF26		BP	GO:0031424	keratinization	19/228	225/18866	3.54098992448602e-11	2.07147910582432e-08	1.90318890046586e-08	KRT80/KRTAP1-5/KRTAP19-1/KRTAP4-6/PI3/KRTAP4-1/KRTAP4-4/DSG3/KRT6A/KRTAP9-8/KRTAP4-9/KRT6C/KRTAP9-2/SPRR1B/KRTAP3-3/FLG/KRTAP9-4/JUP/TGM3	19		hsa04621	NOD-like receptor signaling pathway	5/89	59/5894	0.00184804059557441	0.0366810505747129	0.0339204993017512	CXCL1/IL6/CXCL2/CCL2/HSP90B1	5
ANKRD35		BP	GO:0010273	detoxification of copper ion	7/228	15/18866	2.0353383233465e-10	8.50480656541217e-08	7.81386276617086e-08	MT1X/MT2A/MT1E/MT1H/MT1HL1/MT1F/MT1G	7		hsa04062	Chemokine signaling pathway	9/89	189/5894	0.00205688134063811	0.0366810505747129	0.0339204993017512	CXCR4/CCL8/CXCL1/PPBP/CXCL13/CCL20/CXCL2/CCL2/CXCL5	9
DMXL2		BP	GO:1990169	stress response to copper ion	7/228	15/18866	2.0353383233465e-10	8.50480656541217e-08	7.81386276617086e-08	MT1X/MT2A/MT1E/MT1H/MT1HL1/MT1F/MT1G	7
CKM		BP	GO:0061687	detoxification of inorganic compound	7/228	17/18866	6.02587099057981e-10	1.95840807193844e-07	1.79930393438015e-07	MT1X/MT2A/MT1E/MT1H/MT1HL1/MT1F/MT1G	7
PSMG1		BP	GO:0097501	stress response to metal ion	7/228	17/18866	6.02587099057981e-10	1.95840807193844e-07	1.79930393438015e-07	MT1X/MT2A/MT1E/MT1H/MT1HL1/MT1F/MT1G	7
HBEGF		BP	GO:0071294	cellular response to zinc ion	7/228	24/18866	9.97855206368981e-09	2.91872647862927e-06	2.68160457037896e-06	MT1X/MT2A/MT1E/MT1H/MT1HL1/MT1F/MT1G	7
ANG		BP	GO:0006882	cellular zinc ion homeostasis	8/228	37/18866	1.14896138960191e-08	3.05519278598691e-06	2.80698414129539e-06	MT1X/MT2A/MT1E/MT1H/MT1HL1/MT1F/MT1G/S100A8	8
ACSBG1		BP	GO:0010043	response to zinc ion	9/228	54/18866	1.55724335969855e-08	3.79578068926522e-06	3.48740552395649e-06	MT1X/MT2A/MT1E/MT1H/MT1HL1/MT1F/MT1G/PLN/S100A8	9
CXCR4		BP	GO:0055069	zinc ion homeostasis	8/228	39/18866	1.79324578709945e-08	4.03480302097377e-06	3.70700930725903e-06	MT1X/MT2A/MT1E/MT1H/MT1HL1/MT1F/MT1G/S100A8	8
EPSTI1		BP	GO:0071280	cellular response to copper ion	7/228	28/18866	3.27614293043563e-08	6.84479862251731e-06	6.28871646721968e-06	MT1X/MT2A/MT1E/MT1H/MT1HL1/MT1F/MT1G	7
COL4A1		BP	GO:0046688	response to copper ion	8/228	43/18866	4.05446700371072e-08	7.9062106572359e-06	7.26389772664804e-06	MT1X/MT2A/MT1E/MT1H/MT1HL1/MT1F/MT1G/IL1A	8
CLCA4		BP	GO:0070098	chemokine-mediated signaling pathway	10/228	88/18866	1.0811157606571e-07	1.97641474995125e-05	1.81584772168261e-05	CXCR4/CCL8/CCRL2/CXCL1/PPBP/CXCL13/CCL20/CXCL2/CCL2/CXCL5	10
RSAD2		BP	GO:1990868	response to chemokine	10/228	97/18866	2.74006392944541e-07	4.4526038853488e-05	4.09086737536499e-05	CXCR4/CCL8/CCRL2/CXCL1/PPBP/CXCL13/CCL20/CXCL2/CCL2/CXCL5	10
SLC18A2		BP	GO:1990869	cellular response to chemokine	10/228	97/18866	2.74006392944541e-07	4.4526038853488e-05	4.09086737536499e-05	CXCR4/CCL8/CCRL2/CXCL1/PPBP/CXCL13/CCL20/CXCL2/CCL2/CXCL5	10
GPR64		BP	GO:0071276	cellular response to cadmium ion	7/228	38/18866	3.15095952010626e-07	4.85081926121622e-05	4.45673111070985e-05	MT1X/MT2A/MT1E/MT1H/MT1HL1/MT1F/MT1G	7
MT1H		BP	GO:0045071	negative regulation of viral genome replication	8/228	61/18866	6.83012718027552e-07	9.98906100115295e-05	9.17753404802285e-05	ISG15/RSAD2/CCL8/OAS3/MX1/OAS1/IFI16/APOBEC3A	8
KRT80		BP	GO:0060326	cell chemotaxis	16/228	311/18866	1.29737246864191e-06	0.000180705450989409	0.000166024657265303	HBEGF/CXCR4/CCL8/CCRL2/CXCL1/PPBP/CYP7B1/CXCL13/IL6/CCL20/EGR3/CXCL2/CCL2/SLAMF8/S100A8/CXCL5	16
FLG2		BP	GO:1990266	neutrophil migration	10/228	122/18866	2.30859291060111e-06	0.000306937921068557	0.000282001803864337	CCL8/CXCL1/PPBP/CXCL13/CCL20/CXCL2/CCL2/SLAMF8/S100A8/CXCL5	10
BID		BP	GO:0030593	neutrophil chemotaxis	9/228	103/18866	4.40203854143768e-06	0.000559824466682835	0.000514343450631139	CCL8/CXCL1/PPBP/CXCL13/CCL20/CXCL2/CCL2/S100A8/CXCL5	9
CCL8		BP	GO:0048525	negative regulation of viral process	9/228	104/18866	4.76902500413391e-06	0.000580050236012358	0.000532926046797859	ISG15/RSAD2/CCL8/OAS3/MX1/OAS1/POU2F3/IFI16/APOBEC3A	9
SLC12A8		BP	GO:2000273	positive regulation of signaling receptor activity	6/228	37/18866	4.95769432489195e-06	0.000580050236012358	0.000532926046797859	FBXW7/HBEGF/BTC/CCL2/AREG/RELN	6
C1orf56		BP	GO:0030595	leukocyte chemotaxis	13/228	232/18866	5.21026047496516e-06	0.00058615430343358	0.000538534210226156	CXCR4/CCL8/CXCL1/PPBP/CYP7B1/CXCL13/IL6/CCL20/CXCL2/CCL2/SLAMF8/S100A8/CXCL5	13
CMPK2		BP	GO:0055076	transition metal ion homeostasis	10/228	138/18866	6.99989672598755e-06	0.000758322145315318	0.000696714867112913	MT1X/MT2A/MT1E/MT1H/MT1HL1/MT1F/MT1G/STEAP2/SCO2/S100A8	10
MAB21L1		BP	GO:1903901	negative regulation of viral life cycle	8/228	86/18866	9.49816487071155e-06	0.000992219008815403	0.000911609583267917	ISG15/RSAD2/CCL8/OAS3/MX1/OAS1/IFI16/APOBEC3A	8
MIR548F5		BP	GO:0046916	cellular transition metal ion homeostasis	9/228	116/18866	1.16755385275693e-05	0.00115845166664741	0.00106433723974839	MT1X/MT2A/MT1E/MT1H/MT1HL1/MT1F/MT1G/SCO2/S100A8	9
FAM46A		BP	GO:0046686	response to cadmium ion	7/228	64/18866	1.1881555555358e-05	0.00115845166664741	0.00106433723974839	MT1X/MT2A/MT1E/MT1H/MT1HL1/MT1F/MT1G	7
KRTAP1-5		BP	GO:0045741	positive regulation of epidermal growth factor-activated receptor activity	4/228	13/18866	1.36369789176538e-05	0.0012867149462625	0.00118218020973753	FBXW7/HBEGF/BTC/AREG	4
CYP3A5		BP	GO:0032496	response to lipopolysaccharide	15/228	334/18866	1.43652970983567e-05	0.00129416787896467	0.00118902765451976	CMPK2/CXCL1/GJB2/PPBP/CXCL13/IL6/TAC1/CD274/CXCL2/CCL2/CYP27B1/IL1A/CSF2RB/S100A8/CXCL5	15
MT1HL1		BP	GO:0097530	granulocyte migration	10/228	150/18866	1.46008683780629e-05	0.00129416787896467	0.00118902765451976	CCL8/CXCL1/PPBP/CXCL13/CCL20/CXCL2/CCL2/SLAMF8/S100A8/CXCL5	10
KRTAP19-1		BP	GO:0019079	viral genome replication	9/228	127/18866	2.42012366164943e-05	0.00202253191723559	0.00185821825810255	ISG15/RSAD2/CCL8/OAS3/MX1/OAS1/CCL2/IFI16/APOBEC3A	9
GSTM5		BP	GO:0071621	granulocyte chemotaxis	9/228	127/18866	2.42012366164943e-05	0.00202253191723559	0.00185821825810255	CCL8/CXCL1/PPBP/CXCL13/CCL20/CXCL2/CCL2/S100A8/CXCL5	9
ALOX12		BP	GO:0045069	regulation of viral genome replication	8/228	100/18866	2.88214531348739e-05	0.00234174306720851	0.0021514961945419	ISG15/RSAD2/CCL8/OAS3/MX1/OAS1/IFI16/APOBEC3A	8
KRTAP4-6		BP	GO:0002237	response to molecule of bacterial origin	15/228	356/18866	3.0192340603367e-05	0.00238682692607699	0.00219291737013929	CMPK2/CXCL1/GJB2/PPBP/CXCL13/IL6/TAC1/CD274/CXCL2/CCL2/CYP27B1/IL1A/CSF2RB/S100A8/CXCL5	15
LOC101930568		BP	GO:0061844	antimicrobial humoral immune response mediated by antimicrobial peptide	7/228	75/18866	3.39241387847002e-05	0.00261126594592758	0.00239912261266869	ANG/CXCL1/PPBP/CXCL13/KRT6A/CXCL2/CXCL5	7
MYL1		BP	GO:0019730	antimicrobial humoral response	9/228	137/18866	4.40806387513173e-05	0.00330604790634879	0.00303745939897741	ANG/PI3/CXCL1/PPBP/CXCL13/KRT6A/CXCL2/S100A8/CXCL5	9
ACPP		BP	GO:0098754	detoxification	9/228	138/18866	4.66676672647122e-05	0.00341257316873208	0.00313533038228448	MT1X/MT2A/MT1E/MT1H/MT1HL1/PDZK1/MT1F/MT1G/PXDN	9
OLFML2B		BP	GO:0018149	peptide cross-linking	5/228	34/18866	5.15819721827575e-05	0.00367993338133087	0.00338096983267214	PI3/NDNF/SPRR1B/FLG/TGM3	5
SERPINB3		BP	GO:0070268	cornification	8/228	113/18866	6.9300214351098e-05	0.0048262649280229	0.00443417160998379	KRT80/PI3/DSG3/KRT6A/KRT6C/SPRR1B/FLG/JUP	8
TNFRSF10D		BP	GO:0061098	positive regulation of protein tyrosine kinase activity	6/228	60/18866	8.46994180199811e-05	0.00566791663085634	0.00520744621091362	FBXW7/HBEGF/BTC/AREG/NRG1/RELN	6
PDZK1		BP	GO:0097529	myeloid leukocyte migration	11/228	222/18866	8.52609681222834e-05	0.00566791663085634	0.00520744621091362	CCL8/CXCL1/PPBP/CXCL13/IL6/CCL20/CXCL2/CCL2/SLAMF8/S100A8/CXCL5	11
LOC285902		BP	GO:0072503	cellular divalent inorganic cation homeostasis	17/228	492/18866	0.000106949044279578	0.00695168787817258	0.00638692187241551	MT1X/MT2A/MT1E/CXCR4/MT1H/CCL8/MT1HL1/CCRL2/MT1F/MT1G/CXCL13/TAC1/NMB/PLN/FPR3/S100A8/HSP90B1	17
CYP4X1		BP	GO:0043903	regulation of symbiotic process	11/228	231/18866	0.000121292070849829	0.00771259363555975	0.00708601045491104	ISG15/CXCR4/RSAD2/CCL8/OAS3/MX1/KRT6A/OAS1/POU2F3/IFI16/APOBEC3A	11
SERPINB4		BP	GO:0071222	cellular response to lipopolysaccharide	10/228	208/18866	0.000228087791098237	0.0141948252970711	0.0130416154686181	CMPK2/CXCL1/PPBP/CXCL13/IL6/CD274/CXCL2/CCL2/IL1A/CXCL5	10
C1orf115		BP	GO:0009636	response to toxic substance	11/228	250/18866	0.000241466117157006	0.0147143415142551	0.0135189253750403	MT1X/MT2A/MT1E/SLC18A2/MT1H/MT1HL1/PDZK1/MT1F/MT1G/PXDN/CES1	11
ACTA1		BP	GO:0030574	collagen catabolic process	5/228	47/18866	0.000250293781307557	0.0149410063331552	0.01372717558922	MMP3/MMP1/CTSL/COL15A1/MMP10	5
CCRL2		BP	GO:0045926	negative regulation of growth	11/228	254/18866	0.000276693695371653	0.0161865811792417	0.0148715579849228	MT1X/MT2A/MT1E/MT1H/MT1F/SPP1/MT1G/PSRC1/CYP27B1/FHL1/SERPINE2	11
TNFRSF6B		BP	GO:0050792	regulation of viral process	10/228	217/18866	0.000320084150195634	0.0183577674376908	0.0168663536728474	ISG15/CXCR4/RSAD2/CCL8/OAS3/MX1/OAS1/POU2F3/IFI16/APOBEC3A	10
PI3		BP	GO:0009615	response to virus	13/228	349/18866	0.000342425881759566	0.0192614558489756	0.0176966250229184	ISG15/CXCR4/RSAD2/CCL8/OAS3/IFI44/MX1/IL6/OAS1/IRF7/ZDHHC11/IFI16/APOBEC3A	13
KRTAP4-1		BP	GO:0071241	cellular response to inorganic substance	10/228	221/18866	0.000369943928310375	0.0204167167982613	0.0187580307641785	MT1X/MT2A/MT1E/MT1H/MT1HL1/MMP3/MT1F/MT1G/CHP2/SYT17	10
CMYA5		BP	GO:0071219	cellular response to molecule of bacterial origin	10/228	222/18866	0.000383372369828682	0.0207660033657203	0.0190789407441058	CMPK2/CXCL1/PPBP/CXCL13/IL6/CD274/CXCL2/CCL2/IL1A/CXCL5	10
LINC01279		BP	GO:0050673	epithelial cell proliferation	15/228	453/18866	0.000426644499137415	0.0226030449238425	0.0207667381702456	FBXW7/ANG/LGR5/APELA/CYP7B1/IL6/WNT16/EGR3/FZD7/AR/CCL2/IGFBP3/TCF7L2/AREG/EPPK1	15
LINC01094		BP	GO:0007176	regulation of epidermal growth factor-activated receptor activity	4/228	30/18866	0.00044483748163504	0.0226030449238425	0.0207667381702456	FBXW7/HBEGF/BTC/AREG	4
TSIX		BP	GO:0071711	basement membrane organization	4/228	30/18866	0.00044483748163504	0.0226030449238425	0.0207667381702456	COL4A1/NID2/PXDN/NTN4	4
NID2		BP	GO:0032963	collagen metabolic process	7/228	113/18866	0.0004481971301138	0.0226030449238425	0.0207667381702456	MMP3/MMP1/IL6/CTSL/COL15A1/SERPINB7/MMP10	7
ZNF593		BP	GO:0010038	response to metal ion	13/228	366/18866	0.000536674996767531	0.0266063451787293	0.0244448040454506	MT1X/MT2A/MT1E/MT1H/MT1HL1/ACTA1/MT1F/MT1G/CHP2/SYT17/PLN/IL1A/S100A8	13
CXCL1		BP	GO:0071248	cellular response to metal ion	9/228	193/18866	0.000582865859798671	0.028388491158646	0.0260821656960947	MT1X/MT2A/MT1E/MT1H/MT1HL1/MT1F/MT1G/CHP2/SYT17	9
NDNF		BP	GO:0045165	cell fate commitment	11/228	278/18866	0.000592033490829883	0.028388491158646	0.0260821656960947	IL6/WNT16/CTSL/FZD7/AR/GAS1/SOX5/MITF/TCF7L2/SLAMF8/NRG1	11
AADAC		BP	GO:1903900	regulation of viral life cycle	8/228	157/18866	0.000657680718527934	0.031027679059584	0.0285069418404383	ISG15/RSAD2/CCL8/OAS3/MX1/OAS1/IFI16/APOBEC3A	8
PLIN1		BP	GO:0006959	humoral immune response	13/228	377/18866	0.000706677947844228	0.032810047578482	0.0301445079506485	ANG/PI3/CXCL1/PPBP/CXCL13/IL6/KRT6A/CFHR1/CXCL2/CCL2/CFH/S100A8/CXCL5	13
AK021977		BP	GO:0071216	cellular response to biotic stimulus	10/228	246/18866	0.00085037391457827	0.03886474531471	0.0357073125644461	CMPK2/CXCL1/PPBP/CXCL13/IL6/CD274/CXCL2/CCL2/IL1A/CXCL5	10
KRTAP4-4		BP	GO:0045742	positive regulation of epidermal growth factor receptor signaling pathway	4/228	36/18866	0.000903465067337025	0.0406559280301661	0.0373529767920878	FBXW7/HBEGF/BTC/AREG	4
LGR5		BP	GO:0061097	regulation of protein tyrosine kinase activity	6/228	93/18866	0.00092679759308991	0.0410739842392119	0.0377370694602638	FBXW7/HBEGF/BTC/AREG/NRG1/RELN	6
OAS3		BP	GO:0019058	viral life cycle	12/228	341/18866	0.000946283345025106	0.0413116236447528	0.0379554026684854	ISG15/CXCR4/RSAD2/CCL8/SERPINB3/OAS3/MX1/CTSL/OAS1/CCL2/IFI16/APOBEC3A	12
MMP3		BP	GO:0060337	type I interferon signaling pathway	6/228	95/18866	0.00103585783102413	0.0439113645760228	0.0403439365767292	ISG15/RSAD2/OAS3/MX1/OAS1/IRF7	6
BCAT1		BP	GO:0071357	cellular response to type I interferon	6/228	95/18866	0.00103585783102413	0.0439113645760228	0.0403439365767292	ISG15/RSAD2/OAS3/MX1/OAS1/IRF7	6
TUSC3		BP	GO:0030198	extracellular matrix organization	13/228	395/18866	0.00108207193967871	0.0442328424193711	0.0406392970568257	COL4A1/NID2/NDNF/MMP3/MMP1/SPP1/IL6/CTSL/VIT/PXDN/NTN4/COL15A1/MMP10	13
IFI44		BP	GO:0043062	extracellular structure organization	13/228	396/18866	0.00110706392003808	0.0442328424193711	0.0406392970568257	COL4A1/NID2/NDNF/MMP3/MMP1/SPP1/IL6/CTSL/VIT/PXDN/NTN4/COL15A1/MMP10	13
MT1F		BP	GO:0048009	insulin-like growth factor receptor signaling pathway	4/228	38/18866	0.00111099593665672	0.0442328424193711	0.0406392970568257	GHR/AR/IGFBP3/IGFBP6	4
CD93		BP	GO:1901186	positive regulation of ERBB signaling pathway	4/228	38/18866	0.00111099593665672	0.0442328424193711	0.0406392970568257	FBXW7/HBEGF/BTC/AREG	4
MX1		BP	GO:0048247	lymphocyte chemotaxis	5/228	65/18866	0.00113035354776928	0.0442328424193711	0.0406392970568257	CCL8/CYP7B1/CXCL13/CCL20/CCL2	5
APELA		BP	GO:0030278	regulation of ossification	9/228	212/18866	0.00113417544665054	0.0442328424193711	0.0406392970568257	ISG15/IL6/TAC1/OMD/EGR2/AXIN2/CYP27B1/AREG/MGP	9
LOC101928173		BP	GO:0051607	defense response to virus	10/228	258/18866	0.00121898792570369	0.0468782230338893	0.0430697628090038	ISG15/RSAD2/OAS3/MX1/IL6/OAS1/IRF7/ZDHHC11/IFI16/APOBEC3A	10
SLITRK6		BP	GO:0048660	regulation of smooth muscle cell proliferation	8/228	173/18866	0.00123405920465281	0.0468782230338893	0.0430697628090038	HBEGF/ANG/ALOX12/CALCRL/IL6/OGN/IGFBP3/TCF7L2	8
TMEM158		BP	GO:0034340	response to type I interferon	6/228	99/18866	0.00128331653260114	0.0479893549766227	0.0440906246532858	ISG15/RSAD2/OAS3/MX1/OAS1/IRF7	6
DSG3		BP	GO:0002548	monocyte chemotaxis	5/228	67/18866	0.00129612274979596	0.0479893549766227	0.0440906246532858	CCL8/IL6/CCL20/CCL2/SLAMF8	5
MMP1		BP	GO:0048659	smooth muscle cell proliferation	8/228	175/18866	0.00132801951271257	0.0485557134335535	0.0446109712625685	HBEGF/ANG/ALOX12/CALCRL/IL6/OGN/IGFBP3/TCF7L2	8
SPP1		CC	GO:0045095	keratin filament	13/247	95/19559	2.11181035742162e-10	6.01865951865162e-08	5.86860983536113e-08	KRT80/KRTAP1-5/KRTAP4-6/KRTAP4-1/KRTAP4-4/KRT6A/KRTAP9-8/KRTAP4-9/KRT6C/KRTAP9-2/KRTAP3-3/KRTAP9-4/EPPK1	13
PROL1		CC	GO:0005882	intermediate filament	17/247	215/19559	2.17516496485294e-09	3.09961007491544e-07	3.02233447747988e-07	KRT80/KRTAP1-5/KRTAP19-1/KRTAP4-6/KRTAP4-1/KRTAP4-4/KRT6A/KRTAP9-8/KRTAP4-9/KRT6C/SYNM/KRTAP9-2/KRTAP3-3/FLG/KRTAP9-4/JUP/EPPK1	17
OR2A20P		CC	GO:0045111	intermediate filament cytoskeleton	18/247	251/19559	3.44482790285602e-09	3.27258650771322e-07	3.19099847843505e-07	KRT80/KRTAP1-5/KRTAP19-1/KRTAP4-6/KRTAP4-1/KRTAP4-4/KRT6A/KRTAP9-8/KRTAP4-9/KRT6C/SYNM/KRTAP9-2/KRTAP3-3/FLG/KRTAP9-4/JUP/EPPK1/S100A8	18
OR2A9P		CC	GO:0001533	cornified envelope	6/247	45/19559	2.0582484829637e-05	0.00146650204411163	0.00142994105132215	FLG2/PI3/DSG3/SPRR1B/FLG/JUP	6
AX747826		CC	GO:0062023	collagen-containing extracellular matrix	17/247	427/19559	3.2680186153699e-05	0.00186277061076084	0.00181633034622664	ANG/COL4A1/NID2/CTSL/COL21A1/VIT/OMD/PXDN/NTN4/OGN/FLG/COL15A1/ADAMDEC1/S100A8/HSP90B1/MGP/SERPINE2	17
MT1G		MF	GO:0008009	chemokine activity	8/235	49/18352	1.84083115629946e-07	5.34487120113416e-05	4.82638008358348e-05	CCL8/CXCL1/PPBP/CXCL13/CCL20/CXCL2/CCL2/CXCL5	8
PLP1		MF	GO:0042379	chemokine receptor binding	9/235	70/18352	2.62003490251675e-07	5.34487120113416e-05	4.82638008358348e-05	CCL8/CCRL2/CXCL1/PPBP/CXCL13/CCL20/CXCL2/CCL2/CXCL5	9
MLANA		MF	GO:0005125	cytokine activity	14/235	235/18352	2.1482139883928e-06	0.000251675059977438	0.000227260761073538	CCL8/CXCL1/SPP1/PPBP/CXCL13/IL6/WNT16/CCL20/CXCL2/CCL2/IL1A/AREG/NRG1/CXCL5	14
GHR		MF	GO:0045236	CXCR chemokine receptor binding	5/235	18/18352	2.46740254879842e-06	0.000251675059977438	0.000227260761073538	CXCL1/PPBP/CXCL13/CXCL2/CXCL5	5
SMAD5-AS1		MF	GO:0001664	G protein-coupled receptor binding	15/235	293/18352	5.99229573237746e-06	0.000488971331762	0.000441537580280444	CCL8/CCRL2/CXCL1/APELA/PPBP/CXCL13/WNT16/TAC1/NMB/CCL20/FZD7/REEP1/CXCL2/CCL2/CXCL5	15
FAM13C		MF	GO:0048018	receptor ligand activity	19/235	487/18352	1.76173505624933e-05	0.0011824337967954	0.00106772917667284	HBEGF/CCL8/CXCL1/APELA/SPP1/PPBP/CXCL13/IL6/WNT16/NMB/CCL20/BTC/OGN/CXCL2/CCL2/IL1A/AREG/NRG1/CXCL5	19
GJB2		MF	GO:0030546	signaling receptor activator activity	19/235	492/18352	2.02868543567839e-05	0.0011824337967954	0.00106772917667284	HBEGF/CCL8/CXCL1/APELA/SPP1/PPBP/CXCL13/IL6/WNT16/NMB/CCL20/BTC/OGN/CXCL2/CCL2/IL1A/AREG/NRG1/CXCL5	19
CHP2		MF	GO:0005126	cytokine receptor binding	13/235	271/18352	4.94782819020598e-05	0.00252339237700505	0.00227860508759486	BID/CCL8/CCRL2/CXCL1/PPBP/CXCL13/IL6/PXDN/CCL20/CXCL2/CCL2/IL1A/CXCL5	13
PPBP		MF	GO:0048020	CCR chemokine receptor binding	5/235	47/18352	0.000326480150354234	0.0148004334827253	0.0133646845174248	CCL8/CCRL2/CXCL13/CCL20/CCL2	5
SLC16A9		MF	GO:0005539	glycosaminoglycan binding	10/235	232/18352	0.000843429556219157	0.0344119258937416	0.0310737204922847	HBEGF/ANG/CCL8/NDNF/CXCL13/VIT/SUSD5/LIPG/CFH/SERPINE2	10
LCP2		MF	GO:0008083	growth factor activity	8/235	162/18352	0.00116958310146324	0.0433809004906366	0.0391726397619267	HBEGF/CXCL1/PPBP/IL6/BTC/OGN/AREG/NRG1	8
CYP7B1		MF	GO:0005201	extracellular matrix structural constituent	8/235	169/18352	0.00153176890739993	0.0475930018994876	0.042976136906142	COL4A1/NID2/COL21A1/PXDN/TFPI2/OGN/COL15A1/MGP	8
CLDN8		MF	GO:0008201	heparin binding	8/235	169/18352	0.00153176890739993	0.0475930018994876	0.042976136906142	HBEGF/ANG/CCL8/NDNF/CXCL13/LIPG/CFH/SERPINE2	8
CXCL13		MF	GO:0004867	serine-type endopeptidase inhibitor activity	6/235	98/18352	0.0016330932024334	0.0475930018994876	0.042976136906142	SERPINB3/SERPINB4/PI3/TFPI2/SERPINB7/SERPINE2	6
CALCRL
IL6
NPY1R
SYT17
WNT16
NOVA1
KRTAP4-7
TMEM100
KRT6A
CTSL
MYBPC1
CFHR1
COL21A1
ZFPM2
KRTAP9-8
ZG16B
OAS1
TAC1
HYOU1
VIT
MIR100HG
MSANTD3
OMD
DBP
PCSK1
SAMD9
KRTAP4-9
NMB
PXDN
ZDHHC11B
CD274
CCL20
KRT6C
SYNM
RAPGEF4
STEAP2
KRTAP9-2
LOC100131262
EIF1AY
DDX3Y
BNC1
FOXQ1
ELOVL7
SPRR1B
ZBED2
EGR3
TMEM47
FZD7
FXYD6
SUSD5
AR
XKRX
PCDHB14
GAS1
CHRDL1
PAFAH1B3
SPA17
KRTAP3-3
SLC47A1
UBL3
LRIG3
POU2F3
CLDN23
BC069804
MAMDC2
CNTN3
REEP1
ATG9B
EGLN3
ASAP2
CD163
BTC
SAT1
EXPH5
KDM5D
SOX5
MITF
LIPG
CCDC113
NTN4
SLITRK4
TFPI2
SYBU
OGN
ISM1
GATM
PSRC1
PLN
RPS4Y1
PXYLP1
FLG
AADACL2
CXCL2
ZNF423
SCO2
NUAK1
EGR2
SPTLC3
RAB27B
KLHL41
COL15A1
TUBB6
MEOX2
AXIN2
KRTAP9-4
CIDEC
CCL2
GUCY1B3
IGFBP3
TCF7L2
SLC38A5
OLFML1
IRF7
TRIL
FZD10
C1QTNF6
RCAN2
ADAMDEC1
CA13
LOC100507258
CDHR1
RP11-363E7.4
JUP
CYP27B1
RAB40C
SHISA6
LRRN4CL
CFH
NEBL
SERTM1
SERPINB7
IL1A
RNASE4
C14orf132
SLAMF8
ZDHHC11
LOC100129406
SMIM5
ZNF750
BCHE
TPRG1
CSF2RB
CKB
CHL1
MMP10
CA11
RP11-164P12.4
AREG
NRG1
EPPK1
PAPSS2
IGSF6
IFI16
FPR3
USP9Y
APOBEC3A
APOBEC3A_B
MTURN
S100A8
CXCL5
AC017002.2
ZNF267
IGFBP6
HSP90B1
DFNA5
SLC16A14
LGALSL
PANK1
TGM3
MGP
BRE-AS1
LOC101928198
MFAP3L
PM20D1
FHL1
CES1
LOC100653057
TCEAL2
HS3ST1
TXLNGY
RELN
SERPINE2
SH3BGRL2
PPAP2C
C1QTNF9B-AS1
TRIB3

## Sheet: Turquoise
Genes		GO											KEGG
AAED1		ONTOLOGY	ID	Description	GeneRatio	BgRatio	pvalue	p.adjust	qvalue	geneID	Count		ID	Description	GeneRatio	BgRatio	pvalue	p.adjust	qvalue	geneID	Count
U50535		BP	GO:0008544	epidermis development	43/317	477/18866	1.72387655523494e-19	5.50261396430993e-16	4.91939930657044e-16	LCE1E/KRTAP17-1/LAMC2/LAMA3/KRTAP3-1/KRTAP11-1/KLK13/KRTAP2-1/LCE2B/S100A7/KRT85/SPRR1A/LAMB3/LRP4/KRT25/KRT71/FST/OVOL1/TCHH/KRT17/KRT27/IGFBP5/PTHLH/SPRR3/SCEL/KRT31/TNFRSF19/KRT6B/KRT74/CDH3/C1orf68/BMP4/DCT/RPTN/KRT16/KRTAP4-3/KRT86/ACER1/MCOLN3/CST6/KRT35/LCE1B/KRT77	43		hsa04512	ECM-receptor interaction	12/99	85/5894	1.22550719822583e-08	1.33580284606615e-06	1.18680697091343e-06	LAMC2/LAMA3/ITGB6/COL4A2/LAMB3/ITGA8/LAMB1/TNXB/ITGA3/TNC/TNN/LAMB2	12
APOD		BP	GO:0043588	skin development	38/317	425/18866	3.41034961736876e-17	5.44291798932054e-14	4.86603042772985e-14	LCE1E/KRTAP17-1/KRTAP3-1/KRTAP11-1/KLK13/KRTAP2-1/LCE2B/S100A7/KRT85/SPRR1A/LRP4/KRT25/TFAP2B/KRT71/FST/OVOL1/TCHH/KRT17/KRT27/ALOXE3/IGFBP5/SPRR3/SCEL/KRT31/TNFRSF19/KRT6B/KRT74/ITGA3/CDH3/RPTN/KRT16/KRTAP4-3/KRT86/ACER1/KRT35/LCE1B/KRT77/CLDN1	38		hsa04510	Focal adhesion	12/99	200/5894	0.000115580431955048	0.00629913354155011	0.00559652617887601	LAMC2/LAMA3/ITGB6/COL4A2/LAMB3/ITGA8/LAMB1/TNXB/ITGA3/TNC/TNN/LAMB2	12
RGS16		BP	GO:0031424	keratinization	26/317	225/18866	1.02207110507527e-14	1.08748365580009e-11	9.72222724862825e-12	LCE1E/KRTAP17-1/KRTAP3-1/KRTAP11-1/KLK13/KRTAP2-1/LCE2B/KRT85/SPRR1A/KRT25/KRT71/TCHH/KRT17/KRT27/SPRR3/KRT31/KRT6B/KRT74/CDH3/RPTN/KRT16/KRTAP4-3/KRT86/KRT35/LCE1B/KRT77	26		hsa05222	Small cell lung cancer	7/99	85/5894	0.000515753697023116	0.0187390509918399	0.0166488912723251	LAMC2/LAMA3/COL4A2/LAMB3/LAMB1/ITGA3/LAMB2	7
TIMP3		BP	GO:0009913	epidermal cell differentiation	32/317	365/18866	2.16146369571775e-14	1.72484802918276e-11	1.5420337050239e-11	LCE1E/KRTAP17-1/KRTAP3-1/KRTAP11-1/KLK13/KRTAP2-1/LCE2B/S100A7/KRT85/SPRR1A/KRT25/KRT71/OVOL1/TCHH/KRT17/KRT27/SPRR3/SCEL/KRT31/KRT6B/KRT74/CDH3/BMP4/RPTN/KRT16/KRTAP4-3/KRT86/ACER1/MCOLN3/KRT35/LCE1B/KRT77	32		hsa05414	Dilated cardiomyopathy	7/99	90/5894	0.000729152532792858	0.0198694065186054	0.017653166583406	ITGB6/ITGA8/DES/ADCY2/ITGA3/SGCG/TNNC1	7
LCE1E		BP	GO:0030216	keratinocyte differentiation	29/317	306/18866	5.20697225483936e-14	3.32413108748945e-11	2.97181090165674e-11	LCE1E/KRTAP17-1/KRTAP3-1/KRTAP11-1/KLK13/KRTAP2-1/LCE2B/S100A7/KRT85/SPRR1A/KRT25/KRT71/TCHH/KRT17/KRT27/SPRR3/SCEL/KRT31/KRT6B/KRT74/CDH3/RPTN/KRT16/KRTAP4-3/KRT86/ACER1/KRT35/LCE1B/KRT77	29
SESN1		BP	GO:0030198	extracellular matrix organization	32/317	395/18866	1.92732464402051e-13	9.41911982000965e-11	8.42079997099531e-11	CCDC80/ADAMTS9/MFAP4/LAMC2/LAMA3/ITGB6/PDPN/FBLN1/COL4A2/ADAMTS12/MYH11/LAMB3/ITGA8/ELN/DPT/ECM2/LAMB1/EMILIN1/GREM1/TNXB/OLFML2A/MFAP5/SMOC2/MATN4/LOXL2/ITGA3/COL14A1/TNC/LAMB2/HAS3/FBLN2/FSCN1	32
CCDC80		BP	GO:0043062	extracellular structure organization	32/317	396/18866	2.0655964517565e-13	9.41911982000965e-11	8.42079997099531e-11	CCDC80/ADAMTS9/MFAP4/LAMC2/LAMA3/ITGB6/PDPN/FBLN1/COL4A2/ADAMTS12/MYH11/LAMB3/ITGA8/ELN/DPT/ECM2/LAMB1/EMILIN1/GREM1/TNXB/OLFML2A/MFAP5/SMOC2/MATN4/LOXL2/ITGA3/COL14A1/TNC/LAMB2/HAS3/FBLN2/FSCN1	32
KRTAP17-1		BP	GO:0070268	cornification	17/317	113/18866	6.52468391383104e-12	2.60334888161858e-09	2.32742343294683e-09	KLK13/KRT85/SPRR1A/KRT25/KRT71/TCHH/KRT17/KRT27/SPRR3/KRT31/KRT6B/KRT74/RPTN/KRT16/KRT86/KRT35/KRT77	17
GAN		BP	GO:0031589	cell-substrate adhesion	24/317	359/18866	1.04477102878547e-08	3.70545458209248e-06	3.31271843162271e-06	APOD/CCDC80/ADAMTS9/CAMSAP3/ITGB6/PDPN/FBLN1/THY1/ADAMTS12/ITGBL1/LAMB3/EDIL3/WNT4/ITGA8/ECM2/LAMB1/EMILIN1/GREM1/SMOC2/FREM1/ITGA3/TNN/LAMB2/FBLN2	24
SERPINB12		BP	GO:0085029	extracellular matrix assembly	8/317	44/18866	6.09174324469612e-07	0.0001944484443707	0.000173839115119697	MFAP4/MYH11/LAMB3/LAMB1/EMILIN1/TNXB/LAMB2/HAS3	8
ADAMTS9		BP	GO:0042303	molting cycle	11/317	111/18866	2.69455295620422e-06	0.000716751086350324	0.000640783602128917	LRP4/KRT25/KRT71/FST/KRT17/KRT27/IGFBP5/TNFRSF19/CDH3/KRT16/KRTAP4-3	11
TYR		BP	GO:0042633	hair cycle	11/317	111/18866	2.69455295620422e-06	0.000716751086350324	0.000640783602128917	LRP4/KRT25/KRT71/FST/KRT17/KRT27/IGFBP5/TNFRSF19/CDH3/KRT16/KRTAP4-3	11
CSF3		BP	GO:0031069	hair follicle morphogenesis	6/317	28/18866	5.92047226967486e-06	0.00145370365267709	0.00129962755652539	KRT25/KRT71/FST/KRT17/KRT27/IGFBP5	6
CAMSAP3		BP	GO:0007160	cell-matrix adhesion	15/317	230/18866	8.58352008083527e-06	0.00195704257843044	0.00174961826610108	APOD/ADAMTS9/CAMSAP3/ITGB6/THY1/ADAMTS12/ITGBL1/WNT4/ITGA8/ECM2/EMILIN1/GREM1/FREM1/ITGA3/TNN	15
CLIC6		BP	GO:0001655	urogenital system development	18/317	330/18866	1.30870367549305e-05	0.00268474115448114	0.0024001890482121	LRP4/GPR4/WNT4/TFAP2B/ITGA8/EMX2/OVOL1/PSAPL1/GREM1/OSR2/OSR1/ITGA3/TNC/ID4/BMP4/WNT2B/LAMB2/AGTR1	18
BLMH		BP	GO:0048730	epidermis morphogenesis	6/317	32/18866	1.34573491452689e-05	0.00268474115448114	0.0024001890482121	KRT25/KRT71/FST/KRT17/KRT27/IGFBP5	6
MFAP4		BP	GO:0048251	elastic fiber assembly	4/317	10/18866	1.51651231627917e-05	0.00274687254905078	0.00245573521978521	MFAP4/MYH11/EMILIN1/TNXB	4
CSRP2		BP	GO:0001942	hair follicle development	9/317	87/18866	1.54898827953991e-05	0.00274687254905078	0.00245573521978521	LRP4/KRT25/KRT71/FST/KRT17/KRT27/IGFBP5/TNFRSF19/CDH3	9
SH3D19		BP	GO:0022404	molting cycle process	9/317	89/18866	1.86406274109367e-05	0.00280432486224292	0.00250709823952663	LRP4/KRT25/KRT71/FST/KRT17/KRT27/IGFBP5/TNFRSF19/CDH3	9
LAMC2		BP	GO:0022405	hair cycle process	9/317	89/18866	1.86406274109367e-05	0.00280432486224292	0.00250709823952663	LRP4/KRT25/KRT71/FST/KRT17/KRT27/IGFBP5/TNFRSF19/CDH3	9
WFDC21P		BP	GO:0045104	intermediate filament cytoskeleton organization	7/317	50/18866	1.90206996590094e-05	0.00280432486224292	0.00250709823952663	KRT25/KRT71/TCHH/KRT17/DES/KRT74/KRT16	7
LOC102725271		BP	GO:0010810	regulation of cell-substrate adhesion	14/317	217/18866	1.93280535618247e-05	0.00280432486224292	0.00250709823952663	APOD/CCDC80/CAMSAP3/PDPN/FBLN1/THY1/EDIL3/WNT4/ECM2/EMILIN1/GREM1/SMOC2/ITGA3/FBLN2	14
PDLIM3		BP	GO:0098773	skin epidermis development	9/317	90/18866	2.04102217840134e-05	0.00283258382324221	0.00253236207123388	LRP4/KRT25/KRT71/FST/KRT17/KRT27/IGFBP5/TNFRSF19/CDH3	9
LAMA3		BP	GO:0045103	intermediate filament-based process	7/317	51/18866	2.17323263773534e-05	0.00289039940818801	0.00258404986004409	KRT25/KRT71/TCHH/KRT17/DES/KRT74/KRT16	7
IGSF10		BP	GO:0050891	multicellular organismal water homeostasis	8/317	71/18866	2.46790497357133e-05	0.00315102107025588	0.00281704858246395	TFAP2B/AQP1/ALOXE3/ADCY2/SCNN1B/KRT16/ACER1/CLDN1	8
C10orf99		BP	GO:0034329	cell junction assembly	20/317	434/18866	4.93715523159108e-05	0.00573280118939484	0.00512518929707473	APOD/CAMSAP3/LAMC2/LAMA3/THY1/NTRK2/LAMB3/LRP4/WNT4/CLDN11/PCDH17/ANK2/GREM1/CLDN10/CDH11/POF1B/SRPX2/FBLIM1/CLDN1/FSCN1	20
AHNAK2		BP	GO:0072210	metanephric nephron development	6/317	40/18866	5.09118717427719e-05	0.00573280118939484	0.00512518929707473	WNT4/TFAP2B/GREM1/OSR1/BMP4/LAMB2	6
CLCA2		BP	GO:0045109	intermediate filament organization	5/317	25/18866	5.23058276389137e-05	0.00573280118939484	0.00512518929707473	KRT25/KRT71/TCHH/KRT17/DES	5
EMILIN3		BP	GO:0090596	sensory organ morphogenesis	15/317	269/18866	5.35974729901022e-05	0.00573280118939484	0.00512518929707473	THY1/NTRK2/TFAP2B/ALDH1A3/ITGA8/NR4A3/FRZB/OSR2/MFAP5/OSR1/BMP4/TRPM1/CDON/WNT2B/MFSD2A	15
GPR115		BP	GO:0030104	water homeostasis	8/317	79/18866	5.38797104266433e-05	0.00573280118939484	0.00512518929707473	TFAP2B/AQP1/ALOXE3/ADCY2/SCNN1B/KRT16/ACER1/CLDN1	8
HSPB3		BP	GO:0072202	cell differentiation involved in metanephros development	5/317	26/18866	6.38734097930998e-05	0.00657690077611531	0.00587982390319503	WNT4/GREM1/OSR1/BMP4/LAMB2	5
KRTAP3-1		BP	GO:0042476	odontogenesis	10/317	132/18866	7.96161922672625e-05	0.00794171517865943	0.00709998346172857	DLX3/LRP4/FST/AQP1/LAMB1/OSR2/OSR1/TNC/BMP4/ASPN	10
PTGIS		BP	GO:0002062	chondrocyte differentiation	9/317	108/18866	8.68374812137395e-05	0.0083995527283108	0.00750929542489466	ADAMTS12/PTHLH/GREM1/OSR2/OSR1/LOXL2/GPLD1/BMP4/WNT2B	9
PLTP		BP	GO:0030900	forebrain development	18/317	391/18866	0.000118849773624462	0.0111578963943907	0.00997528595343394	TACC2/FABP7/NTRK2/WNT4/ALDH1A3/EMX2/AQP1/HSD3B1/ATP1A2/LAMB1/NR4A3/ID4/BMP4/DCT/CDON/WNT2B/MFSD2A/C21orf91	18
GPRC5A		BP	GO:0072001	renal system development	15/317	292/18866	0.000134085560509811	0.0122286031184948	0.0109325099110405	LRP4/GPR4/WNT4/TFAP2B/ITGA8/EMX2/OVOL1/GREM1/OSR2/OSR1/ITGA3/BMP4/WNT2B/LAMB2/AGTR1	15
STXBP6		BP	GO:0001656	metanephros development	8/317	91/18866	0.000147496390279927	0.0130780132714868	0.0116918922236515	WNT4/TFAP2B/ITGA8/GREM1/OSR2/OSR1/BMP4/LAMB2	8
OSMR		BP	GO:0061037	negative regulation of cartilage development	5/317	31/18866	0.000154014712137946	0.0132868908417385	0.011878631140995	ADAMTS12/PTHLH/FRZB/GREM1/BMP4	5
DLX3		BP	GO:0010811	positive regulation of cell-substrate adhesion	9/317	122/18866	0.000220677090564877	0.0185368756074497	0.0165721770781546	CCDC80/THY1/EDIL3/WNT4/ECM2/EMILIN1/SMOC2/ITGA3/FBLN2	9
LOC101928916		BP	GO:0055078	sodium ion homeostasis	6/317	52/18866	0.000228048220752364	0.0186648697600396	0.0166866053025549	TFAP2B/ATP1A2/C7/SCNN1B/AGTR1/SCN7A	6
ITGB6		BP	GO:0007044	cell-substrate junction assembly	8/317	99/18866	0.000264646760259742	0.0206156106085201	0.0184305897505929	APOD/CAMSAP3/LAMC2/LAMA3/THY1/LAMB3/WNT4/GREM1	8
LOC100505984		BP	GO:0048593	camera-type eye morphogenesis	9/317	125/18866	0.000264799509695903	0.0206156106085201	0.0184305897505929	THY1/NTRK2/TFAP2B/ALDH1A3/BMP4/TRPM1/CDON/WNT2B/MFSD2A	9
PDPN		BP	GO:0072087	renal vesicle development	4/317	20/18866	0.000306339163174987	0.0227350695834035	0.0203254101175989	WNT4/GREM1/OSR1/BMP4	4
LYPD6B		BP	GO:0030199	collagen fibril organization	6/317	55/18866	0.00031132707513219	0.0227350695834035	0.0203254101175989	DPT/EMILIN1/GREM1/TNXB/LOXL2/COL14A1	6
THRSP		BP	GO:0048592	eye morphogenesis	10/317	156/18866	0.00031403448424041	0.0227350695834035	0.0203254101175989	THY1/NTRK2/TFAP2B/ALDH1A3/MFAP5/BMP4/TRPM1/CDON/WNT2B/MFSD2A	10
FBLN1		BP	GO:0150115	cell-substrate junction organization	8/317	102/18866	0.000324607297688356	0.0227350695834035	0.0203254101175989	APOD/CAMSAP3/LAMC2/LAMA3/THY1/LAMB3/WNT4/GREM1	8
KRTAP11-1		BP	GO:0001822	kidney development	14/317	283/18866	0.000327635714547795	0.0227350695834035	0.0203254101175989	LRP4/GPR4/WNT4/TFAP2B/ITGA8/OVOL1/GREM1/OSR2/OSR1/ITGA3/BMP4/WNT2B/LAMB2/AGTR1	14
VSNL1		BP	GO:0019748	secondary metabolic process	6/317	57/18866	0.000378917082328591	0.0251979859748513	0.0225272853112458	TYR/PON3/AKR1B10/PMEL/CDH3/DCT	6
ANXA9		BP	GO:0061005	cell differentiation involved in kidney development	6/317	57/18866	0.000378917082328591	0.0251979859748513	0.0225272853112458	GPR4/WNT4/GREM1/OSR1/BMP4/LAMB2	6
NNMT		BP	GO:0042438	melanin biosynthetic process	4/317	22/18866	0.000450419536495168	0.0293416155202566	0.0262317371307927	TYR/PMEL/CDH3/DCT	4
XG		BP	GO:0021537	telencephalon development	13/317	259/18866	0.000463370001907472	0.029581540921773	0.0264462331614981	TACC2/NTRK2/ALDH1A3/EMX2/AQP1/HSD3B1/ATP1A2/LAMB1/NR4A3/ID4/BMP4/CDON/MFSD2A	13
KLK13		BP	GO:0060042	retina morphogenesis in camera-type eye	6/317	60/18866	0.000501214124842096	0.0313572699455644	0.0280337550529037	THY1/NTRK2/TFAP2B/TRPM1/CDON/MFSD2A	6
TGM2		BP	GO:0006582	melanin metabolic process	4/317	23/18866	0.000538075616874488	0.0313572699455644	0.0280337550529037	TYR/PMEL/CDH3/DCT	4
AZGP1P1		BP	GO:0010866	regulation of triglyceride biosynthetic process	4/317	23/18866	0.000538075616874488	0.0313572699455644	0.0280337550529037	THRSP/GPLD1/MFSD2A/C3	4
PLAC9		BP	GO:0051043	regulation of membrane protein ectodomain proteolysis	4/317	23/18866	0.000538075616874488	0.0313572699455644	0.0280337550529037	TIMP3/SH3D19/PTPN3/GPLD1	4
TACC2		BP	GO:0006641	triglyceride metabolic process	8/317	110/18866	0.000540303836781342	0.0313572699455644	0.0280337550529037	THRSP/FABP7/SERPINA12/PNPLA3/GPLD1/MFSD2A/GK5/C3	8
SLIT3		BP	GO:0032331	negative regulation of chondrocyte differentiation	4/317	24/18866	0.000637205651627085	0.0356835164911168	0.0319014685422166	ADAMTS12/PTHLH/GREM1/BMP4	4
THY1		BP	GO:0044550	secondary metabolite biosynthetic process	4/317	24/18866	0.000637205651627085	0.0356835164911168	0.0319014685422166	TYR/PMEL/CDH3/DCT	4
PTPN21		BP	GO:0060272	embryonic skeletal joint morphogenesis	3/317	11/18866	0.000701527549633903	0.0384150128772889	0.0343434572979588	OSR2/OSR1/BMP4	3
CYR61		BP	GO:0072006	nephron development	9/317	143/18866	0.000710051929749388	0.0384150128772889	0.0343434572979588	GPR4/WNT4/TFAP2B/GREM1/OSR1/ITGA3/BMP4/WNT2B/LAMB2	9
NTM		BP	GO:0019432	triglyceride biosynthetic process	5/317	43/18866	0.000740117505850664	0.0387287717815626	0.0346239613177075	THRSP/PNPLA3/GPLD1/MFSD2A/C3	5
FABP7		BP	GO:0090207	regulation of triglyceride metabolic process	5/317	43/18866	0.000740117505850664	0.0387287717815626	0.0346239613177075	THRSP/SERPINA12/GPLD1/MFSD2A/C3	5
LPHN3		BP	GO:0031581	hemidesmosome assembly	3/317	12/18866	0.000923767818525917	0.0475591431731408	0.0425184135148347	LAMC2/LAMA3/LAMB3	3
C5orf46		BP	GO:0002685	regulation of leukocyte migration	11/317	212/18866	0.000954120358079464	0.0483420981426928	0.0432183841395727	APOD/C10orf99/XG/THY1/CCL7/S100A7/EDN3/SELE/EMILIN1/GREM1/CCL27	11
TNFAIP8L3		CC	GO:0062023	collagen-containing extracellular matrix	42/330	427/19559	2.25939744172296e-20	6.68781642749996e-18	5.47012012206611e-18	TIMP3/CCDC80/SERPINB12/ADAMTS9/MFAP4/LAMC2/LAMA3/EMILIN3/FBLN1/TGM2/ITIH5/COL4A2/S100A7/LAMB3/EDIL3/ELN/DPT/CTSC/ECM2/PRELP/LAMB1/ANGPTL1/EMILIN1/GREM1/TNXB/MFAP5/SMOC2/MATN4/FREM1/LOXL2/COL14A1/AZGP1/TNC/CDON/TNN/WNT2B/LAMB2/SRPX2/GDF10/FBLN2/SERPINA5/ASPN	42
ITIH5		CC	GO:0005882	intermediate filament	20/330	215/19559	7.38595252986237e-10	1.09312097441963e-07	8.94088990457024e-08	KRTAP17-1/KRTAP3-1/KRTAP11-1/KRTAP4-12/KRTAP2-1/KRT85/KRT25/CLDN11/KRT71/KRT17/KRT27/DES/KRT31/KRT6B/KRT74/KRT16/KRTAP4-3/KRT86/KRT35/KRT77	20
CCL7		CC	GO:0045111	intermediate filament cytoskeleton	21/330	251/19559	1.91520543730709e-09	1.88966936480967e-07	1.54560438800222e-07	KRTAP17-1/KRTAP3-1/KRTAP11-1/KRTAP4-12/KRTAP2-1/KRT85/KRT25/CLDN11/KRT71/SLC1A6/KRT17/KRT27/DES/KRT31/KRT6B/KRT74/KRT16/KRTAP4-3/KRT86/KRT35/KRT77	21
COL4A2		CC	GO:0005604	basement membrane	13/330	103/19559	1.94230056097416e-08	1.43730241512088e-06	1.17560297111594e-06	TIMP3/CCDC80/LAMC2/LAMA3/FBLN1/COL4A2/LAMB3/LAMB1/SMOC2/FREM1/LOXL2/TNC/LAMB2	13
KRTAP4-12		CC	GO:0043256	laminin complex	5/330	12/19559	9.53253290502039e-07	5.64325947977207e-05	4.6157527750625e-05	LAMC2/LAMA3/LAMB3/LAMB1/LAMB2	5
CASQ2		CC	GO:0005614	interstitial matrix	5/330	13/19559	1.52763586423027e-06	7.53633693020267e-05	6.16414471531513e-05	CCDC80/ECM2/SMOC2/COL14A1/TNC	5
KRTAP2-1		CC	GO:0045095	keratin filament	10/330	95/19559	4.63443593029781e-06	0.000195970433624022	0.000160288761499022	KRTAP3-1/KRTAP4-12/KRTAP2-1/KRT85/KRT71/KRT6B/KRT74/KRTAP4-3/KRT86/KRT77	10
C3orf52		CC	GO:0005911	cell-cell junction	22/330	493/19559	3.63145388354554e-05	0.00134363793691185	0.00109899262265194	CAMSAP3/PDLIM3/STXBP6/FABP7/CGNL1/CLDN11/ANK2/CALB2/CGN/ATP1A2/DES/CLDN10/CDH3/CDH11/MYH2/POF1B/STEAP1/FXYD1/PGM5/PDZD2/CLDN1/FSCN1	22
PCSK2		CC	GO:0001533	cornified envelope	6/330	45/19559	0.000103115727942554	0.00339136171899955	0.00277387338324998	SPRR1A/TCHH/SPRR3/SCEL/RPTN/CST6	6
TAPT1-AS1		CC	GO:0008305	integrin complex	5/330	31/19559	0.000157144443293886	0.00465147552149903	0.00380454967974671	ITGB6/ITGBL1/ITGA8/EMILIN1/ITGA3	5
LCE2B		CC	GO:0098636	protein complex involved in cell adhesion	5/330	36/19559	0.000325419098497907	0.0087567321050346	0.00716233422531279	ITGB6/ITGBL1/ITGA8/EMILIN1/ITGA3	5
NTRK2		CC	GO:0043292	contractile fiber	12/330	238/19559	0.00075977294630679	0.0172125702642138	0.0140785603156798	CSRP2/PDLIM3/AHNAK2/CASQ2/MYH11/ANK2/DES/TNNC1/MYH2/TNNC2/KY/PGM5	12
ADAMTS12		CC	GO:0005788	endoplasmic reticulum lumen	14/330	308/19559	0.000792106152095702	0.0172125702642138	0.0140785603156798	COL4A2/CASQ2/CP/WNT4/EVA1A/CTSC/IGFBP5/LAMB1/COL14A1/TNC/BMP4/LAMB2/ERP27/C3	14
MYH11		CC	GO:0030017	sarcomere	11/330	207/19559	0.000814108053037138	0.0172125702642138	0.0140785603156798	CSRP2/PDLIM3/AHNAK2/CASQ2/ANK2/DES/TNNC1/MYH2/TNNC2/KY/PGM5	11
HS3ST6		CC	GO:0030018	Z disc	8/330	128/19559	0.00149576591820561	0.0295164474525907	0.0241421867499853	CSRP2/PDLIM3/AHNAK2/CASQ2/ANK2/DES/KY/PGM5	8
ZNF704		CC	GO:0014704	intercalated disc	5/330	51/19559	0.00164994979961651	0.02979265188765	0.0243681007615914	ANK2/ATP1A2/DES/FXYD1/PGM5	5
HSPB8		CC	GO:0030016	myofibril	11/330	227/19559	0.00171106446652044	0.02979265188765	0.0243681007615914	CSRP2/PDLIM3/AHNAK2/CASQ2/ANK2/DES/TNNC1/MYH2/TNNC2/KY/PGM5	11
IL22RA1		CC	GO:0042383	sarcolemma	8/330	135/19559	0.0020945964098296	0.0344444742949757	0.0281729341672987	AHNAK2/ANK2/AQP1/ATP1A2/DES/SGCG/FXYD1/PGM5	8
CP		CC	GO:0071437	invadopodium	3/330	16/19559	0.00226411030823635	0.0352724553283136	0.0288501590523191	PDPN/ITGA3/FSCN1	3
ITGBL1		CC	GO:0031674	I band	8/330	140/19559	0.00262721014165069	0.0388827100964302	0.0318030701357715	CSRP2/PDLIM3/AHNAK2/CASQ2/ANK2/DES/KY/PGM5	8
S100A7		CC	GO:0031527	filopodium membrane	3/330	18/19559	0.00321780948078963	0.0453557907768443	0.0370975529113591	PDPN/ITGA3/PALM	3
LONRF2		MF	GO:0005201	extracellular matrix structural constituent	21/322	169/18352	2.19196872317936e-12	1.12447995499101e-09	1.02907163214526e-09	MFAP4/LAMC2/LAMA3/EMILIN3/FBLN1/COL4A2/LAMB3/EDIL3/ELN/DPT/PRELP/LAMB1/EMILIN1/TNXB/MFAP5/COL14A1/TNC/LAMB2/SRPX2/FBLN2/ASPN	21
KRT85		MF	GO:0005178	integrin binding	13/322	144/18352	1.57277475060888e-06	0.000403416723531178	0.000369188178300822	LAMA3/ITGB6/THY1/ITGBL1/EDIL3/ECM2/LAMB1/EMILIN1/TNXB/ITGA3/TSPAN8/TNN/LAMB2	13
CYP4B1		MF	GO:0097493	structural molecule activity conferring elasticity	4/322	11/18352	2.78514235859233e-05	0.00476259343319289	0.00435850348046379	EMILIN3/ELN/EMILIN1/FBLN2	4
SPRR1A		MF	GO:0061134	peptidase regulator activity	13/322	229/18352	0.000213904136759584	0.0274332055394167	0.0251055907880986	TIMP3/SERPINB12/FBLN1/ITIH5/TFAP2B/CTSC/PI15/WFDC5/SERPINA12/PI16/CST6/SERPINA5/C3	13
FAM189A2		MF	GO:0004896	cytokine receptor activity	8/322	97/18352	0.000307250249045964	0.0315238755521159	0.0288491812788421	OSMR/IL22RA1/GFRA1/IL1RL1/IL17RD/IL13RA2/IL20RA/LIFR	8
LAMB3		MF	GO:0030414	peptidase inhibitor activity	11/322	189/18352	0.000525561723795102	0.0449355273844812	0.0411228997916869	TIMP3/SERPINB12/ITIH5/TFAP2B/PI15/WFDC5/SERPINA12/PI16/CST6/SERPINA5/C3	11
LRP4		MF	GO:0140375	immune receptor activity	9/322	135/18352	0.000637057662529671	0.0466872258396745	0.0427259725546216	OSMR/IL22RA1/GFRA1/IL1RL1/IL17RD/IL13RA2/IL20RA/LIFR/HLA-DQB2	9
SUSD2		MF	GO:1901681	sulfur compound binding	13/322	262/18352	0.000769927880629577	0.0468775870988334	0.0429001823044623	CCDC80/LAMC2/SLIT3/CCL7/FST/ECM2/PRELP/TNXB/SMOC2/PNPLA3/BMP4/SERPINA5/ACACB	13
PAMR1		MF	GO:0008201	heparin binding	10/322	169/18352	0.000822413808751463	0.0468775870988334	0.0429001823044623	CCDC80/LAMC2/SLIT3/CCL7/ECM2/PRELP/TNXB/SMOC2/BMP4/SERPINA5	10
GPR4		MF	GO:0005125	cytokine activity	12/322	235/18352	0.000949409048565276	0.0487046841913987	0.0445722563852751	CSF3/C10orf99/CCL7/WNT4/GREM1/IL37/CCL27/BMP4/WNT2B/CCL14/GDF10/IL17D	12
NRIP3
EDIL3
GPX2
SH2D5
ADH1B
LOC100505664
MS4A6E
KRT25
GFRA1
WNT4
CGNL1
LOC101930344
LOC101930349
PTPN14
CPXM1
TFAP2B
BOC
ALDH1A3
PON3
DLG2
CLDN11
CNN1
ELMOD1
LOC643923
ITGA8
PCDH17
PPP1R1B
PRIMA1
KRT71
ANK2
KLK6
PHYHIP
EMX2
FST
ELN
AKR1B10
CALB2
SNAPC1
STEAP1B
AQP1
CGN
HSD3B1
SLC1A6
ATP1A2
CYP39A1
OVOL1
CEMIP
TCHH
PRSS27
FAM83A
KRT17
DPT
RASSF9
GAREM
DKK2
KRT27
EVA1A
WISP1
UPK1A
ALOXE3
XDH
EDN3
CTSC
ECM2
ENTPD3
IGFL1
CD207
WISP2
IGFBP5
PTHLH
FIBIN
PSAPL1
SELE
PRELP
DES
KCNJ12
KCNJ18
DEFB4A
DEFB4B
SPRR3
LAMB1
CTSLP8
ANGPTL1
PIK3C2G
NR4A3
ABCA8
ERBB3
PI15
FRZB
RERGL
TNXA
RHCG
PTPN3
TANC1
C1QTNF7
LOR
WFDC5
MDFI
WIF1
LOC100507311
SCEL
EMILIN1
KRT31
GREM1
PIP
TENM2
WDR66
TNFRSF19
AWAT1
TNXB
SERPINA12
KRT6B
RGS22
OSR2
MAPT
OLFML2A
MFAP5
TMPRSS4
ARHGEF28
AGR3
SMOC2
MATN4
GULP1
FREM1
OSR1
LINC01305
IL37
TINCR
IL1RL1
CLDN10
IL17RD
HUNK
UBXN8
PMEL
ADCY2
ULBP2
LINC00302
KRT74
LOXL2
LOC285419
DCD
ITGA3
PNPLA3
ANO1
CDH3
CYBRD1
COL14A1
CCL27
CDH11
EFHD1
PALM
ESYT3
CPZ
GPR78
TSPAN8
AZGP1
C1orf68
PCP4
C7
SGCG
LINC00478
TNC
TNNC1
SUGCT
S100A7A
IL13RA2
IL20RA
LOC101927157
ISLR
MYH2
SCGB2A2
KRTAP2-2
LOC101927164
GPLD1
LIFR
TNNC2
ID4
RBMS3
MIR6872
CYP4F8
BMP4
NCBP1
COBL
DCT
PRRG3
TRPM1
POF1B
TPPP
CDON
BNIPL
AK021804
MUC15
ATP6V1C2
SEMA3G
ABCA6
NCEH1
SLC38A6
TNN
GALNT16
KY
RPTN
STEAP1
PI16
SCNN1B
RP11-401P9.4
CD1B
RERG
C11orf52
HSPB2-C11orf52
GLRB
RP11-757F18.5
WNT2B
ZNF385B
KRT16
KRTAP4-3
CYS1
LAMB2
LOC283357
KRT86
LOC100509764
SCGB1D2
MT1M
ACER1
GPR65
CCL15-CCL14
MCOLN3
FXYD1
PGM5
PRDM6
PDZD2
HPGDS
CST6
SRPX2
NIPAL1
C15orf62
KRT35
GSTA3
TMPRSS11D
CCL14
PLEKHH2
AGTR1
GIPC2
RTEL1-TNFRSF6B
PRR9
SCG5
C12orf5
KIAA1467
FBLIM1
GDF10
C1QTNF2
SCN7A
LCE1B
HAS3
HLA-DQB2
PDGFRL
DAAM1
BPIFC
FBLN2
SCARA5
GGT6
KRT77
UBE2QL1
ZNF658
SERPINA5
STARD4
MFSD2A
CLDN1
ASPN
GK5
LOC100996756
ERP27
ACAD8
PLLP
LRRC59
IL17D
CREM
C3
C3orf58
C21orf91
CD1E
TMEM254
ACACB
HLF
LONRF1
GLCCI1
KIAA0485
FSCN1
DNTTIP2

## Sheet: Yellow
Genes		GO											KEGG
MCEMP1		ONTOLOGY	ID	Description	GeneRatio	BgRatio	pvalue	p.adjust	qvalue	geneID	Count		ID	Description	GeneRatio	BgRatio	pvalue	p.adjust	qvalue	geneID	Count
GYG1		BP	GO:0043312	neutrophil degranulation	39/155	487/18866	1.1356365661232e-27	1.93983908740479e-24	1.7121542015054e-24	MCEMP1/GYG1/CD177/GPR84/S100A12/ANXA3/SLC2A3/MMP9/RAB27A/CR1/SERPINB1/CLEC5A/RAB31/LCN2/TCN1/PYGL/SIGLEC5/RNASE2/PLAC8/FCAR/DOK3/GCA/MGAM/ALOX5/QPCT/DEGS1/S100A9/FGL2/S100P/TNFAIP6/CFD/C3AR1/IMPDH1/C5AR1/LILRB2/CTSB/DSC1/CYBB/MNDA	39		hsa05150	Staphylococcus aureus infection	6/67	56/5894	3.57335554764716e-05	0.00318028643740597	0.00304675578273074	FCAR/FCGR1A/CFD/C3AR1/C5AR1/C1QB	6
CD177		BP	GO:0002283	neutrophil activation involved in immune response	39/155	490/18866	1.43055979897109e-27	1.93983908740479e-24	1.7121542015054e-24	MCEMP1/GYG1/CD177/GPR84/S100A12/ANXA3/SLC2A3/MMP9/RAB27A/CR1/SERPINB1/CLEC5A/RAB31/LCN2/TCN1/PYGL/SIGLEC5/RNASE2/PLAC8/FCAR/DOK3/GCA/MGAM/ALOX5/QPCT/DEGS1/S100A9/FGL2/S100P/TNFAIP6/CFD/C3AR1/IMPDH1/C5AR1/LILRB2/CTSB/DSC1/CYBB/MNDA	39		hsa04060	Cytokine-cytokine receptor interaction	10/67	265/5894	0.000729485272615726	0.0310254062991604	0.0297227428767829	IL18R1/IL11RA/IL18RAP/CCL4/CCL3/CCL3L1/CCL3L3/OSM/TNFSF13B/CCR1	10
GPR84		BP	GO:0071674	mononuclear cell migration	11/155	97/18866	4.36558392292418e-10	3.94648786632346e-07	3.48327643534371e-07	S100A12/CCL4/PDGFD/ANXA1/CCL3/CCL3L1/CCL3L3/C3AR1/C5AR1/CCR1/THBS1	11		hsa04610	Complement and coagulation cascades	5/67	69/5894	0.00104580021233125	0.0310254062991604	0.0297227428767829	CR1/CFD/C3AR1/C5AR1/C1QB	5
S100A12		BP	GO:0001819	positive regulation of cytokine production	19/155	447/18866	4.98798163035156e-09	3.38185154537836e-06	2.98491321774196e-06	NLRC4/IL18R1/CLEC5A/FZD5/ANXA1/CCL3/BCL3/TLR8/AIM2/CLEC4E/OSM/C3AR1/HIF1A/C5AR1/LILRB2/TLR1/THBS1/LY96/MNDA	19
ANXA3		BP	GO:0097529	myeloid leukocyte migration	13/155	222/18866	3.8246925940358e-08	2.0352049114054e-05	1.79632664513891e-05	CD177/S100A12/CCL4/PDGFD/ANXA1/CCL3/CCL3L1/CCL3L3/S100A9/C3AR1/C5AR1/CCR1/THBS1	13
PLSCR1		BP	GO:0097530	granulocyte migration	11/155	150/18866	4.5026657331978e-08	2.0352049114054e-05	1.79632664513891e-05	CD177/S100A12/CCL4/ANXA1/CCL3/CCL3L1/CCL3L3/S100A9/C3AR1/C5AR1/THBS1	11
NLRC4		BP	GO:0071621	granulocyte chemotaxis	10/155	127/18866	9.61644710374221e-08	3.72568636362127e-05	3.28839108479846e-05	S100A12/CCL4/ANXA1/CCL3/CCL3L1/CCL3L3/S100A9/C3AR1/C5AR1/THBS1	10
RGL4		BP	GO:0030595	leukocyte chemotaxis	12/155	232/18866	4.96566884456363e-07	0.000168336173830707	0.00014857803884918	S100A12/CCL4/ALOX5/ANXA1/CCL3/CCL3L1/CCL3L3/S100A9/C3AR1/C5AR1/CCR1/THBS1	12
SLC2A3		BP	GO:1990266	neutrophil migration	9/155	122/18866	7.47322983582435e-07	0.000225193325719507	0.000198761691773855	CD177/S100A12/CCL4/CCL3/CCL3L1/CCL3L3/S100A9/C3AR1/C5AR1	9
MMP9		BP	GO:0002548	monocyte chemotaxis	7/155	67/18866	1.26914346763961e-06	0.000344191708423863	0.000303792867938156	S100A12/CCL4/ANXA1/CCL3/CCL3L1/CCL3L3/CCR1	7
SAMSN1		BP	GO:0060326	cell chemotaxis	13/155	311/18866	1.81617554261831e-06	0.00041447902967599	0.000365830349900327	S100A12/CCL4/PDGFD/ALOX5/ANXA1/CCL3/CCL3L1/CCL3L3/S100A9/C3AR1/C5AR1/CCR1/THBS1	13
GPR160		BP	GO:0042116	macrophage activation	8/155	101/18866	1.83397800741589e-06	0.00041447902967599	0.000365830349900327	CST7/CCL3/LDLR/TLR8/C5AR1/TLR1/THBS1/NAMPT	8
RAB27A		BP	GO:0030593	neutrophil chemotaxis	8/155	103/18866	2.12797358303076e-06	0.000443928027475341	0.000391822828162912	S100A12/CCL4/CCL3/CCL3L1/CCL3L3/S100A9/C3AR1/C5AR1	8
CR1		BP	GO:0150076	neuroinflammatory response	7/155	77/18866	3.27683015155235e-06	0.000557790180691167	0.000492320629906736	MMP9/CST7/CCL3/LDLR/TLR8/C5AR1/NAMPT	7
IL18R1		BP	GO:0001774	microglial cell activation	6/155	50/18866	3.29079752620157e-06	0.000557790180691167	0.000492320629906736	CST7/CCL3/LDLR/TLR8/C5AR1/NAMPT	6
RP11-295G20.2		BP	GO:0002269	leukocyte activation involved in inflammatory response	6/155	50/18866	3.29079752620157e-06	0.000557790180691167	0.000492320629906736	CST7/CCL3/LDLR/TLR8/C5AR1/NAMPT	6
SERPINB1		BP	GO:0032652	regulation of interleukin-1 production	8/155	111/18866	3.73880087264494e-06	0.000596448703918416	0.000526441683244247	NLRC4/SERPINB1/FZD5/ANXA1/CCL3/TLR8/AIM2/MNDA	8
CLEC5A		BP	GO:1904018	positive regulation of vasculature development	11/155	235/18866	3.97229245851592e-06	0.000598492063749732	0.00052824520764124	ANXA3/PDGFD/ANXA1/ADM/C3AR1/HIF1A/C5AR1/THBS1/ADAM12/SOD2/CYBB	11
ST3GAL4-AS1		BP	GO:0032731	positive regulation of interleukin-1 beta production	6/155	53/18866	4.65875359046456e-06	0.000664975775649468	0.000586925521590937	NLRC4/FZD5/CCL3/TLR8/AIM2/MNDA	6
FCER1A		BP	GO:0006968	cellular defense response	6/155	54/18866	5.20577450260938e-06	0.000705903022553831	0.000623049011522828	CLEC5A/FOSL1/C5AR1/LILRB2/LY96/MNDA	6
NCALD		BP	GO:0032612	interleukin-1 production	8/155	121/18866	7.10966533080045e-06	0.000918162494149087	0.000810394935450638	NLRC4/SERPINB1/FZD5/ANXA1/CCL3/TLR8/AIM2/MNDA	8
GRAMD1C		BP	GO:0032732	positive regulation of interleukin-1 production	6/155	60/18866	9.68987307428514e-06	0.00114256242510701	0.00100845635564871	NLRC4/FZD5/CCL3/TLR8/AIM2/MNDA	6
RAB31		BP	GO:0061900	glial cell activation	6/155	60/18866	9.68987307428514e-06	0.00114256242510701	0.00100845635564871	CST7/CCL3/LDLR/TLR8/C5AR1/NAMPT	6
LCN2		BP	GO:0032651	regulation of interleukin-1 beta production	7/155	97/18866	1.5262624381023e-05	0.00172467655505559	0.00152224595800203	NLRC4/SERPINB1/FZD5/CCL3/TLR8/AIM2/MNDA	7
PTCH1		BP	GO:1901342	regulation of vasculature development	14/155	444/18866	1.84285186574449e-05	0.00199912570395962	0.00176448216534862	ANXA3/PDGFD/ALOX5/ANXA1/PROK2/ADM/C3AR1/HIF1A/C5AR1/ADAMTS1/THBS1/ADAM12/SOD2/CYBB	14
TGFBR3		BP	GO:0071346	cellular response to interferon-gamma	9/155	182/18866	1.99265336113666e-05	0.00207849073669331	0.00183453187984808	CCL4/FCGR1B/SOCS3/RAB20/CCL3/CCL3L1/CCL3L3/FCGR1A/NMI	9
PRSS23		BP	GO:0032611	interleukin-1 beta production	7/155	106/18866	2.7224240973925e-05	0.00273452376004758	0.00241356428751288	NLRC4/SERPINB1/FZD5/CCL3/TLR8/AIM2/MNDA	7
TCN1		BP	GO:0034341	response to interferon-gamma	9/155	202/18866	4.52199263155745e-05	0.00437987286313707	0.00386579370081265	CCL4/FCGR1B/SOCS3/RAB20/CCL3/CCL3L1/CCL3L3/FCGR1A/NMI	9
UPP1		BP	GO:0045766	positive regulation of angiogenesis	9/155	208/18866	5.67449938802346e-05	0.00514488024021631	0.0045410098068048	ANXA3/ANXA1/ADM/C3AR1/HIF1A/C5AR1/THBS1/ADAM12/CYBB	9
PYGL		BP	GO:1905523	positive regulation of macrophage migration	4/155	26/18866	5.6912392037791e-05	0.00514488024021631	0.0045410098068048	CCL3/C3AR1/C5AR1/THBS1	4
CST7		BP	GO:0071675	regulation of mononuclear cell migration	5/155	51/18866	6.07711909544347e-05	0.00531649902801377	0.00469248516911322	PDGFD/C3AR1/C5AR1/CCR1/THBS1	5
NOV		BP	GO:0031349	positive regulation of defense response	12/155	385/18866	8.30389981298936e-05	0.00692627231571108	0.00611331441000117	S100A12/PLSCR1/NLRC4/IL18RAP/CCL3/LDLR/S100A9/TLR8/AIM2/CLEC4E/OSM/MNDA	12
SLC2A14		BP	GO:0070673	response to interleukin-18	3/155	11/18866	8.55112107618332e-05	0.00692627231571108	0.00611331441000117	IL18R1/IL18RAP/ALOX5	3
GALNT14		BP	GO:0070098	chemokine-mediated signaling pathway	6/155	88/18866	8.68337974683543e-05	0.00692627231571108	0.00611331441000117	CCL4/CCL3/CCL3L1/CCL3L3/HIF1A/CCR1	6
IL11RA		BP	GO:0060670	branching involved in labyrinthine layer morphogenesis	3/155	12/18866	0.000113327902832069	0.00878129349944486	0.00775060604631952	FZD5/SOCS3/ADM	3
SLC22A4		BP	GO:0045765	regulation of angiogenesis	12/155	403/18866	0.000127625270757356	0.00961443706372079	0.00848596098544523	ANXA3/ALOX5/ANXA1/PROK2/ADM/C3AR1/HIF1A/C5AR1/ADAMTS1/THBS1/ADAM12/CYBB	12
KIF21A		BP	GO:0002690	positive regulation of leukocyte chemotaxis	6/155	96/18866	0.000140751225164391	0.00985747168928371	0.00870046988877161	CCL4/CCL3/C3AR1/C5AR1/CCR1/THBS1	6
SIGLEC5		BP	GO:0002430	complement receptor mediated signaling pathway	3/155	13/18866	0.000146438825188972	0.00985747168928371	0.00870046988877161	CR1/C3AR1/C5AR1	3
HOPX		BP	GO:0002831	regulation of response to biotic stimulus	12/155	409/18866	0.000146464712995722	0.00985747168928371	0.00870046988877161	PLSCR1/NLRC4/CR1/IL18RAP/SOCS3/TLR8/FGL2/AIM2/CLEC4E/NMI/LY96/MNDA	12
IL18RAP		BP	GO:1990868	response to chemokine	6/155	97/18866	0.000149025198842416	0.00985747168928371	0.00870046988877161	CCL4/CCL3/CCL3L1/CCL3L3/HIF1A/CCR1	6
PIK3AP1		BP	GO:1990869	cellular response to chemokine	6/155	97/18866	0.000149025198842416	0.00985747168928371	0.00870046988877161	CCL4/CCL3/CCL3L1/CCL3L3/HIF1A/CCR1	6
BASP1		BP	GO:0002687	positive regulation of leukocyte migration	7/155	142/18866	0.000173634714868737	0.011211841588667	0.00989587322334609	CCL4/PDGFD/CCL3/C3AR1/C5AR1/CCR1/THBS1	7
YOD1		BP	GO:0050921	positive regulation of chemotaxis	7/155	144/18866	0.000189300005252496	0.0119391073080179	0.0105377775261732	CCL4/PDGFD/CCL3/C3AR1/C5AR1/CCR1/THBS1	7
RNASE2		BP	GO:0050727	regulation of inflammatory response	12/155	425/18866	0.000208762861791925	0.012867383663175	0.0113570992276277	S100A12/MMP9/CST7/PIK3AP1/SOCS3/ALOX5/ANXA1/CCL3/LDLR/S100A9/TNFAIP6/OSM	12
BCL2A1		BP	GO:0045088	regulation of innate immune response	10/155	307/18866	0.000230989601829165	0.0139209733369044	0.0122870258376496	PLSCR1/NLRC4/CR1/IL18RAP/SOCS3/TLR8/AIM2/CLEC4E/NMI/MNDA	10
FZD5		BP	GO:0030099	myeloid cell differentiation	12/155	431/18866	0.000237350144517635	0.0139933389550397	0.0123508976803913	MMP9/CLEC5A/TGFBR3/CCL3/ACTN1/HIF1A/CTNNBIP1/CCR1/THBS1/ZBTB16/EVI2B/SNX10	12
PLAC8		BP	GO:0002460	adaptive immune response based on somatic recombination of immune receptors built from immunoglobulin superfamily domains	11/155	370/18866	0.000248188729853402	0.0141110436327391	0.0124547869976901	RAB27A/CR1/IL18R1/IL18RAP/FZD5/ANXA1/BCL3/TLR8/FGL2/TNFSF13B/C1QB	11
FCAR		BP	GO:0030217	T cell differentiation	9/155	253/18866	0.00024975298465025	0.0141110436327391	0.0124547869976901	CR1/IL18R1/FZD5/ANXA1/BCL3/FGL2/CLEC4E/LILRB2/ZBTB16	9
CCL4		BP	GO:0002286	T cell activation involved in immune response	6/155	109/18866	0.000281715154612186	0.0155920714144541	0.0137619819890035	RAB27A/IL18R1/ANXA1/BCL3/FGL2/CLEC4E	6
DRAM1		BP	GO:0002292	T cell differentiation involved in immune response	5/155	71/18866	0.000295222009727516	0.0160128418076204	0.014133365265692	IL18R1/ANXA1/BCL3/FGL2/CLEC4E	5
DOK3		BP	GO:0048608	reproductive structure development	12/155	443/18866	0.000304639802521589	0.0161161450397668	0.0142245434794402	PTCH1/BASP1/FZD5/SOCS3/ANXA1/FOSL1/ADM/HIF1A/TPPP3/ADAMTS1/CTSB/CRIP1	12
FGFBP2		BP	GO:0001890	placenta development	7/155	156/18866	0.000309011630556001	0.0161161450397668	0.0142245434794402	FZD5/SOCS3/FOSL1/ADM/HIF1A/TPPP3/CTSB	7
GCA		BP	GO:0050663	cytokine secretion	5/155	72/18866	0.000315172451239864	0.0161273148634436	0.0142344022665233	S100A12/CLEC5A/TLR8/CLEC4E/TLR1	5
TP53I3		BP	GO:0061458	reproductive system development	12/155	447/18866	0.000330398782438269	0.0165933610735664	0.0146457471981408	PTCH1/BASP1/FZD5/SOCS3/ANXA1/FOSL1/ADM/HIF1A/TPPP3/ADAMTS1/CTSB/CRIP1	12
GZMB		BP	GO:0060644	mammary gland epithelial cell differentiation	3/155	17/18866	0.000339870127677914	0.0167586870229546	0.0147916683318579	PTCH1/ZNF703/HIF1A	3
FCGR1B		BP	GO:0002685	regulation of leukocyte migration	8/155	212/18866	0.000373434893010941	0.0179900852130247	0.015878533525236	CCL4/PDGFD/ANXA1/CCL3/C3AR1/C5AR1/CCR1/THBS1	8
SMPDL3A		BP	GO:0031100	animal organ regeneration	5/155	75/18866	0.000381185525734917	0.0179900852130247	0.015878533525236	ANXA3/PTCH1/TGFBR3/ADM/C5AR1	5
SOCS3		BP	GO:0048246	macrophage chemotaxis	4/155	42/18866	0.00038474371030805	0.0179900852130247	0.015878533525236	CCL3/C3AR1/C5AR1/THBS1	4
TMEM2		BP	GO:0150077	regulation of neuroinflammatory response	4/155	43/18866	0.000421511822280675	0.0193752552885625	0.0171011219244648	MMP9/CST7/CCL3/LDLR	4
PDGFD		BP	GO:0002683	negative regulation of immune system process	12/155	463/18866	0.000452742680614354	0.020152804783749	0.0177874080415483	SAMSN1/CR1/CST7/ANXA1/CCL3/LDLR/FGL2/LILRB2/THBS1/ZBTB16/NMI/MNDA	12
MGAM		BP	GO:0042088	T-helper 1 type immune response	4/155	44/18866	0.000460720463345293	0.020152804783749	0.0177874080415483	IL18R1/IL18RAP/ANXA1/BCL3	4
GJB6		BP	GO:1905521	regulation of macrophage migration	4/155	44/18866	0.000460720463345293	0.020152804783749	0.0177874080415483	CCL3/C3AR1/C5AR1/THBS1	4
ALOX5		BP	GO:0010759	positive regulation of macrophage chemotaxis	3/155	19/18866	0.00047850961986563	0.0205986998265966	0.0181809670104335	C3AR1/C5AR1/THBS1	3
FAM20A		BP	GO:0002577	regulation of antigen processing and presentation	3/155	20/18866	0.00055957026573654	0.0234361896425775	0.0206854119108916	FGL2/LILRB2/THBS1	3
RAB20		BP	GO:0002688	regulation of leukocyte chemotaxis	6/155	124/18866	0.000561708085091274	0.0234361896425775	0.0206854119108916	CCL4/CCL3/C3AR1/C5AR1/CCR1/THBS1	6
ANXA1		BP	GO:0048660	regulation of smooth muscle cell proliferation	7/155	173/18866	0.000575520067391552	0.0236486427691801	0.0208729287599424	MMP9/PDGFD/ADAMTS1/CTNNBIP1/THBS1/SOD2/NAMPT	7
CCL3		BP	GO:0048659	smooth muscle cell proliferation	7/155	175/18866	0.000616188377218675	0.024786580802775	0.0218773035031479	MMP9/PDGFD/ADAMTS1/CTNNBIP1/THBS1/SOD2/NAMPT	7
CCL3L1		BP	GO:0009615	response to virus	10/155	349/18866	0.000632762931545192	0.024786580802775	0.0218773035031479	PLSCR1/LCN2/RNASE2/CCL4/MLKL/BCL3/TLR8/FGL2/FOSL1/AIM2	10
CCL3L3		BP	GO:0030502	negative regulation of bone mineralization	3/155	21/18866	0.000648911223081498	0.024786580802775	0.0218773035031479	CCL3/HIF1A/CCR1	3
QPCT		BP	GO:0060713	labyrinthine layer morphogenesis	3/155	21/18866	0.000648911223081498	0.024786580802775	0.0218773035031479	FZD5/SOCS3/ADM	3
LDLR		BP	GO:1903978	regulation of microglial cell activation	3/155	21/18866	0.000648911223081498	0.024786580802775	0.0218773035031479	CST7/CCL3/LDLR	3
FCGR1A		BP	GO:1902105	regulation of leukocyte differentiation	9/155	290/18866	0.000672597551207967	0.0253345077621668	0.0223609185884052	CR1/ANXA1/CCL3/FGL2/LILRB2/CTNNBIP1/CCR1/ZBTB16/EVI2B	9
DEGS1		BP	GO:0002237	response to molecule of bacterial origin	10/155	356/18866	0.000736980056615491	0.0273793138841262	0.024165719520456	LCN2/FZD5/GJB6/CCL3/S100A9/ADM/C5AR1/LILRB2/TLR1/LY96	10
MLKL		BP	GO:0002695	negative regulation of leukocyte activation	7/155	184/18866	0.000828342060632643	0.0303576171410234	0.0267944501547458	SAMSN1/CST7/ANXA1/LDLR/FGL2/LILRB2/MNDA	7
GLT1D1		BP	GO:1903706	regulation of hemopoiesis	12/155	498/18866	0.000858079571603875	0.0310281573091961	0.0273862869589784	CR1/ANXA1/CCL3/FGL2/OSM/HIF1A/LILRB2/CTNNBIP1/CCR1/THBS1/ZBTB16/EVI2B	12
BCL3		BP	GO:0002449	lymphocyte mediated immunity	10/155	366/18866	0.000910094287464767	0.0324759961526901	0.0286641884999291	RAB27A/CR1/IL18R1/IL18RAP/FZD5/GZMB/BCL3/TLR8/FGL2/C1QB	10
MIR8085		BP	GO:0033002	muscle cell proliferation	8/155	244/18866	0.000939397127451237	0.0330862988265942	0.0292028580700494	MMP9/TGFBR3/PDGFD/ADAMTS1/CTNNBIP1/THBS1/SOD2/NAMPT	8
FCGR1C		BP	GO:0098581	detection of external biotic stimulus	3/155	24/18866	0.000969843548128349	0.0337207141349241	0.029762810100457	NLRC4/TLR1/LY96	3
SLC1A3		BP	GO:0034599	cellular response to oxidative stress	9/155	310/18866	0.00107621524614793	0.0369455157918124	0.0326091068586327	MMP9/LCN2/IL18RAP/PDGFD/ALOX5/ANXA1/HIF1A/SOD2/CYBB	9
PROK2		BP	GO:0060669	embryonic placenta morphogenesis	3/155	25/18866	0.00109548600357221	0.0371369755210981	0.0327780943700423	FZD5/SOCS3/ADM	3
S100A9		BP	GO:0002833	positive regulation of response to biotic stimulus	8/155	251/18866	0.0011263664008926	0.0376302401324503	0.0332134629953392	PLSCR1/NLRC4/IL18RAP/TLR8/AIM2/CLEC4E/LY96/MNDA	8
TLR8		BP	GO:0006959	humoral immune response	10/155	377/18866	0.00113778749663013	0.0376302401324503	0.0332134629953392	S100A12/CR1/LCN2/ALOX5/BCL3/S100A9/CFD/C3AR1/C5AR1/C1QB	10
ELOVL4		BP	GO:1905517	macrophage migration	4/155	57/18866	0.0012342986640539	0.0403303370712551	0.035596641243609	CCL3/C3AR1/C5AR1/THBS1	4
CDC25B		BP	GO:0002221	pattern recognition receptor signaling pathway	7/155	201/18866	0.00138360578928767	0.0432753698230088	0.0381960064343743	PIK3AP1/S100A9/TLR8/CLEC4E/CTSB/TLR1/LY96	7
TFF3		BP	GO:0031099	regeneration	7/155	201/18866	0.00138360578928767	0.0432753698230088	0.0381960064343743	ANXA3/PTCH1/TGFBR3/ANXA1/ADM/C5AR1/MUSTN1	7
FGL2		BP	GO:0006636	unsaturated fatty acid biosynthetic process	4/155	59/18866	0.00140421553997964	0.0432753698230088	0.0381960064343743	ALOX5/ANXA1/DEGS1/ELOVL4	4
FOSL1		BP	GO:0043030	regulation of macrophage activation	4/155	59/18866	0.00140421553997964	0.0432753698230088	0.0381960064343743	CST7/CCL3/LDLR/THBS1	4
ZNF703		BP	GO:0050707	regulation of cytokine secretion	4/155	59/18866	0.00140421553997964	0.0432753698230088	0.0381960064343743	CLEC5A/TLR8/CLEC4E/TLR1	4
mir-223		BP	GO:1903708	positive regulation of hemopoiesis	7/155	204/18866	0.00150624101192946	0.0458980407230641	0.0405108463764353	ANXA1/HIF1A/LILRB2/CTNNBIP1/CCR1/ZBTB16/EVI2B	7
AIM2		BP	GO:0010575	positive regulation of vascular endothelial growth factor production	3/155	28/18866	0.00153247123455563	0.0461784665346096	0.0407583577471286	C3AR1/HIF1A/C5AR1	3
S100P		BP	GO:0048661	positive regulation of smooth muscle cell proliferation	5/155	103/18866	0.00160892004272763	0.047650422892704	0.0420575460557401	MMP9/PDGFD/ADAMTS1/THBS1/NAMPT	5
ZNF281		BP	GO:0002224	toll-like receptor signaling pathway	6/155	152/18866	0.0016164597736463	0.047650422892704	0.0420575460557401	PIK3AP1/S100A9/TLR8/CTSB/TLR1/LY96	6
ADM		BP	GO:0050866	negative regulation of cell activation	7/155	207/18866	0.00163719985499866	0.0477428602877029	0.0421391337890997	SAMSN1/CST7/ANXA1/LDLR/FGL2/LILRB2/MNDA	7
FAM117A		BP	GO:0001655	urogenital system development	9/155	330/18866	0.00165719759831238	0.0478119136874806	0.0422000821787497	MMP9/PTCH1/BASP1/PDGFD/ANXA1/ADAMTS1/CRIP1/CTNNBIP1/ZBTB16	9
CLEC4E		BP	GO:0031348	negative regulation of defense response	8/155	269/18866	0.00174592508682169	0.0494096240786235	0.0436102643823901	CR1/CST7/SOCS3/ALOX5/LDLR/FGL2/TNFAIP6/NMI	8
TNFAIP6		BP	GO:0002697	regulation of immune effector process	11/155	470/18866	0.00177107954903027	0.0494096240786235	0.0436102643823901	CD177/CR1/IL18R1/IL18RAP/FZD5/ANXA1/FGL2/AIM2/C3AR1/C5AR1/C1QB	11
ANKRD33B		BP	GO:0051091	positive regulation of DNA-binding transcription factor activity	8/155	270/18866	0.00178695293055916	0.0494096240786235	0.0436102643823901	S100A12/ANXA3/NLRC4/IL18R1/IL18RAP/S100A9/FOSL1/AIM2	8
CFD		BP	GO:0070555	response to interleukin-1	7/155	211/18866	0.00182541793308557	0.0494096240786235	0.0436102643823901	LCN2/CCL4/ANXA1/CCL3/CCL3L1/CCL3L3/HIF1A	7
ACTN1		BP	GO:0030278	regulation of ossification	7/155	212/18866	0.00187499784177105	0.0494096240786235	0.0436102643823901	PTCH1/ALOX5/CCL3/HIF1A/CTNNBIP1/CCR1/ZBTB16	7
LMNB1		BP	GO:0010758	regulation of macrophage chemotaxis	3/155	30/18866	0.00187654545726335	0.0494096240786235	0.0436102643823901	C3AR1/C5AR1/THBS1	3
OSM		BP	GO:0070168	negative regulation of biomineral tissue development	3/155	30/18866	0.00187654545726335	0.0494096240786235	0.0436102643823901	CCL3/HIF1A/CCR1	3
GALNT6		BP	GO:0070723	response to cholesterol	3/155	30/18866	0.00187654545726335	0.0494096240786235	0.0436102643823901	GRAMD1C/PTCH1/CCL3	3
CCDC71L		BP	GO:0110150	negative regulation of biomineralization	3/155	30/18866	0.00187654545726335	0.0494096240786235	0.0436102643823901	CCL3/HIF1A/CCR1	3
FAM101B		CC	GO:0070820	tertiary granule	17/156	164/19559	1.72891776859383e-14	4.01108922313768e-12	3.40323813396891e-12	MCEMP1/CD177/GPR84/SLC2A3/MMP9/CR1/CLEC5A/TCN1/SIGLEC5/FCAR/DOK3/MGAM/QPCT/TNFAIP6/LILRB2/DSC1/CYBB	17
C3AR1		CC	GO:0034774	secretory granule lumen	19/156	322/19559	1.22168568129071e-11	9.76201627310503e-10	8.28265446039311e-10	GYG1/S100A12/RAB27A/SERPINB1/LCN2/TCN1/PYGL/RNASE2/PLAC8/GCA/ALOX5/QPCT/S100A9/S100P/CFD/ACTN1/IMPDH1/THBS1/MNDA	19
ACP6		CC	GO:0060205	cytoplasmic vesicle lumen	19/156	326/19559	1.5137634059851e-11	9.76201627310503e-10	8.28265446039311e-10	GYG1/S100A12/RAB27A/SERPINB1/LCN2/TCN1/PYGL/RNASE2/PLAC8/GCA/ALOX5/QPCT/S100A9/S100P/CFD/ACTN1/IMPDH1/THBS1/MNDA	19
ERO1L		CC	GO:0031983	vesicle lumen	19/156	328/19559	1.68310625398363e-11	9.76201627310503e-10	8.28265446039311e-10	GYG1/S100A12/RAB27A/SERPINB1/LCN2/TCN1/PYGL/RNASE2/PLAC8/GCA/ALOX5/QPCT/S100A9/S100P/CFD/ACTN1/IMPDH1/THBS1/MNDA	19
HIF1A		CC	GO:0042581	specific granule	14/156	160/19559	3.95379905516012e-11	1.78672891958999e-09	1.51596328477009e-09	MCEMP1/CD177/GPR84/ANXA3/SLC2A3/RAB27A/CLEC5A/LCN2/TCN1/FCAR/QPCT/DEGS1/C3AR1/CYBB	14
C2orf40		CC	GO:0030667	secretory granule membrane	18/156	306/19559	4.62085065411204e-11	1.78672891958999e-09	1.51596328477009e-09	MCEMP1/CD177/GPR84/SLC2A3/RAB27A/CR1/CLEC5A/RAB31/SIGLEC5/FCAR/DOK3/MGAM/DEGS1/C3AR1/C5AR1/LILRB2/DSC1/CYBB	18
STARD9		CC	GO:0070821	tertiary granule membrane	10/156	73/19559	3.14678113224135e-10	1.04293317525713e-08	8.84884318389672e-09	MCEMP1/CD177/GPR84/SLC2A3/CLEC5A/SIGLEC5/FCAR/MGAM/LILRB2/CYBB	10
CRY2		CC	GO:0101002	ficolin-1-rich granule	11/156	124/19559	4.54466851961029e-09	1.17151455172176e-07	9.9398013235921e-08	GYG1/MMP9/PYGL/ALOX5/QPCT/FGL2/TNFAIP6/CFD/IMPDH1/CTSB/MNDA	11
TEF		CC	GO:1904813	ficolin-1-rich granule lumen	11/156	124/19559	4.54466851961029e-09	1.17151455172176e-07	9.9398013235921e-08	GYG1/MMP9/PYGL/ALOX5/QPCT/FGL2/TNFAIP6/CFD/IMPDH1/CTSB/MNDA	11
NEK6		CC	GO:0101003	ficolin-1-rich granule membrane	8/156	61/19559	2.81471368033013e-08	6.5301357383659e-07	5.54054166549194e-07	SLC2A3/CR1/SIGLEC5/FCAR/DOK3/MGAM/LILRB2/DSC1	8
MIR4454		CC	GO:0035579	specific granule membrane	9/156	91/19559	4.64859253796458e-08	9.80430426188893e-07	8.31853401530504e-07	MCEMP1/CD177/GPR84/SLC2A3/CLEC5A/FCAR/DEGS1/C3AR1/CYBB	9
NFIL3		CC	GO:0030666	endocytic vesicle membrane	10/156	164/19559	7.99566155112804e-07	1.54582789988475e-05	1.31156904391311e-05	ANXA3/RAB31/PTCH1/FZD5/FCGR1B/RAB20/LDLR/FCGR1A/TLR1/CYBB	10
ABHD12B		CC	GO:0030139	endocytic vesicle	10/156	313/19559	0.000213475083649121	0.00380970918512278	0.00323237576051706	ANXA3/RAB31/PTCH1/FZD5/FCGR1B/RAB20/LDLR/FCGR1A/TLR1/CYBB	10
RAI2		CC	GO:0030669	clathrin-coated endocytic vesicle membrane	4/156	40/19559	0.000284557513730111	0.00471552451324183	0.00400092143364892	FZD5/FCGR1B/LDLR/FCGR1A	4
CCDC64		CC	GO:0030670	phagocytic vesicle membrane	5/156	77/19559	0.000376643318461152	0.00582541665886581	0.00494261758261301	ANXA3/RAB31/RAB20/TLR1/CYBB	5
ARHGAP29		CC	GO:0005775	vacuolar lumen	7/156	173/19559	0.00048368590538243	0.00700845426417811	0.00594637453448869	GYG1/RNASE2/PLAC8/GCA/IMPDH1/CTSB/MNDA	7
IMPDH1		CC	GO:0036019	endolysosome	3/156	20/19559	0.000513550527978568	0.00700845426417811	0.00594637453448869	LDLR/TLR8/CTSB	3
TPM4		CC	GO:0035578	azurophil granule lumen	5/156	91/19559	0.000810782022900003	0.0104500794062667	0.00886644668317547	RNASE2/PLAC8/GCA/IMPDH1/MNDA	5
C5AR1		CC	GO:1904724	tertiary granule lumen	4/156	55/19559	0.000967961130703533	0.0118193148591168	0.0100281845673995	MMP9/TCN1/QPCT/TNFAIP6	4
EXOSC7		CC	GO:0045334	clathrin-coated endocytic vesicle	4/156	59/19559	0.00126025822236034	0.0146189953793799	0.0124035940832307	FZD5/FCGR1B/LDLR/FCGR1A	4
FCGBP		CC	GO:0035580	specific granule lumen	4/156	62/19559	0.00151641856533838	0.0155237070295225	0.0131712033326711	RAB27A/LCN2/TCN1/QPCT	4
NRCAM		CC	GO:0005766	primary lysosome	6/156	155/19559	0.00153898819689231	0.0155237070295225	0.0131712033326711	RNASE2/PLAC8/GCA/C3AR1/IMPDH1/MNDA	6
TPPP3		CC	GO:0042582	azurophil granule	6/156	155/19559	0.00153898819689231	0.0155237070295225	0.0131712033326711	RNASE2/PLAC8/GCA/C3AR1/IMPDH1/MNDA	6
TRAPPC6A		CC	GO:0031901	early endosome membrane	6/156	161/19559	0.00186594263102511	0.0180374454332428	0.0153040031579691	RAB31/FZD5/FCGR1B/ANXA1/FCGR1A/STEAP4	6
ADAMTS1		CC	GO:0062023	collagen-containing extracellular matrix	10/156	427/19559	0.00229497103668562	0.0212973312204426	0.0180698772151668	PLSCR1/MMP9/SERPINB1/ANXA1/S100A9/FGL2/ADAMTS1/CTSB/C1QB/THBS1	10
GNA15		CC	GO:0045177	apical part of cell	10/156	433/19559	0.00253786051417355	0.0220774238515018	0.0187317525418822	RAB27A/PTCH1/SLC22A4/MGAM/GJB6/ANXA1/LDLR/C5AR1/CTSB/SNX10	10
LILRB2		CC	GO:0030665	clathrin-coated vesicle membrane	5/156	118/19559	0.00256935536202823	0.0220774238515018	0.0187317525418822	NCALD/FZD5/FCGR1B/LDLR/FCGR1A	5
TNFSF13B		CC	GO:0031313	extrinsic component of endosome membrane	2/156	10/19559	0.0027274113310107	0.0225985510283744	0.0191739067255264	ANXA1/SNX10	2
CTSB		CC	GO:0030136	clathrin-coated vesicle	6/156	194/19559	0.00468857495665919	0.0375085996532736	0.0318244470742385	RAB27A/NCALD/FZD5/FCGR1B/LDLR/FCGR1A	6
FKBP11		CC	GO:0045335	phagocytic vesicle	5/156	140/19559	0.00532734418686296	0.0400658597492618	0.0339941731992375	ANXA3/RAB31/RAB20/TLR1/CYBB	5
FA2H		CC	GO:0036020	endolysosome membrane	2/156	14/19559	0.00540120188349858	0.0400658597492618	0.0339941731992375	LDLR/TLR8	2
ATP13A3		CC	GO:0001533	cornified envelope	3/156	45/19559	0.00552632548265679	0.0400658597492618	0.0339941731992375	ANXA1/DSC1/DSC2	3
VNN2		CC	GO:0009897	external side of plasma membrane	9/156	417/19559	0.00636680759613948	0.0447605867364957	0.0379774488190776	TGFBR3/IL11RA/ANXA1/LDLR/TLR8/NRCAM/CTSB/CCR1/THBS1	9
TMEM255A		MF	GO:0140375	immune receptor activity	9/154	135/18352	2.07404942209912e-06	0.000819249521729153	0.000724825692775693	CR1/IL18R1/IL11RA/IL18RAP/FCGR1B/C3AR1/C5AR1/LILRB2/CCR1	9
CRIP1		MF	GO:0019865	immunoglobulin binding	4/154	24/18352	4.44572400116565e-05	0.00793930060631219	0.00702424464036148	FCER1A/FCAR/FCGR1B/FCGR1A	4
TLR1		MF	GO:0048306	calcium-dependent protein binding	6/154	85/18352	8.02225776126326e-05	0.00793930060631219	0.00702424464036148	CD177/S100A12/ANXA3/ANXA1/S100A9/S100P	6
C1QB		MF	GO:0050786	RAGE receptor binding	3/154	11/18352	9.10077528883743e-05	0.00793930060631219	0.00702424464036148	S100A12/S100A9/S100P	3
MARCH3		MF	GO:0004875	complement receptor activity	3/154	12/18352	0.000120596971235122	0.00793930060631219	0.00702424464036148	CR1/C3AR1/C5AR1	3
DDX60L		MF	GO:0035325	Toll-like receptor binding	3/154	12/18352	0.000120596971235122	0.00793930060631219	0.00702424464036148	S100A9/TLR1/LY96	3
CTNNBIP1		MF	GO:0003953	NAD+ nucleosidase activity	3/154	16/18352	0.000299494596470586	0.0131444850673202	0.0116294977810801	IL18R1/IL18RAP/TLR1	3
CCR1		MF	GO:0050135	NAD(P)+ nucleosidase activity	3/154	16/18352	0.000299494596470586	0.0131444850673202	0.0116294977810801	IL18R1/IL18RAP/TLR1	3
NABP1		MF	GO:0061809	NAD+ nucleotidase, cyclic ADP-ribose generating	3/154	16/18352	0.000299494596470586	0.0131444850673202	0.0116294977810801	IL18R1/IL18RAP/TLR1	3
THRB		MF	GO:0048020	CCR chemokine receptor binding	4/154	47/18352	0.000642421598174678	0.0253756531278998	0.0224509442730519	CCL4/CCL3/CCL3L1/CCL3L3	4
MPP7		MF	GO:0008009	chemokine activity	4/154	49/18352	0.000753272617190786	0.0270493348900328	0.0239317233404154	CCL4/CCL3/CCL3L1/CCL3L3	4
THBS1		MF	GO:0038187	pattern recognition receptor activity	3/154	23/18352	0.000907217799947767	0.0298625859149473	0.0264207289107595	TLR8/CLEC4E/LY96	3
KCNJ15
DSC1
PDSS1
LINC00968
DSC2
ZBTB16
MUSTN1
MXD1
EVI2B
RANBP1		BP	GO:0031663	lipopolysaccharide-mediated signaling pathway	5/142	59/18866	8.1283254688567e-05	0.00146412748635229	0.00105814443478654	HCK/LILRA2/LYN/TLR2/CD14	5
NMI		BP	GO:0002285	lymphocyte activation involved in immune response	8/142	187/18866	8.6839537942262e-05	0.00155437311310489	0.00112336615120278	FCER1G/IL4R/SLC11A1/JAK3/LILRB1/ICAM1/PTPRC/CORO1A	8
CYB5R4		BP	GO:0033004	negative regulation of mast cell activation	3/142	12/18866	8.73885521401769e-05	0.0015544238711934	0.00112340283474938	CD300A/CD300LF/HMOX1	3
LY96		BP	GO:0006949	syncytium formation	5/142	60/18866	8.81398240774446e-05	0.00155804931257396	0.00112602298952159	IL4R/PLEKHO1/SBNO2/CD53/TYROBP	5
PAIP2B		BP	GO:0032956	regulation of actin cytoskeleton organization	11/142	360/18866	9.00541992664232e-05	0.00157235736878675	0.0011363636123125	RAC2/GSN/HCK/ARPC1B/PLEK/HCLS1/COTL1/PFN1/ICAM1/GMFG/CORO1A	11
FAM63B		BP	GO:0070997	neuron death	11/142	360/18866	9.00541992664232e-05	0.00157235736878675	0.0011363636123125	ARMCX5-GPRASP2/ARRB2/BAX/TNFRSF1B/SORL1/ADAM8/ITGB2/HMOX1/TYROBP/CORO1A/NQO1	11
BOLA2B		BP	GO:0042100	B cell proliferation	6/142	97/18866	9.2108101802124e-05	0.00158872519835664	0.00114819286074227	BAX/CD300A/LYN/TYROBP/SASH3/PTPRC	6
ADAM12		BP	GO:0046634	regulation of alpha-beta T cell activation	6/142	97/18866	9.2108101802124e-05	0.00158872519835664	0.00114819286074227	IL4R/JAK3/LILRB1/CD300A/SASH3/PTPRC	6
STEAP4		BP	GO:0030316	osteoclast differentiation	6/142	98/18866	9.75137635137598e-05	0.00167183235518169	0.00120825550986612	FCER1G/OSCAR/SBNO2/LILRB1/TCIRG1/TYROBP	6
PTENP1		BP	GO:0030888	regulation of B cell proliferation	5/142	62/18866	0.000103180355390089	0.00175839096670775	0.00127081257127157	CD300A/LYN/TYROBP/SASH3/PTPRC	5
LOC100129518		BP	GO:0051656	establishment of organelle localization	12/142	432/18866	0.000106128768237779	0.00179787187145666	0.00129934594697131	FCER1G/IL4R/RAC2/FGR/SERPINA1/LAT2/CD300A/LYN/MX2/HMOX1/MYO1F/TCIRG1	12
SOD2		BP	GO:0002702	positive regulation of production of molecular mediator of immune response	6/142	100/18866	0.00010908142410479	0.00183695700001321	0.00132759328994556	FCER1G/IL4R/LILRB1/FFAR2/SASH3/PTPRC	6
SNX10		BP	GO:0052548	regulation of endopeptidase activity	12/142	434/18866	0.00011083205393545	0.00185545897353113	0.00134096491263077	TIMP1/GSN/SERPINA1/ARRB2/RPS6KA1/BAX/SORL1/CSTB/LYN/GPX1/BCL2L12/PLAUR	12
CTB-167B5.2		BP	GO:0002460	adaptive immune response based on somatic recombination of immune receptors built from immunoglobulin superfamily domains	11/142	370/18866	0.000114690372234232	0.00190715358477998	0.00137832529668975	FCER1G/IL4R/SLC11A1/JAK3/LILRB1/TNFRSF1B/TCIRG1/ICAM1/CD1A/SASH3/PTPRC	11
CYBB		BP	GO:0032637	interleukin-8 production	6/142	101/18866	0.000115260160429429	0.00190715358477998	0.00137832529668975	LILRA2/FCN1/TLR2/CD14/FFAR2/PTPRC	6
NAMPT		BP	GO:0050715	positive regulation of cytokine secretion	4/142	34/18866	0.000119703714778477	0.00195917535386292	0.00141592212207277	FGR/C1QTNF3/SORL1/CD14	4
G0S2		BP	GO:0046631	alpha-beta T cell activation	7/142	146/18866	0.000119780924656412	0.00195917535386292	0.00141592212207277	IL4R/JAK3/LILRB1/CD300A/TCIRG1/SASH3/PTPRC	7
MNDA		BP	GO:0002833	positive regulation of response to biotic stimulus	9/142	251/18866	0.000121562870029208	0.00197695958916073	0.00142877502578691	FCER1G/FPR2/HCK/LILRA2/LYN/ADAM8/FCN1/CYBA/FFAR2	9
MPZL3		BP	GO:1902903	regulation of supramolecular fiber organization	11/142	373/18866	0.000123119314109132	0.00199089527246925	0.00143884652972035	GSN/HCK/ARPC1B/PLEK/GPX1/HCLS1/COTL1/PFN1/ICAM1/GMFG/CORO1A	11
NPL		BP	GO:0044409	entry into host	7/142	147/18866	0.000124989037363406	0.00200971073636301	0.0014524447160755	GSN/ANPEP/IFITM3/IFITM2/FCN1/ICAM1/ITGA5	7
		BP	GO:0030593	neutrophil chemotaxis	6/142	103/18866	0.000128450491740796	0.00205376460390059	0.00148428303288891	DYSF/FCER1G/RAC2/CXCR1/CSF3R/ITGB2	6
		BP	GO:0031532	actin cytoskeleton reorganization	6/142	105/18866	0.000142810571179921	0.00227060829931875	0.00164099885966225	GSN/HCK/PLEK/HCLS1/GMFG/SHC1	6
		BP	GO:0031334	positive regulation of protein-containing complex assembly	9/142	257/18866	0.000145256932332172	0.00229667349676312	0.00165983652501207	GSN/HCK/ARPC1B/BAX/PLEK/PFN1/ICAM1/GMFG/CORO1A	9
		BP	GO:0070613	regulation of protein processing	5/142	67/18866	0.000149423527779019	0.00233713449093215	0.00168907822438932	GSN/ENO1/ADAM8/CLEC3B/BCL2L12	5
		BP	GO:0010951	negative regulation of endopeptidase activity	9/142	258/18866	0.000149558084283951	0.00233713449093215	0.00168907822438932	TIMP1/SERPINA1/ARRB2/RPS6KA1/SORL1/CSTB/GPX1/BCL2L12/PLAUR	9
		BP	GO:0002755	MyD88-dependent toll-like receptor signaling pathway	4/142	36/18866	0.000150279554406389	0.00233713449093215	0.00168907822438932	CD300A/CD300LF/TLR2/CD14	4
		BP	GO:0032535	regulation of cellular component size	11/142	383/18866	0.000155141605048658	0.00239963591287218	0.00173424883446841	GSN/HCK/ARPC1B/PLEK/HCLS1/COTL1/TNFRSF12A/PFN1/ICAM1/GMFG/CORO1A	11
		BP	GO:0002262	myeloid cell homeostasis	7/142	154/18866	0.000166828409289104	0.00254946166184652	0.00184252989874916	FCER1G/JAK3/SPI1/BAX/LYN/HCLS1/HMOX1	7
		BP	GO:0002706	regulation of lymphocyte mediated immunity	7/142	154/18866	0.000166828409289104	0.00254946166184652	0.00184252989874916	FCER1G/LILRB1/ARRB2/TNFRSF1B/CD1A/SASH3/PTPRC	7
		BP	GO:0090322	regulation of superoxide metabolic process	4/142	37/18866	0.000167515576516268	0.00254946166184652	0.00184252989874916	FPR2/CYBA/ITGB2/TYROBP	4
		BP	GO:1903317	regulation of protein maturation	5/142	69/18866	0.000171801908716735	0.00260078846919057	0.00187962446602743	GSN/ENO1/ADAM8/CLEC3B/BCL2L12	5
		BP	GO:0002286	T cell activation involved in immune response	6/142	109/18866	0.000175336049449164	0.0026402454853562	0.00190814057712986	FCER1G/IL4R/SLC11A1/JAK3/LILRB1/ICAM1	6
		BP	GO:0002281	macrophage activation involved in immune response	3/142	15/18866	0.000177765135158503	0.00264879358461309	0.00191431840231312	DYSF/SBNO2/TYROBP	3
		BP	GO:0034134	toll-like receptor 2 signaling pathway	3/142	15/18866	0.000177765135158503	0.00264879358461309	0.00191431840231312	LYN/TLR2/CYBA	3
		BP	GO:0046596	regulation of viral entry into host cell	4/142	38/18866	0.000186134952920098	0.00275906289588854	0.00199401150222518	GSN/IFITM3/IFITM2/FCN1	4
		BP	GO:0006898	receptor-mediated endocytosis	10/142	328/18866	0.000192761162897869	0.00284247808086702	0.00205429676739806	FCER1G/PDLIM7/FPR2/CXCR1/LILRB1/ARRB2/SORL1/MX2/ITGB2/CD14	10
		BP	GO:0033627	cell adhesion mediated by integrin	5/142	71/18866	0.000196652799358294	0.00288491684007064	0.00208496782390725	FERMT3/LYN/ITGB2/ICAM1/ITGA5	5
		BP	GO:0071375	cellular response to peptide hormone stimulus	10/142	330/18866	0.000202427904099412	0.00294974230453301	0.00213181805047065	PKM/JAK3/SORL1/PIK3R2/SLC39A14/LYN/CYBA/TCIRG1/EIF4EBP1/SHC1	10
		BP	GO:0032675	regulation of interleukin-6 production	7/142	159/18866	0.000203144585976272	0.00294974230453301	0.00213181805047065	FCER1G/C1QTNF3/ARRB2/LILRA2/TLR2/CYBA/TYROBP	7
		BP	GO:1901215	negative regulation of neuron death	8/142	212/18866	0.000206202758561428	0.0029775050522542	0.00215188255801483	ARMCX5-GPRASP2/ARRB2/BAX/TNFRSF1B/SORL1/ADAM8/HMOX1/CORO1A	8
		BP	GO:0010959	regulation of metal ion transport	11/142	396/18866	0.000207148981147692	0.0029775050522542	0.00215188255801483	DYSF/LILRB1/DMD/ARRB2/BAX/LILRA2/LYN/CYBA/FXYD5/ICAM1/CORO1A	11
		BP	GO:0045089	positive regulation of innate immune response	8/142	213/18866	0.000212908188480631	0.00304490806239134	0.00220059561116717	FCER1G/FPR2/HCK/LILRA2/LYN/ADAM8/FCN1/FFAR2	8
		BP	GO:0052547	regulation of peptidase activity	12/142	466/18866	0.000214405025170224	0.00305045621242013	0.0022046053330876	TIMP1/GSN/SERPINA1/ARRB2/RPS6KA1/BAX/SORL1/CSTB/LYN/GPX1/BCL2L12/PLAUR	12
		BP	GO:0002523	leukocyte migration involved in inflammatory response	3/142	16/18866	0.000217583489501506	0.00305045621242013	0.0022046053330876	ADAM8/ITGB2/FFAR2	3
		BP	GO:0033008	positive regulation of mast cell activation involved in immune response	3/142	16/18866	0.000217583489501506	0.00305045621242013	0.0022046053330876	FCER1G/IL4R/FGR	3
		BP	GO:0043306	positive regulation of mast cell degranulation	3/142	16/18866	0.000217583489501506	0.00305045621242013	0.0022046053330876	FCER1G/IL4R/FGR	3
		BP	GO:0043523	regulation of neuron apoptotic process	8/142	214/18866	0.000219791665271503	0.00305135160664731	0.00220525244642114	ARMCX5-GPRASP2/ARRB2/BAX/ADAM8/HMOX1/TYROBP/CORO1A/NQO1	8
		BP	GO:0050870	positive regulation of T cell activation	8/142	214/18866	0.000219791665271503	0.00305135160664731	0.00220525244642114	IL4R/JAK3/LILRB1/LYN/ADAM8/SASH3/PTPRC/CORO1A	8
		BP	GO:0010466	negative regulation of peptidase activity	9/142	272/18866	0.000221864939036952	0.00306518260436488	0.00221524829268372	TIMP1/SERPINA1/ARRB2/RPS6KA1/SORL1/CSTB/GPX1/BCL2L12/PLAUR	9
		BP	GO:0002709	regulation of T cell mediated immunity	5/142	73/18866	0.000224153933664949	0.00306702930389637	0.00221658292703093	LILRB1/TNFRSF1B/CD1A/SASH3/PTPRC	5
		BP	GO:0070227	lymphocyte apoptotic process	5/142	73/18866	0.000224153933664949	0.00306702930389637	0.00221658292703093	JAK3/TSC22D3/BAX/LYN/ADAM8	5
		BP	GO:0034142	toll-like receptor 4 signaling pathway	4/142	40/18866	0.000227782177188106	0.00308699083941595	0.00223100939461433	LILRA2/LYN/ITGB2/CD14	4
		BP	GO:0046636	negative regulation of alpha-beta T cell activation	4/142	40/18866	0.000227782177188106	0.00308699083941595	0.00223100939461433	IL4R/JAK3/LILRB1/CD300A	4
		BP	GO:0031623	receptor internalization	6/142	115/18866	0.000234815318058889	0.00316722462178008	0.00228899541774541	FCER1G/CXCR1/LILRB1/ARRB2/MX2/ITGB2	6
		BP	GO:0038083	peptidyl-tyrosine autophosphorylation	4/142	41/18866	0.000250940968093834	0.00336876412827854	0.00243465070335328	FGR/SLA/HCK/LYN	4
		BP	GO:0051047	positive regulation of secretion	10/142	340/18866	0.000257103842729283	0.00342882728549679	0.00247805914704321	FCER1G/IL4R/FGR/C1QTNF3/SORL1/ADAM8/TLR2/CYBA/ITGB2/CD14	10
		BP	GO:0002758	innate immune response-activating signal transduction	6/142	117/18866	0.000257824679935458	0.00342882728549679	0.00247805914704321	FCER1G/HCK/LILRA2/LYN/FCN1/FFAR2	6
		BP	GO:0030889	negative regulation of B cell proliferation	3/142	17/18866	0.000262754613600751	0.00343027353352173	0.0024791043697531	CD300A/LYN/TYROBP	3
		BP	GO:0032695	negative regulation of interleukin-12 production	3/142	17/18866	0.000262754613600751	0.00343027353352173	0.0024791043697531	JAK3/LILRB1/ARRB2	3
		BP	GO:0070242	thymocyte apoptotic process	3/142	17/18866	0.000262754613600751	0.00343027353352173	0.0024791043697531	JAK3/BAX/ADAM8	3
		BP	GO:2001267	regulation of cysteine-type endopeptidase activity involved in apoptotic signaling pathway	3/142	17/18866	0.000262754613600751	0.00343027353352173	0.0024791043697531	GSN/BAX/PLAUR	3
		BP	GO:0051209	release of sequestered calcium ion into cytosol	6/142	118/18866	0.00026997517507061	0.00350844451256144	0.00253559957744759	DMD/BAX/LYN/CYBA/PTPRC/CORO1A	6
		BP	GO:0042129	regulation of T cell proliferation	7/142	167/18866	0.000274315408261314	0.00354864387232591	0.00256465219015602	RAC2/JAK3/LILRB1/TNFRSF1B/SASH3/PTPRC/CORO1A	7
		BP	GO:0017157	regulation of exocytosis	8/142	222/18866	0.000281711523952845	0.00362251266121264	0.002618038147727	FCER1G/IL4R/RAC2/FGR/CD300A/LYN/ITGB2/HMOX1	8
		BP	GO:0051283	negative regulation of sequestering of calcium ion	6/142	119/18866	0.00028257126169684	0.00362251266121264	0.002618038147727	DMD/BAX/LYN/CYBA/PTPRC/CORO1A	6
		BP	GO:0052126	movement in host environment	7/142	169/18866	0.000294919826374165	0.00376386468995908	0.00272019514153939	GSN/ANPEP/IFITM3/IFITM2/FCN1/ICAM1/ITGA5	7
		BP	GO:2001233	regulation of apoptotic signaling pathway	11/142	413/18866	0.000296866352911917	0.00377179303744338	0.00272592506386225	GSN/ENO1/ARRB2/BAX/GPX1/TNFRSF12A/HMOX1/BCL2L12/ICAM1/PTPRC/PLAUR	11
		BP	GO:0002823	negative regulation of adaptive immune response based on somatic recombination of immune receptors built from immunoglobulin superfamily domains	4/142	43/18866	0.000302261024807117	0.00382326611822691	0.00276312534490342	IL4R/JAK3/LILRB1/PTPRC	4
		BP	GO:0032635	interleukin-6 production	7/142	170/18866	0.000305678528922382	0.00384938536864203	0.00278200207505512	FCER1G/C1QTNF3/ARRB2/LILRA2/TLR2/CYBA/TYROBP	7
		BP	GO:0051282	regulation of sequestering of calcium ion	6/142	121/18866	0.000309146294960962	0.00387590464959866	0.00280116791260709	DMD/BAX/LYN/CYBA/PTPRC/CORO1A	6
		BP	GO:0045471	response to ethanol	6/142	122/18866	0.000323148673587371	0.00403185845858635	0.0029138778074778	GSN/SPI1/CD14/EIF4EBP1/ICAM1/NQO1	6
		BP	GO:0050672	negative regulation of lymphocyte proliferation	5/142	79/18866	0.000324418688340223	0.00403185845858635	0.0029138778074778	LILRB1/LST1/CD300A/LYN/TYROBP	5
		BP	GO:0001906	cell killing	7/142	172/18866	0.000328141850661675	0.0040603987260136	0.00293450423886917	LILRB1/ARRB2/ICAM1/TYROBP/CD1A/PTPRC/CORO1A	7
		BP	GO:0032945	negative regulation of mononuclear cell proliferation	5/142	80/18866	0.000343973347762768	0.00421960408505534	0.00304956407227064	LILRB1/LST1/CD300A/LYN/TYROBP	5
		BP	GO:0042590	antigen processing and presentation of exogenous peptide antigen via MHC class I	5/142	80/18866	0.000343973347762768	0.00421960408505534	0.00304956407227064	FCER1G/NCF4/NCF2/IFI30/CYBA	5
		BP	GO:0072503	cellular divalent inorganic cation homeostasis	12/142	492/18866	0.000351044516683935	0.0042865597774159	0.00309795384290811	SLC11A1/FPR2/CXCR1/FPR1/DMD/BAX/SLC39A14/LYN/CYBA/TCIRG1/PTPRC/CORO1A	12
		BP	GO:0051208	sequestering of calcium ion	6/142	124/18866	0.000352642895157072	0.0042865597774159	0.00309795384290811	DMD/BAX/LYN/CYBA/PTPRC/CORO1A	6
		BP	GO:0051222	positive regulation of protein transport	10/142	354/18866	0.000354045462976378	0.0042865597774159	0.00309795384290811	RAC2/FGR/C1QTNF3/SORL1/PIK3R2/ADAM8/TLR2/HCLS1/ITGB2/CD14	10
		BP	GO:1902105	regulation of leukocyte differentiation	9/142	290/18866	0.000355456116468781	0.0042865597774159	0.00309795384290811	IL4R/JAK3/LILRB1/LYN/ADAM8/HCLS1/TYROBP/SASH3/PTPRC	9
		BP	GO:0097191	extrinsic apoptotic signaling pathway	8/142	230/18866	0.000357228152316607	0.00428975241136314	0.00310026120198379	BAX/TNFRSF1B/GPX1/TNFRSF12A/HMOX1/BCL2L12/ICAM1/PTPRC	8
		BP	GO:0052372	modulation by symbiont of entry into host	4/142	45/18866	0.000360700489895527	0.0043132503959776	0.00311724350842928	GSN/IFITM3/IFITM2/FCN1	4
		BP	GO:0051279	regulation of release of sequestered calcium ion into cytosol	5/142	81/18866	0.00036440708865442	0.0043393413151066	0.00313609976318316	DMD/BAX/LYN/CYBA/CORO1A	5
		BP	GO:0071800	podosome assembly	3/142	19/18866	0.000370317892764562	0.00439135301169976	0.00317368930904365	GSN/HCK/BIN2	3
		BP	GO:0019882	antigen processing and presentation	8/142	232/18866	0.000378479828079328	0.00446951697391605	0.0032301794455864	FCER1G/SLC11A1/NCF4/NCF2/IFI30/CYBA/ICAM1/CD1A	8
		BP	GO:0006911	phagocytosis, engulfment	6/142	126/18866	0.000384204513832794	0.0045183720924303	0.00326548769042749	FCER1G/RAC2/GSN/CD300A/ITGB2/BIN2	6
		BP	GO:0006816	calcium ion transport	11/142	426/18866	0.000385869588036459	0.00451927920803194	0.00326614327495448	DYSF/LILRB1/DMD/ARRB2/BAX/LILRA2/LYN/CYBA/ICAM1/PTPRC/CORO1A	11
		BP	GO:2001234	negative regulation of apoptotic signaling pathway	8/142	233/18866	0.000389485563141549	0.0045429340684461	0.0032832389576298	ENO1/ARRB2/BAX/GPX1/HMOX1/BCL2L12/ICAM1/PLAUR	8
		BP	GO:0071621	granulocyte chemotaxis	6/142	127/18866	0.000400791709614817	0.00465572736964804	0.00336475617867821	DYSF/FCER1G/RAC2/CXCR1/CSF3R/ITGB2	6
		BP	GO:0030225	macrophage differentiation	4/142	47/18866	0.00042680561408076	0.00493775925883676	0.0035685843813171	CEBPA/SPI1/TLR2/HCLS1	4
		BP	GO:0001911	negative regulation of leukocyte mediated cytotoxicity	3/142	20/18866	0.000433273101501887	0.00499228844888409	0.00360799335322688	LILRB1/ARRB2/PTPRC	3
		BP	GO:0030101	natural killer cell activation	5/142	85/18866	0.000455450181062904	0.00520566753134548	0.00376220525807192	FGR/ITGB2/TYROBP/PTPRC/CORO1A	5
		BP	GO:0043154	negative regulation of cysteine-type endopeptidase activity involved in apoptotic process	5/142	85/18866	0.000455450181062904	0.00520566753134548	0.00376220525807192	ARRB2/RPS6KA1/GPX1/BCL2L12/PLAUR	5
		BP	GO:0002820	negative regulation of adaptive immune response	4/142	48/18866	0.000462905390864197	0.00526971496959802	0.00380849319473112	IL4R/JAK3/LILRB1/PTPRC	4
		BP	GO:0070664	negative regulation of leukocyte proliferation	5/142	86/18866	0.000480669841755648	0.00545014489895049	0.00393889230778166	LILRB1/LST1/CD300A/LYN/TYROBP	5
		BP	GO:1904951	positive regulation of establishment of protein localization	10/142	370/18866	0.000500459907247534	0.0056106089822972	0.00405486183800301	RAC2/FGR/C1QTNF3/SORL1/PIK3R2/ADAM8/TLR2/HCLS1/ITGB2/CD14	10
		BP	GO:0070231	T cell apoptotic process	4/142	49/18866	0.000501129436228682	0.0056106089822972	0.00405486183800301	JAK3/TSC22D3/BAX/ADAM8	4
		BP	GO:0090199	regulation of release of cytochrome c from mitochondria	4/142	49/18866	0.000501129436228682	0.0056106089822972	0.00405486183800301	ARRB2/BAX/GPX1/PLAUR	4
		BP	GO:0035455	response to interferon-alpha	3/142	21/18866	0.000502707410571253	0.0056106089822972	0.00405486183800301	IFITM3/IFITM2/MX2	3
		BP	GO:0032755	positive regulation of interleukin-6 production	5/142	88/18866	0.000534248322828233	0.005939338776442	0.00429243923851303	FCER1G/LILRA2/TLR2/CYBA/TYROBP	5
		BP	GO:0051402	neuron apoptotic process	8/142	245/18866	0.000543123723936879	0.0060145140790831	0.00434676943097547	ARMCX5-GPRASP2/ARRB2/BAX/ADAM8/HMOX1/TYROBP/CORO1A/NQO1	8
		BP	GO:0001933	negative regulation of protein phosphorylation	11/142	444/18866	0.000545341962094746	0.00601567141132422	0.00434760585040038	CEBPA/DMD/ARRB2/BAX/CD300A/SORL1/PIK3R2/RGS3/LYN/GMFG/PTPRC	11
		BP	GO:0099024	plasma membrane invagination	6/142	135/18866	0.000554549491761885	0.0060936210561943	0.00440394109694259	FCER1G/RAC2/GSN/CD300A/ITGB2/BIN2	6
		BP	GO:0006071	glycerol metabolic process	3/142	22/18866	0.000578884539488551	0.00631228122369508	0.00456196971228323	DYSF/GK/DGAT2	3
		BP	GO:0033005	positive regulation of mast cell activation	3/142	22/18866	0.000578884539488551	0.00631228122369508	0.00456196971228323	FCER1G/IL4R/FGR	3
		BP	GO:0043277	apoptotic cell clearance	4/142	51/18866	0.000584230588362527	0.00632213024517016	0.00456908773128028	RAC2/FCN1/CD300LF/TYROBP	4
		BP	GO:0071354	cellular response to interleukin-6	4/142	51/18866	0.000584230588362527	0.00632213024517016	0.00456908773128028	CEBPA/SPI1/SBNO2/ICAM1	4
		BP	GO:1903532	positive regulation of secretion by cell	9/142	313/18866	0.000616687797411107	0.00664808133118186	0.00480465692241349	FCER1G/IL4R/FGR/C1QTNF3/SORL1/ADAM8/TLR2/ITGB2/CD14	9
		BP	GO:0002791	regulation of peptide secretion	10/142	381/18866	0.00062783286001975	0.00674268799855173	0.00487303042096759	FGR/C1QTNF3/SRGN/SORL1/LYN/ADAM8/TLR2/CD14/TCIRG1/FFAR2	10
		BP	GO:0032693	negative regulation of interleukin-10 production	3/142	23/18866	0.000662061280946725	0.00705702773623363	0.0051002079360138	JAK3/LILRB1/TYROBP	3
		BP	GO:0051043	regulation of membrane protein ectodomain proteolysis	3/142	23/18866	0.000662061280946725	0.00705702773623363	0.0051002079360138	TIMP1/TNFRSF1B/ADAM8	3
		BP	GO:0097553	calcium ion transmembrane import into cytosol	6/142	140/18866	0.000671710603400683	0.00713316558685949	0.0051552337747248	DMD/BAX/LYN/CYBA/PTPRC/CORO1A	6
		BP	GO:0045010	actin nucleation	4/142	53/18866	0.000676672154246082	0.00715914108172621	0.00517400661082702	GSN/ARPC1B/GMFG/CORO1A	4
		BP	GO:0032677	regulation of interleukin-8 production	5/142	93/18866	0.00068779973579277	0.00722316622902666	0.00522027843751825	FCN1/TLR2/CD14/FFAR2/PTPRC	5
		BP	GO:2000117	negative regulation of cysteine-type endopeptidase activity	5/142	93/18866	0.00068779973579277	0.00722316622902666	0.00522027843751825	ARRB2/RPS6KA1/GPX1/BCL2L12/PLAUR	5
		BP	GO:0050731	positive regulation of peptidyl-tyrosine phosphorylation	7/142	195/18866	0.000694978833351316	0.00727172705778619	0.00525537399523402	ARRB2/LYN/HCLS1/IL24/ICAM1/ITGA5/PTPRC	7
		BP	GO:0002687	positive regulation of leukocyte migration	6/142	142/18866	0.00072360447566514	0.00749212082153439	0.00541465550367208	DYSF/RAC2/GPSM3/FPR2/ADAM8/ICAM1	6
		BP	GO:0046425	regulation of receptor signaling pathway via JAK-STAT	6/142	142/18866	0.00072360447566514	0.00749212082153439	0.00541465550367208	JAK3/CD300A/LYN/HCLS1/IL24/PTPRC	6
		BP	GO:0032623	interleukin-2 production	4/142	54/18866	0.000726572504126315	0.00749212082153439	0.00541465550367208	FCER1G/SLC11A1/SASH3/PTPRC	4
		BP	GO:0032757	positive regulation of interleukin-8 production	4/142	54/18866	0.000726572504126315	0.00749212082153439	0.00541465550367208	FCN1/TLR2/CD14/FFAR2	4
		BP	GO:0008286	insulin receptor signaling pathway	6/142	143/18866	0.000750687678327102	0.00761940927974332	0.00550664856774733	SORL1/PIK3R2/SLC39A14/TCIRG1/EIF4EBP1/SHC1	6
		BP	GO:0010324	membrane invagination	6/142	143/18866	0.000750687678327102	0.00761940927974332	0.00550664856774733	FCER1G/RAC2/GSN/CD300A/ITGB2/BIN2	6
		BP	GO:0002719	negative regulation of cytokine production involved in immune response	3/142	24/18866	0.000752487607664933	0.00761940927974332	0.00550664856774733	JAK3/LILRB1/HMOX1	3
		BP	GO:0031342	negative regulation of cell killing	3/142	24/18866	0.000752487607664933	0.00761940927974332	0.00550664856774733	LILRB1/ARRB2/PTPRC	3
		BP	GO:0007204	positive regulation of cytosolic calcium ion concentration	9/142	322/18866	0.000754442840812881	0.00761940927974332	0.00550664856774733	FPR2/CXCR1/FPR1/DMD/BAX/LYN/CYBA/PTPRC/CORO1A	9
		BP	GO:0009306	protein secretion	11/142	462/18866	0.0007566196788147	0.00761940927974332	0.00550664856774733	DYSF/FGR/C1QTNF3/SRGN/PLEK/SORL1/LYN/ADAM8/TLR2/CD14/TCIRG1	11
		BP	GO:1903725	regulation of phospholipid metabolic process	5/142	95/18866	0.000757657352834631	0.00761940927974332	0.00550664856774733	FGR/LPCAT1/FPR2/PIK3R2/LYN	5
		BP	GO:0043112	receptor metabolic process	7/142	198/18866	0.000760372895309552	0.00761979316919361	0.00550692600976599	FCER1G/CXCR1/LILRB1/ARRB2/SORL1/MX2/ITGB2	7
		BP	GO:0035592	establishment of protein localization to extracellular region	11/142	463/18866	0.000770115442639661	0.00767160058902499	0.00554436792209004	DYSF/FGR/C1QTNF3/SRGN/PLEK/SORL1/LYN/ADAM8/TLR2/CD14/TCIRG1	11
		BP	GO:0002218	activation of innate immune response	6/142	144/18866	0.000778548301882623	0.00767160058902499	0.00554436792209004	FCER1G/HCK/LILRA2/LYN/FCN1/FFAR2	6
		BP	GO:0002720	positive regulation of cytokine production involved in immune response	4/142	55/18866	0.000779020579841259	0.00767160058902499	0.00554436792209004	FCER1G/LILRB1/FFAR2/SASH3	4
		BP	GO:0032655	regulation of interleukin-12 production	4/142	55/18866	0.000779020579841259	0.00767160058902499	0.00554436792209004	JAK3/LILRB1/ARRB2/TLR2	4
		BP	GO:0070741	response to interleukin-6	4/142	55/18866	0.000779020579841259	0.00767160058902499	0.00554436792209004	CEBPA/SPI1/SBNO2/ICAM1	4
		BP	GO:0001894	tissue homeostasis	8/142	261/18866	0.000820833005964172	0.00805548529301391	0.00582180651054081	RAC2/LPCAT1/DMD/BAX/ADAM8/TCIRG1/SASH3/CORO1A	8
		BP	GO:0010332	response to gamma radiation	4/142	56/18866	0.000834087541971012	0.00810175134624403	0.00585524360341785	BAX/GPX1/CYBA/PTPRC	4
		BP	GO:0031529	ruffle organization	4/142	56/18866	0.000834087541971012	0.00810175134624403	0.00585524360341785	PLEK/TCIRG1/PFN1/ICAM1	4
		BP	GO:1903307	positive regulation of regulated secretory pathway	4/142	56/18866	0.000834087541971012	0.00810175134624403	0.00585524360341785	FCER1G/IL4R/FGR/ITGB2	4
		BP	GO:0019400	alditol metabolic process	3/142	25/18866	0.000850406777909974	0.00823216901337342	0.00594949818845717	DYSF/GK/DGAT2	3
		BP	GO:0042113	B cell activation	9/142	328/18866	0.000859517530583184	0.00829215895606692	0.00599285371903494	JAK3/LAT2/BAX/CD300A/LYN/TCIRG1/TYROBP/SASH3/PTPRC	9
		BP	GO:0071692	protein localization to extracellular region	11/142	470/18866	0.000870307654261568	0.00835793563760463	0.00604039140284775	DYSF/FGR/C1QTNF3/SRGN/PLEK/SORL1/LYN/ADAM8/TLR2/CD14/TCIRG1	11
		BP	GO:0048010	vascular endothelial growth factor receptor signaling pathway	5/142	98/18866	0.000872209024725431	0.00835793563760463	0.00604039140284775	NCF4/NCF2/PIK3R2/CYBA/ITGA5	5
		BP	GO:0032615	interleukin-12 production	4/142	57/18866	0.000891844633989165	0.00851741553131934	0.00615564964611384	JAK3/LILRB1/ARRB2/TLR2	4
		BP	GO:0002474	antigen processing and presentation of peptide antigen via MHC class I	5/142	99/18866	0.000913115421000991	0.00869139293701947	0.00628138543438105	FCER1G/NCF4/NCF2/IFI30/CYBA	5
		BP	GO:0043524	negative regulation of neuron apoptotic process	6/142	149/18866	0.000930045527541711	0.00882303190461236	0.00637652266953159	ARMCX5-GPRASP2/ARRB2/BAX/ADAM8/HMOX1/CORO1A	6
		BP	GO:0043551	regulation of phosphatidylinositol 3-kinase activity	4/142	58/18866	0.00095236315241813	0.00897997947656533	0.00648995077013302	FGR/FPR2/PIK3R2/LYN	4
		BP	GO:0046364	monosaccharide biosynthetic process	5/142	100/18866	0.000955432999785001	0.00897997947656533	0.00648995077013302	C1QTNF3/ENO1/DGAT2/SLC39A14/TKT	5
		BP	GO:0060561	apoptotic process involved in morphogenesis	3/142	26/18866	0.000956055439704601	0.00897997947656533	0.00648995077013302	SPI1/BAX/TNFRSF1B	3
		BP	GO:1904892	regulation of receptor signaling pathway via STAT	6/142	151/18866	0.000996624437188	0.00929313868373124	0.00671627510005209	JAK3/CD300A/LYN/HCLS1/IL24/PTPRC	6
		BP	GO:0031348	negative regulation of defense response	8/142	269/18866	0.000997253384389186	0.00929313868373124	0.00671627510005209	C1QTNF3/FPR2/LILRB1/ARRB2/TNFRSF1B/AOAH/GPX1/PTPRC	8
		BP	GO:0010522	regulation of calcium ion transport into cytosol	5/142	101/18866	0.000999192001834772	0.00929313868373124	0.00671627510005209	DMD/BAX/LYN/CYBA/CORO1A	5
		BP	GO:0043030	regulation of macrophage activation	4/142	59/18866	0.00101571441770755	0.00941603658891107	0.00680509505297638	IL4R/CEBPA/SPHK1/PTPRC	4
		BP	GO:1903169	regulation of calcium ion transmembrane transport	6/142	152/18866	0.00103125844957752	0.00952909593343386	0.00688680454707614	DYSF/DMD/BAX/LYN/CYBA/CORO1A	6
		BP	GO:0002825	regulation of T-helper 1 type immune response	3/142	27/18866	0.00106966373373715	0.00975725316094845	0.00705169681417808	IL4R/SLC11A1/JAK3	3
		BP	GO:0006735	NADH regeneration	3/142	27/18866	0.00106966373373715	0.00975725316094845	0.00705169681417808	HK3/PKM/ENO1	3
		BP	GO:0061621	canonical glycolysis	3/142	27/18866	0.00106966373373715	0.00975725316094845	0.00705169681417808	HK3/PKM/ENO1	3
		BP	GO:0061718	glucose catabolic process to pyruvate	3/142	27/18866	0.00106966373373715	0.00975725316094845	0.00705169681417808	HK3/PKM/ENO1	3
		BP	GO:0001836	release of cytochrome c from mitochondria	4/142	60/18866	0.00108196974582399	0.00983797411059128	0.00711003491958996	ARRB2/BAX/GPX1/PLAUR	4
		BP	GO:0042326	negative regulation of phosphorylation	11/142	484/18866	0.00110331604114835	0.0100001192774147	0.0072272193912299	CEBPA/DMD/ARRB2/BAX/CD300A/SORL1/PIK3R2/RGS3/LYN/GMFG/PTPRC	11
		BP	GO:0051701	interaction with host	7/142	212/18866	0.00113274416384162	0.0102342536199786	0.00739643139898588	GSN/ANPEP/IFITM3/IFITM2/FCN1/ICAM1/ITGA5	7
		BP	GO:0001503	ossification	10/142	412/18866	0.00113797272345664	0.010248956870119	0.00740705763369181	ALPL/FGR/CEBPA/PDLIM7/SRGN/SBNO2/THBS3/CLEC3B/TOB1/TCIRG1	10
		BP	GO:0002824	positive regulation of adaptive immune response based on somatic recombination of immune receptors built from immunoglobulin superfamily domains	5/142	105/18866	0.00118925321522372	0.0105965064191633	0.007658236321724	FCER1G/SLC11A1/CD1A/SASH3/PTPRC	5
		BP	GO:0006929	substrate-dependent cell migration	3/142	28/18866	0.00119145539498674	0.0105965064191633	0.007658236321724	ADAM8/TNFRSF12A/PTPRC	3
		BP	GO:0060143	positive regulation of syncytium formation by plasma membrane fusion	3/142	28/18866	0.00119145539498674	0.0105965064191633	0.007658236321724	IL4R/CD53/TYROBP	3
		BP	GO:0061620	glycolytic process through glucose-6-phosphate	3/142	28/18866	0.00119145539498674	0.0105965064191633	0.007658236321724	HK3/PKM/ENO1	3
		BP	GO:0034113	heterotypic cell-cell adhesion	4/142	62/18866	0.00122347766641264	0.0108474063508111	0.00783956504400818	ITGB2/ITGAX/ITGA5/PTPRC	4
		BP	GO:0043281	regulation of cysteine-type endopeptidase activity involved in apoptotic process	7/142	215/18866	0.00122854355863534	0.0108584936890564	0.00784757801102796	GSN/ARRB2/RPS6KA1/BAX/GPX1/BCL2L12/PLAUR	7
		BP	GO:2000379	positive regulation of reactive oxygen species metabolic process	5/142	106/18866	0.00124067901321806	0.0109318033177047	0.00790055985604724	FPR2/CYBA/ITGB2/ICAM1/TYROBP	5
		BP	GO:0050729	positive regulation of inflammatory response	6/142	158/18866	0.00125890648679511	0.0110241472659043	0.00796729805732033	FCER1G/CEBPA/GPSM3/ADAM8/TLR2/FFAR2	6
		BP	GO:0060402	calcium ion transport into cytosol	6/142	158/18866	0.00125890648679511	0.0110241472659043	0.00796729805732033	DMD/BAX/LYN/CYBA/PTPRC/CORO1A	6
		BP	GO:1902107	positive regulation of leukocyte differentiation	6/142	159/18866	0.0013003089142782	0.0113517765952017	0.0082040801372283	IL4R/ADAM8/HCLS1/TYROBP/SASH3/PTPRC	6
		BP	GO:0048873	homeostasis of number of cells within a tissue	3/142	29/18866	0.00132164785307836	0.0114328565041368	0.00826267766730158	BAX/SASH3/CORO1A	3
		BP	GO:0061615	glycolytic process through fructose-6-phosphate	3/142	29/18866	0.00132164785307836	0.0114328565041368	0.00826267766730158	HK3/PKM/ENO1	3
		BP	GO:2000108	positive regulation of leukocyte apoptotic process	3/142	29/18866	0.00132164785307836	0.0114328565041368	0.00826267766730158	BAX/LYN/ADAM8	3
		BP	GO:0002437	inflammatory response to antigenic stimulus	4/142	64/18866	0.00137745631636069	0.0118795172010985	0.0085854853019738	FCER1G/GPX1/ICAM1/AHCY	4
		BP	GO:1903706	regulation of hemopoiesis	11/142	498/18866	0.00138566282368717	0.0119141885081984	0.00861054271739458	IL4R/JAK3/SPI1/LILRB1/LYN/ADAM8/CSF3R/HCLS1/TYROBP/SASH3/PTPRC	11
		BP	GO:0050708	regulation of protein secretion	9/142	352/18866	0.00140564660989601	0.0120496091920603	0.0087084130492606	FGR/C1QTNF3/SRGN/SORL1/LYN/ADAM8/TLR2/CD14/TCIRG1	9
		BP	GO:2001236	regulation of extrinsic apoptotic signaling pathway	6/142	162/18866	0.00143078491720311	0.0122282698929732	0.00883753351735383	GPX1/TNFRSF12A/HMOX1/BCL2L12/ICAM1/PTPRC	6
		BP	GO:0048147	negative regulation of fibroblast proliferation	3/142	30/18866	0.00146045233138153	0.0123183024197303	0.00890260122356508	BAX/CD300A/FTH1	3
		BP	GO:0051125	regulation of actin nucleation	3/142	30/18866	0.00146045233138153	0.0123183024197303	0.00890260122356508	GSN/GMFG/CORO1A	3
		BP	GO:0060142	regulation of syncytium formation by plasma membrane fusion	3/142	30/18866	0.00146045233138153	0.0123183024197303	0.00890260122356508	IL4R/CD53/TYROBP	3
		BP	GO:0061082	myeloid leukocyte cytokine production	3/142	30/18866	0.00146045233138153	0.0123183024197303	0.00890260122356508	FCER1G/LILRB1/HMOX1	3
		BP	GO:0002821	positive regulation of adaptive immune response	5/142	110/18866	0.00146296072307408	0.0123183024197303	0.00890260122356508	FCER1G/SLC11A1/CD1A/SASH3/PTPRC	5
		BP	GO:0031214	biomineral tissue development	6/142	163/18866	0.00147642334634575	0.0123256619611335	0.00890792006215738	ALPL/FGR/SRGN/SBNO2/CLEC3B/TCIRG1	6
		BP	GO:0110148	biomineralization	6/142	163/18866	0.00147642334634575	0.0123256619611335	0.00890792006215738	ALPL/FGR/SRGN/SBNO2/CLEC3B/TCIRG1	6
		BP	GO:0019722	calcium-mediated signaling	7/142	222/18866	0.0014768273818505	0.0123256619611335	0.00890792006215738	FPR2/CXCR1/LAT2/DMD/PLEK/SPHK1/PTPRC	7
		BP	GO:0002526	acute inflammatory response	5/142	111/18866	0.00152283359132081	0.0126382617800263	0.00913384011472106	FCER1G/SERPINA1/ADAM8/FFAR2/ICAM1	5
		BP	GO:0007259	receptor signaling pathway via JAK-STAT	6/142	164/18866	0.0015231636649856	0.0126382617800263	0.00913384011472106	JAK3/CD300A/LYN/HCLS1/IL24/PTPRC	6
		BP	GO:0051251	positive regulation of lymphocyte activation	9/142	357/18866	0.00154867297071536	0.0127754297816113	0.00923297325637776	IL4R/JAK3/LILRB1/LYN/ADAM8/TYROBP/SASH3/PTPRC/CORO1A	9
		BP	GO:0051480	regulation of cytosolic calcium ion concentration	9/142	357/18866	0.00154867297071536	0.0127754297816113	0.00923297325637776	FPR2/CXCR1/FPR1/DMD/BAX/LYN/CYBA/PTPRC/CORO1A	9
		BP	GO:0002675	positive regulation of acute inflammatory response	3/142	31/18866	0.00160807394486678	0.0131591814831623	0.0095103157221952	FCER1G/ADAM8/FFAR2	3
		BP	GO:1902624	positive regulation of neutrophil migration	3/142	31/18866	0.00160807394486678	0.0131591814831623	0.0095103157221952	DYSF/RAC2/ADAM8	3
		BP	GO:0001666	response to hypoxia	9/142	359/18866	0.00160906365289546	0.0131591814831623	0.0095103157221952	PKM/ENO1/ADAM8/TLR2/CYBA/HMOX1/EIF4EBP1/ICAM1/AHCY	9
		BP	GO:0043550	regulation of lipid kinase activity	4/142	67/18866	0.00163304791338885	0.0132594587451846	0.00958278743503005	FGR/FPR2/PIK3R2/LYN	4
		BP	GO:0045123	cellular extravasation	4/142	67/18866	0.00163304791338885	0.0132594587451846	0.00958278743503005	SELL/ADAM8/ITGB2/ICAM1	4
		BP	GO:0032869	cellular response to insulin stimulus	7/142	226/18866	0.00163533313381658	0.0132594587451846	0.00958278743503005	PKM/SORL1/PIK3R2/SLC39A14/TCIRG1/EIF4EBP1/SHC1	7
		BP	GO:0001818	negative regulation of cytokine production	9/142	360/18866	0.00163996116595396	0.0132594587451846	0.00958278743503005	SLC11A1/C1QTNF3/JAK3/SRGN/LILRB1/ARRB2/HMOX1/TYROBP/PTPRC	9
		BP	GO:0032102	negative regulation of response to external stimulus	10/142	433/18866	0.00164666196686692	0.0132759205600659	0.00959468460789612	C1QTNF3/FPR2/LILRB1/ARRB2/LILRA2/TNFRSF1B/AOAH/GPX1/PTPRC/PLAUR	10
		BP	GO:0044262	cellular carbohydrate metabolic process	8/142	294/18866	0.00175212115061988	0.0140862621318197	0.0101803292545681	DYSF/HK3/C1QTNF3/GK/DGAT2/PLEK/PYGM/AOAH	8
		BP	GO:0009164	nucleoside catabolic process	3/142	32/18866	0.00176471179673341	0.0141077802626496	0.0101958806943142	CDA/TYMP/AHCY	3
		BP	GO:0050869	negative regulation of B cell activation	3/142	32/18866	0.00176471179673341	0.0141077802626496	0.0101958806943142	CD300A/LYN/TYROBP	3
		BP	GO:0002220	innate immune response activating cell surface receptor signaling pathway	5/142	116/18866	0.00184960700748968	0.0147450463398197	0.0106564413758951	FCER1G/LILRA2/LYN/FCN1/FFAR2	5
		BP	GO:0007584	response to nutrient	6/142	171/18866	0.00188266780406935	0.0149666831574899	0.0108166212559586	ALPL/PKM/GSN/HMOX1/AHCY/NQO1	6
		BP	GO:0030098	lymphocyte differentiation	9/142	368/18866	0.00190469344242635	0.0150996031675359	0.0109126843175519	FCER1G/IL4R/JAK3/SPI1/BAX/ADAM8/TCIRG1/SASH3/PTPRC	9
		BP	GO:0006879	cellular iron ion homeostasis	4/142	70/18866	0.00191987934084173	0.0151777127889877	0.0109691351813004	SLC11A1/SLC39A14/FTH1/HMOX1	4
		BP	GO:0043552	positive regulation of phosphatidylinositol 3-kinase activity	3/142	33/18866	0.00193055907382217	0.0152104974588512	0.0109928290988628	FGR/FPR2/LYN	3
		BP	GO:0050714	positive regulation of protein secretion	6/142	172/18866	0.00193885548913229	0.0152104974588512	0.0109928290988628	FGR/C1QTNF3/SORL1/ADAM8/TLR2/CD14	6
		BP	GO:0045861	negative regulation of proteolysis	9/142	369/18866	0.00194005993589704	0.0152104974588512	0.0109928290988628	TIMP1/SERPINA1/ARRB2/RPS6KA1/SORL1/CSTB/GPX1/BCL2L12/PLAUR	9
		BP	GO:0045862	positive regulation of proteolysis	9/142	370/18866	0.00197595024132044	0.015449325238456	0.0111654331160791	GSN/CEBPA/ENO1/BAX/TNFRSF1B/LYN/ADAM8/RNF19B/CLEC3B	9
		BP	GO:0097305	response to alcohol	7/142	234/18866	0.00199190750112693	0.015531421227965	0.0112247649811161	GSN/SPI1/CYBA/CD14/EIF4EBP1/ICAM1/NQO1	7
		BP	GO:0036293	response to decreased oxygen levels	9/142	371/18866	0.00201236992128726	0.0156481005354741	0.0113090906706796	PKM/ENO1/ADAM8/TLR2/CYBA/HMOX1/EIF4EBP1/ICAM1/AHCY	9
		BP	GO:0097696	receptor signaling pathway via STAT	6/142	174/18866	0.00205503275992844	0.0159363030919791	0.0115173784967737	JAK3/CD300A/LYN/HCLS1/IL24/PTPRC	6
		BP	GO:0010922	positive regulation of phosphatase activity	3/142	34/18866	0.00210580314082639	0.016197610104843	0.0117062285552625	PLEK/CD300A/PTPRC	3
		BP	GO:0030851	granulocyte differentiation	3/142	34/18866	0.00210580314082639	0.016197610104843	0.0117062285552625	CEBPA/SPI1/HCLS1	3
		BP	GO:0070232	regulation of T cell apoptotic process	3/142	34/18866	0.00210580314082639	0.016197610104843	0.0117062285552625	JAK3/TSC22D3/ADAM8	3
		BP	GO:2000116	regulation of cysteine-type endopeptidase activity	7/142	239/18866	0.00224360978041087	0.017211087426009	0.0124386821135561	GSN/ARRB2/RPS6KA1/BAX/GPX1/BCL2L12/PLAUR	7
		BP	GO:0001914	regulation of T cell mediated cytotoxicity	3/142	35/18866	0.00229062563331481	0.017524517614016	0.0126652022849382	LILRB1/CD1A/PTPRC	3
		BP	GO:0051897	positive regulation of protein kinase B signaling	6/142	178/18866	0.00230310502410387	0.0175257671085551	0.0126661053112833	RAC2/ARRB2/PIK3R2/ADAM8/GPX1/HCLS1	6
		BP	GO:0060401	cytosolic calcium ion transport	6/142	178/18866	0.00230310502410387	0.0175257671085551	0.0126661053112833	DMD/BAX/LYN/CYBA/PTPRC/CORO1A	6
		BP	GO:0006874	cellular calcium ion homeostasis	10/142	456/18866	0.002401396763095	0.0181758947674014	0.0131359612292423	FPR2/CXCR1/FPR1/DMD/BAX/LYN/CYBA/TCIRG1/PTPRC/CORO1A	10
		BP	GO:0002291	T cell activation via T cell receptor contact with antigen bound to MHC molecule on antigen presenting cell	2/142	10/18866	0.00243324522360503	0.0181758947674014	0.0131359612292423	LILRB1/ICAM1	2
		BP	GO:0002887	negative regulation of myeloid leukocyte mediated immunity	2/142	10/18866	0.00243324522360503	0.0181758947674014	0.0131359612292423	CD300A/HMOX1	2
		BP	GO:0034135	regulation of toll-like receptor 2 signaling pathway	2/142	10/18866	0.00243324522360503	0.0181758947674014	0.0131359612292423	LYN/CYBA	2
		BP	GO:0045625	regulation of T-helper 1 cell differentiation	2/142	10/18866	0.00243324522360503	0.0181758947674014	0.0131359612292423	IL4R/JAK3	2
		BP	GO:0070391	response to lipoteichoic acid	2/142	10/18866	0.00243324522360503	0.0181758947674014	0.0131359612292423	TLR2/CD14	2
		BP	GO:0071223	cellular response to lipoteichoic acid	2/142	10/18866	0.00243324522360503	0.0181758947674014	0.0131359612292423	TLR2/CD14	2
		BP	GO:0002688	regulation of leukocyte chemotaxis	5/142	124/18866	0.00247530436819438	0.0183711336522142	0.0132770629716413	DYSF/RAC2/GPSM3/FPR2/LYN	5
		BP	GO:0002701	negative regulation of production of molecular mediator of immune response	3/142	36/18866	0.00248520254957922	0.0183711336522142	0.0132770629716413	JAK3/LILRB1/HMOX1	3
		BP	GO:0006007	glucose catabolic process	3/142	36/18866	0.00248520254957922	0.0183711336522142	0.0132770629716413	HK3/PKM/ENO1	3
		BP	GO:0010543	regulation of platelet activation	3/142	36/18866	0.00248520254957922	0.0183711336522142	0.0132770629716413	FCER1G/PLEK/LYN	3
		BP	GO:0071346	cellular response to interferon-gamma	6/142	182/18866	0.00257311634770333	0.0189537849201258	0.0136981528031682	GSN/ZYX/HCK/IFI30/TLR2/ICAM1	6
		BP	GO:0042593	glucose homeostasis	7/142	245/18866	0.00257734180045281	0.0189537849201258	0.0136981528031682	HK3/CEBPA/PIK3R2/SLC39A14/CYBA/FFAR2/ICAM1	7
		BP	GO:0006469	negative regulation of protein kinase activity	7/142	246/18866	0.00263648946442271	0.0192890720199153	0.013940469255803	CEBPA/CD300A/SORL1/RGS3/LYN/GMFG/PTPRC	7
		BP	GO:0033500	carbohydrate homeostasis	7/142	246/18866	0.00263648946442271	0.0192890720199153	0.013940469255803	HK3/CEBPA/PIK3R2/SLC39A14/CYBA/FFAR2/ICAM1	7
		BP	GO:0090218	positive regulation of lipid kinase activity	3/142	37/18866	0.00268970434132006	0.0196279450138382	0.0141853772818877	FGR/FPR2/LYN	3
		BP	GO:0019884	antigen processing and presentation of exogenous antigen	6/142	185/18866	0.00279073947786848	0.020313157427145	0.0146805894191816	FCER1G/NCF4/NCF2/IFI30/CYBA/CD1A	6
		BP	GO:0055074	calcium ion homeostasis	10/142	468/18866	0.00289352295970879	0.0206934331120539	0.0149554197214755	FPR2/CXCR1/FPR1/DMD/BAX/LYN/CYBA/TCIRG1/PTPRC/CORO1A	10
		BP	GO:0032733	positive regulation of interleukin-10 production	3/142	38/18866	0.00290429600318292	0.0206934331120539	0.0149554197214755	FCER1G/TLR2/SASH3	3
		BP	GO:0034101	erythrocyte homeostasis	5/142	129/18866	0.00293701537570378	0.0206934331120539	0.0149554197214755	JAK3/SPI1/LYN/HCLS1/HMOX1	5
		BP	GO:0043409	negative regulation of MAPK cascade	6/142	187/18866	0.00294330129250035	0.0206934331120539	0.0149554197214755	CD300A/SORL1/PIK3R2/RGS3/LYN/PTPRC	6
		BP	GO:0001820	serotonin secretion	2/142	11/18866	0.00295932089831551	0.0206934331120539	0.0149554197214755	FCER1G/LILRB1	2
		BP	GO:0008655	pyrimidine-containing compound salvage	2/142	11/18866	0.00295932089831551	0.0206934331120539	0.0149554197214755	CDA/TYMP	2
		BP	GO:0043097	pyrimidine nucleoside salvage	2/142	11/18866	0.00295932089831551	0.0206934331120539	0.0149554197214755	CDA/TYMP	2
		BP	GO:0046643	regulation of gamma-delta T cell activation	2/142	11/18866	0.00295932089831551	0.0206934331120539	0.0149554197214755	LILRB1/PTPRC	2
		BP	GO:0060368	regulation of Fc receptor mediated stimulatory signaling pathway	2/142	11/18866	0.00295932089831551	0.0206934331120539	0.0149554197214755	LYN/PTPRC	2
		BP	GO:0070339	response to bacterial lipopeptide	2/142	11/18866	0.00295932089831551	0.0206934331120539	0.0149554197214755	TLR2/CD14	2
		BP	GO:0071220	cellular response to bacterial lipoprotein	2/142	11/18866	0.00295932089831551	0.0206934331120539	0.0149554197214755	TLR2/CD14	2
		BP	GO:0071221	cellular response to bacterial lipopeptide	2/142	11/18866	0.00295932089831551	0.0206934331120539	0.0149554197214755	TLR2/CD14	2
		BP	GO:0097048	dendritic cell apoptotic process	2/142	11/18866	0.00295932089831551	0.0206934331120539	0.0149554197214755	LILRB1/LYN	2
		BP	GO:1905245	regulation of aspartic-type peptidase activity	2/142	11/18866	0.00295932089831551	0.0206934331120539	0.0149554197214755	SORL1/LYN	2
		BP	GO:2000668	regulation of dendritic cell apoptotic process	2/142	11/18866	0.00295932089831551	0.0206934331120539	0.0149554197214755	LILRB1/LYN	2
		BP	GO:2001269	positive regulation of cysteine-type endopeptidase activity involved in apoptotic signaling pathway	2/142	11/18866	0.00295932089831551	0.0206934331120539	0.0149554197214755	GSN/BAX	2
		BP	GO:0006826	iron ion transport	4/142	79/18866	0.00298654467798768	0.0207309906184218	0.014982563031548	SLC11A1/SLC39A14/FTH1/TCIRG1	4
		BP	GO:0042246	tissue regeneration	4/142	79/18866	0.00298654467798768	0.0207309906184218	0.014982563031548	DYSF/PKM/GSN/GPX1	4
		BP	GO:0043407	negative regulation of MAP kinase activity	4/142	79/18866	0.00298654467798768	0.0207309906184218	0.014982563031548	CD300A/SORL1/RGS3/LYN	4
		BP	GO:0030217	T cell differentiation	7/142	253/18866	0.00308029594857839	0.02132973788237	0.0154152856537896	FCER1G/IL4R/JAK3/ADAM8/TCIRG1/SASH3/PTPRC	7
		BP	GO:0070482	response to oxygen levels	9/142	396/18866	0.00311177388336063	0.0214075104823484	0.0154714929476306	PKM/ENO1/ADAM8/TLR2/CYBA/HMOX1/EIF4EBP1/ICAM1/AHCY	9
		BP	GO:0031667	response to nutrient levels	10/142	473/18866	0.00312103154366704	0.0214075104823484	0.0154714929476306	ALPL/PKM/GSN/SORL1/CYBA/HMOX1/EIF4EBP1/ICAM1/AHCY/NQO1	10
		BP	GO:0051346	negative regulation of hydrolase activity	10/142	473/18866	0.00312103154366704	0.0214075104823484	0.0154714929476306	TIMP1/SERPINA1/ARRB2/RPS6KA1/SORL1/SLC39A14/CSTB/GPX1/BCL2L12/PLAUR	10
		BP	GO:0009163	nucleoside biosynthetic process	3/142	39/18866	0.00312913716115845	0.0214075104823484	0.0154714929476306	CDA/NME4/TYMP	3
		BP	GO:2000249	regulation of actin cytoskeleton reorganization	3/142	39/18866	0.00312913716115845	0.0214075104823484	0.0154714929476306	HCK/HCLS1/GMFG	3
		BP	GO:0042176	regulation of protein catabolic process	9/142	397/18866	0.00316400409485336	0.0215941382588793	0.0156063713273847	DYSF/TIMP1/CEBPA/LPCAT1/TNFRSF1B/SORL1/ADAM8/RNF19B/GPX1	9
		BP	GO:0019751	polyol metabolic process	5/142	132/18866	0.00324222970110953	0.0220224003087296	0.0159158820147419	DYSF/GK/DGAT2/PLEK/SPHK1	5
		BP	GO:0042476	odontogenesis	5/142	132/18866	0.00324222970110953	0.0220224003087296	0.0159158820147419	ALPL/BAX/CSF3R/TCIRG1/SOSTDC1	5
		BP	GO:0043403	skeletal muscle tissue regeneration	3/142	40/18866	0.00336438215985876	0.0227435430569074	0.0164370614835955	DYSF/PKM/GPX1	3
		BP	GO:1902742	apoptotic process involved in development	3/142	40/18866	0.00336438215985876	0.0227435430569074	0.0164370614835955	SPI1/BAX/TNFRSF1B	3
		BP	GO:0030193	regulation of blood coagulation	4/142	82/18866	0.00341693005304995	0.0230440353814695	0.0166542312887493	FCER1G/PLEK/LYN/PLAUR	4
		BP	GO:0002793	positive regulation of peptide secretion	6/142	193/18866	0.00343856232231652	0.0231351025279263	0.0167200467283974	FGR/C1QTNF3/SORL1/ADAM8/TLR2/CD14	6
		BP	GO:0048002	antigen processing and presentation of peptide antigen	6/142	194/18866	0.00352678659906767	0.0233882120187184	0.0169029723285038	FCER1G/SLC11A1/NCF4/NCF2/IFI30/CYBA	6
		BP	GO:0010755	regulation of plasminogen activation	2/142	12/18866	0.00353370736755057	0.0233882120187184	0.0169029723285038	ENO1/CLEC3B	2
		BP	GO:0038110	interleukin-2-mediated signaling pathway	2/142	12/18866	0.00353370736755057	0.0233882120187184	0.0169029723285038	JAK3/SHC1	2
		BP	GO:0043301	negative regulation of leukocyte degranulation	2/142	12/18866	0.00353370736755057	0.0233882120187184	0.0169029723285038	CD300A/HMOX1	2
		BP	GO:0070243	regulation of thymocyte apoptotic process	2/142	12/18866	0.00353370736755057	0.0233882120187184	0.0169029723285038	JAK3/ADAM8	2
		BP	GO:1902337	regulation of apoptotic process involved in morphogenesis	2/142	12/18866	0.00353370736755057	0.0233882120187184	0.0169029723285038	BAX/TNFRSF1B	2
		BP	GO:2001204	regulation of osteoclast development	2/142	12/18866	0.00353370736755057	0.0233882120187184	0.0169029723285038	LILRB1/TYROBP	2
		BP	GO:0048145	regulation of fibroblast proliferation	4/142	83/18866	0.00356928019785119	0.0234625429694276	0.0169566922965793	BAX/CD300A/FTH1/SPHK1	4
		BP	GO:1900046	regulation of hemostasis	4/142	83/18866	0.00356928019785119	0.0234625429694276	0.0169566922965793	FCER1G/PLEK/LYN/PLAUR	4
		BP	GO:0050853	B cell receptor signaling pathway	5/142	135/18866	0.00356967010040835	0.0234625429694276	0.0169566922965793	LAT2/BAX/CD300A/LYN/PTPRC	5
		BP	GO:0006734	NADH metabolic process	3/142	41/18866	0.0036101801486823	0.0235655337228207	0.0170311250857683	HK3/PKM/ENO1	3
		BP	GO:0072528	pyrimidine-containing compound biosynthetic process	3/142	41/18866	0.0036101801486823	0.0235655337228207	0.0170311250857683	CDA/NME4/TYMP	3
		BP	GO:1902042	negative regulation of extrinsic apoptotic signaling pathway via death domain receptors	3/142	41/18866	0.0036101801486823	0.0235655337228207	0.0170311250857683	GPX1/HMOX1/ICAM1	3
		BP	GO:0051051	negative regulation of transport	10/142	483/18866	0.00361889006354793	0.0235683320843419	0.0170331474989104	DYSF/SRGN/LILRB1/CD300A/TNFRSF1B/CD300LF/TLR2/HMOX1/ICAM1/CORO1A	10
		BP	GO:0050728	negative regulation of inflammatory response	6/142	196/18866	0.00370827761557422	0.0240953381139823	0.0174140217756117	C1QTNF3/FPR2/TNFRSF1B/AOAH/GPX1/PTPRC	6
		BP	GO:0046209	nitric oxide metabolic process	4/142	84/18866	0.00372618217126798	0.0241016237714288	0.0174185645039656	TLR2/ITGB2/ICAM1/NQO1	4
		BP	GO:0048144	fibroblast proliferation	4/142	84/18866	0.00372618217126798	0.0241016237714288	0.0174185645039656	BAX/CD300A/FTH1/SPHK1	4
		BP	GO:0002707	negative regulation of lymphocyte mediated immunity	3/142	42/18866	0.00386667516688018	0.0247850394705878	0.0179124781320149	LILRB1/ARRB2/PTPRC	3
		BP	GO:0006509	membrane protein ectodomain proteolysis	3/142	42/18866	0.00386667516688018	0.0247850394705878	0.0179124781320149	TIMP1/TNFRSF1B/ADAM8	3
		BP	GO:1901658	glycosyl compound catabolic process	3/142	42/18866	0.00386667516688018	0.0247850394705878	0.0179124781320149	CDA/TYMP/AHCY	3
		BP	GO:1902622	regulation of neutrophil migration	3/142	42/18866	0.00386667516688018	0.0247850394705878	0.0179124781320149	DYSF/RAC2/ADAM8	3
		BP	GO:0034109	homotypic cell-cell adhesion	4/142	86/18866	0.00405389638376309	0.0257668900798473	0.0186220746443842	FERMT3/PLEK/LYN/PLAUR	4
		BP	GO:1903901	negative regulation of viral life cycle	4/142	86/18866	0.00405389638376309	0.0257668900798473	0.0186220746443842	GSN/IFITM3/IFITM2/FCN1	4
		BP	GO:0016052	carbohydrate catabolic process	6/142	200/18866	0.00409197132681753	0.0257668900798473	0.0186220746443842	HK3/PKM/ENO1/GK/PYGM/AOAH	6
		BP	GO:2000377	regulation of reactive oxygen species metabolic process	6/142	200/18866	0.00409197132681753	0.0257668900798473	0.0186220746443842	RAC2/FPR2/CYBA/ITGB2/ICAM1/TYROBP	6
		BP	GO:0002369	T cell cytokine production	3/142	43/18866	0.00413400622753566	0.0257668900798473	0.0186220746443842	SLC11A1/TNFRSF1B/SASH3	3
		BP	GO:0150077	regulation of neuroinflammatory response	3/142	43/18866	0.00413400622753566	0.0257668900798473	0.0186220746443842	TNFRSF1B/SPHK1/PTPRC	3
		BP	GO:1901659	glycosyl compound biosynthetic process	3/142	43/18866	0.00413400622753566	0.0257668900798473	0.0186220746443842	CDA/NME4/TYMP	3
		BP	GO:0002430	complement receptor mediated signaling pathway	2/142	13/18866	0.00415565795736117	0.0257668900798473	0.0186220746443842	FPR2/FPR1	2
		BP	GO:0032493	response to bacterial lipoprotein	2/142	13/18866	0.00415565795736117	0.0257668900798473	0.0186220746443842	TLR2/CD14	2
		BP	GO:0034144	negative regulation of toll-like receptor 4 signaling pathway	2/142	13/18866	0.00415565795736117	0.0257668900798473	0.0186220746443842	LILRA2/LYN	2
		BP	GO:0035723	interleukin-15-mediated signaling pathway	2/142	13/18866	0.00415565795736117	0.0257668900798473	0.0186220746443842	JAK3/SHC1	2
		BP	GO:0061430	bone trabecula morphogenesis	2/142	13/18866	0.00415565795736117	0.0257668900798473	0.0186220746443842	SBNO2/THBS3	2
		BP	GO:0071350	cellular response to interleukin-15	2/142	13/18866	0.00415565795736117	0.0257668900798473	0.0186220746443842	JAK3/SHC1	2
		BP	GO:0071352	cellular response to interleukin-2	2/142	13/18866	0.00415565795736117	0.0257668900798473	0.0186220746443842	JAK3/SHC1	2
		BP	GO:1902563	regulation of neutrophil activation	2/142	13/18866	0.00415565795736117	0.0257668900798473	0.0186220746443842	CD300A/ITGB2	2
		BP	GO:0048284	organelle fusion	5/142	140/18866	0.00416720216086187	0.0257822985865497	0.0186332105774007	DYSF/ENO1/BAX/SPHK1/CORO1A	5
		BP	GO:0033673	negative regulation of kinase activity	7/142	268/18866	0.00422232990796586	0.0259695021460792	0.0187685050831966	CEBPA/CD300A/SORL1/RGS3/LYN/GMFG/PTPRC	7
		BP	GO:0055072	iron ion homeostasis	4/142	87/18866	0.0042248346780164	0.0259695021460792	0.0187685050831966	SLC11A1/SLC39A14/FTH1/HMOX1	4
		BP	GO:2001057	reactive nitrogen species metabolic process	4/142	87/18866	0.0042248346780164	0.0259695021460792	0.0187685050831966	TLR2/ITGB2/ICAM1/NQO1	4
		BP	GO:0050818	regulation of coagulation	4/142	88/18866	0.00440057688540631	0.0268413912092063	0.0193986309216219	FCER1G/PLEK/LYN/PLAUR	4
		BP	GO:0001913	T cell mediated cytotoxicity	3/142	44/18866	0.00441230740046931	0.0268413912092063	0.0193986309216219	LILRB1/CD1A/PTPRC	3
		BP	GO:0042088	T-helper 1 type immune response	3/142	44/18866	0.00441230740046931	0.0268413912092063	0.0193986309216219	IL4R/SLC11A1/JAK3	3
		BP	GO:0097028	dendritic cell differentiation	3/142	44/18866	0.00441230740046931	0.0268413912092063	0.0193986309216219	SPI1/LILRB1/LYN	3
		BP	GO:0043405	regulation of MAP kinase activity	8/142	342/18866	0.00441383383201285	0.0268413912092063	0.0193986309216219	FPR1/CD300A/SORL1/RGS3/LYN/ADAM8/PTPRC/SHC1	8
		BP	GO:1903708	positive regulation of hemopoiesis	6/142	204/18866	0.00450431623965315	0.0273332281834816	0.0197540880536018	IL4R/ADAM8/HCLS1/TYROBP/SASH3/PTPRC	6
		BP	GO:0022604	regulation of cell morphogenesis	10/142	499/18866	0.00454494932096175	0.0275211186541642	0.0198898789992369	RAC2/PLEKHO1/FGR/ARMCX5-GPRASP2/HCK/LST1/ITGB2/TNFRSF12A/ICAM1/CORO1A	10
		BP	GO:0007260	tyrosine phosphorylation of STAT protein	4/142	89/18866	0.00458118464143234	0.0276229904438908	0.0199635030984808	JAK3/LYN/HCLS1/IL24	4
		BP	GO:0008625	extrinsic apoptotic signaling pathway via death domain receptors	4/142	89/18866	0.00458118464143234	0.0276229904438908	0.0199635030984808	BAX/GPX1/HMOX1/ICAM1	4
		BP	GO:0010212	response to ionizing radiation	5/142	144/18866	0.00469419852054647	0.0281706540348561	0.0203593068698852	BAX/GPX1/CYBA/ICAM1/PTPRC	5
		BP	GO:0002639	positive regulation of immunoglobulin production	3/142	45/18866	0.00470170789408174	0.0281706540348561	0.0203593068698852	IL4R/SASH3/PTPRC	3
		BP	GO:0007520	myoblast fusion	3/142	45/18866	0.00470170789408174	0.0281706540348561	0.0203593068698852	IL4R/PLEKHO1/CD53	3
		BP	GO:0046427	positive regulation of receptor signaling pathway via JAK-STAT	4/142	90/18866	0.00476671900301934	0.0285001728625904	0.0205974545154794	CD300A/LYN/HCLS1/IL24	4
		BP	GO:0060397	growth hormone receptor signaling pathway via JAK-STAT	2/142	14/18866	0.00482443435913912	0.028604875387729	0.0206731244249076	JAK3/LYN	2
		BP	GO:0070669	response to interleukin-2	2/142	14/18866	0.00482443435913912	0.028604875387729	0.0206731244249076	JAK3/SHC1	2
		BP	GO:0070672	response to interleukin-15	2/142	14/18866	0.00482443435913912	0.028604875387729	0.0206731244249076	JAK3/SHC1	2
		BP	GO:1904748	regulation of apoptotic process involved in development	2/142	14/18866	0.00482443435913912	0.028604875387729	0.0206731244249076	BAX/TNFRSF1B	2
		BP	GO:0045766	positive regulation of angiogenesis	6/142	208/18866	0.00494655913284468	0.0291493931486798	0.0210666546630618	PKM/ITGB2/HMOX1/SPHK1/ITGAX/ITGA5	6
		BP	GO:0006094	gluconeogenesis	4/142	91/18866	0.00495724043709101	0.0291493931486798	0.0210666546630618	C1QTNF3/ENO1/DGAT2/SLC39A14	4
		BP	GO:0042475	odontogenesis of dentin-containing tooth	4/142	91/18866	0.00495724043709101	0.0291493931486798	0.0210666546630618	BAX/CSF3R/TCIRG1/SOSTDC1	4
		BP	GO:0045921	positive regulation of exocytosis	4/142	91/18866	0.00495724043709101	0.0291493931486798	0.0210666546630618	FCER1G/IL4R/FGR/ITGB2	4
		BP	GO:1904062	regulation of cation transmembrane transport	8/142	349/18866	0.0049773933696452	0.0292075495464128	0.0211086850662761	DYSF/DMD/BAX/LYN/CYBA/FXYD5/TCIRG1/CORO1A	8
		BP	GO:0031641	regulation of myelination	3/142	46/18866	0.00500233213614561	0.0292333413952165	0.0211273251789226	TNFRSF1B/TYMP/ITGAX	3
		BP	GO:0044275	cellular carbohydrate catabolic process	3/142	46/18866	0.00500233213614561	0.0292333413952165	0.0211273251789226	GK/PYGM/AOAH	3
		BP	GO:0045582	positive regulation of T cell differentiation	4/142	92/18866	0.00515280880955088	0.0300510120327496	0.0217182666390475	IL4R/ADAM8/SASH3/PTPRC	4
		BP	GO:0071901	negative regulation of protein serine/threonine kinase activity	5/142	148/18866	0.00526697320681056	0.0306539994817645	0.022154053699511	CEBPA/CD300A/SORL1/RGS3/LYN	5
		BP	GO:0014003	oligodendrocyte development	3/142	47/18866	0.00531429985355912	0.0308663211902638	0.0223075014261107	GSN/LYN/TLR2	3
		BP	GO:0002532	production of molecular mediator involved in inflammatory response	4/142	93/18866	0.00535348337466361	0.0309675074883997	0.0223806301114521	FCER1G/IL4R/GPSM3/LYN	4
		BP	GO:1904894	positive regulation of receptor signaling pathway via STAT	4/142	93/18866	0.00535348337466361	0.0309675074883997	0.0223806301114521	CD300A/LYN/HCLS1/IL24	4
		BP	GO:0006828	manganese ion transport	2/142	15/18866	0.00553930654744383	0.0316478054200671	0.0228722904874103	SLC11A1/SLC39A14	2
		BP	GO:0051044	positive regulation of membrane protein ectodomain proteolysis	2/142	15/18866	0.00553930654744383	0.0316478054200671	0.0228722904874103	TNFRSF1B/ADAM8	2
		BP	GO:0071801	regulation of podosome assembly	2/142	15/18866	0.00553930654744383	0.0316478054200671	0.0228722904874103	GSN/HCK	2
		BP	GO:0090594	inflammatory response to wounding	2/142	15/18866	0.00553930654744383	0.0316478054200671	0.0228722904874103	TIMP1/HMOX1	2
		BP	GO:0016051	carbohydrate biosynthetic process	6/142	213/18866	0.00554331023459708	0.0316478054200671	0.0228722904874103	C1QTNF3/ENO1/DGAT2/PLEK/SLC39A14/TKT	6
		BP	GO:0019319	hexose biosynthetic process	4/142	94/18866	0.00555932276482882	0.0316478054200671	0.0228722904874103	C1QTNF3/ENO1/DGAT2/SLC39A14	4
		BP	GO:1904035	regulation of epithelial cell apoptotic process	4/142	94/18866	0.00555932276482882	0.0316478054200671	0.0228722904874103	GSN/ARRB2/HMOX1/ICAM1	4
		BP	GO:0045580	regulation of T cell differentiation	5/142	150/18866	0.00557117024436178	0.0316478054200671	0.0228722904874103	IL4R/JAK3/ADAM8/SASH3/PTPRC	5
		BP	GO:0070665	positive regulation of leukocyte proliferation	5/142	150/18866	0.00557117024436178	0.0316478054200671	0.0228722904874103	JAK3/LYN/SASH3/PTPRC/CORO1A	5
		BP	GO:0046486	glycerolipid metabolic process	9/142	434/18866	0.00563689376502664	0.0318985459760462	0.023053504026776	GK/DGAT2/LPCAT1/FPR2/PGAP1/PLEK/SORL1/PIK3R2/GPX1	9
		BP	GO:0043370	regulation of CD4-positive, alpha-beta T cell differentiation	3/142	48/18866	0.00563772615107212	0.0318985459760462	0.023053504026776	IL4R/JAK3/SASH3	3
		BP	GO:0006006	glucose metabolic process	6/142	214/18866	0.00566871541921675	0.0320102461966089	0.0231342312638879	HK3/PKM/C1QTNF3/ENO1/DGAT2/SLC39A14	6
		BP	GO:0061041	regulation of wound healing	5/142	151/18866	0.0057278327720047	0.0322800238992582	0.0233292032027039	FCER1G/PLEK/LYN/TNFRSF12A/PLAUR	5
		BP	GO:0031589	cell-substrate adhesion	8/142	359/18866	0.00587637913180366	0.0330517292670221	0.0238869249501651	RAC2/FERMT3/ZYX/THBS3/ITGB2/TNFRSF12A/ITGA5/CORO1A	8
		BP	GO:0062197	cellular response to chemical stress	8/142	360/18866	0.00597266135830024	0.0333956102991838	0.024135452352186	DYSF/NCF4/NCF2/GPX1/CYBA/HMOX1/SPHK1/NQO1	8
		BP	GO:0002673	regulation of acute inflammatory response	3/142	49/18866	0.00597272158899668	0.0333956102991838	0.024135452352186	FCER1G/ADAM8/FFAR2	3
		BP	GO:0034656	nucleobase-containing small molecule catabolic process	3/142	49/18866	0.00597272158899668	0.0333956102991838	0.024135452352186	CDA/TYMP/AHCY	3
		BP	GO:0002690	positive regulation of leukocyte chemotaxis	4/142	96/18866	0.00598672738192559	0.033408286527373	0.0241446136311302	DYSF/RAC2/GPSM3/FPR2	4
		BP	GO:0001678	cellular glucose homeostasis	5/142	153/18866	0.0060504440480962	0.0336977764400818	0.0243538318466989	HK3/PIK3R2/SLC39A14/CYBA/ICAM1	5
		BP	GO:0032651	regulation of interleukin-1 beta production	4/142	97/18866	0.00620840667765158	0.0342424910941791	0.0247475043821526	ARRB2/LILRA2/SPHK1/TYROBP	4
		BP	GO:0035710	CD4-positive, alpha-beta T cell activation	4/142	97/18866	0.00620840667765158	0.0342424910941791	0.0247475043821526	IL4R/JAK3/TCIRG1/SASH3	4
		BP	GO:1901216	positive regulation of neuron death	4/142	97/18866	0.00620840667765158	0.0342424910941791	0.0247475043821526	BAX/ITGB2/TYROBP/NQO1	4
		BP	GO:1990823	response to leukemia inhibitory factor	4/142	97/18866	0.00620840667765158	0.0342424910941791	0.0247475043821526	SBNO2/ICAM1/SRM/LAPTM5	4
		BP	GO:1990830	cellular response to leukemia inhibitory factor	4/142	97/18866	0.00620840667765158	0.0342424910941791	0.0247475043821526	SBNO2/ICAM1/SRM/LAPTM5	4
		BP	GO:0006206	pyrimidine nucleobase metabolic process	2/142	16/18866	0.00629955269857846	0.0342571245175504	0.0247580801521225	CDA/TYMP	2
		BP	GO:0043174	nucleoside salvage	2/142	16/18866	0.00629955269857846	0.0342571245175504	0.0247580801521225	CDA/TYMP	2
		BP	GO:0045342	MHC class II biosynthetic process	2/142	16/18866	0.00629955269857846	0.0342571245175504	0.0247580801521225	SLC11A1/SPI1	2
		BP	GO:0045953	negative regulation of natural killer cell mediated cytotoxicity	2/142	16/18866	0.00629955269857846	0.0342571245175504	0.0247580801521225	LILRB1/ARRB2	2
		BP	GO:0046134	pyrimidine nucleoside biosynthetic process	2/142	16/18866	0.00629955269857846	0.0342571245175504	0.0247580801521225	CDA/TYMP	2
		BP	GO:0051014	actin filament severing	2/142	16/18866	0.00629955269857846	0.0342571245175504	0.0247580801521225	GSN/GMFG	2
		BP	GO:0002711	positive regulation of T cell mediated immunity	3/142	50/18866	0.00631939225991356	0.0342571245175504	0.0247580801521225	CD1A/SASH3/PTPRC	3
		BP	GO:0019674	NAD metabolic process	3/142	50/18866	0.00631939225991356	0.0342571245175504	0.0247580801521225	HK3/PKM/ENO1	3
		BP	GO:1903727	positive regulation of phospholipid metabolic process	3/142	50/18866	0.00631939225991356	0.0342571245175504	0.0247580801521225	FGR/FPR2/LYN	3
		BP	GO:0045833	negative regulation of lipid metabolic process	4/142	98/18866	0.00643547891820163	0.0347355240644804	0.0251038258763897	DGAT2/LPCAT1/SORL1/SPHK1	4
		BP	GO:2001243	negative regulation of intrinsic apoptotic signaling pathway	4/142	98/18866	0.00643547891820163	0.0347355240644804	0.0251038258763897	ENO1/GPX1/BCL2L12/PLAUR	4
		BP	GO:0097193	intrinsic apoptotic signaling pathway	7/142	290/18866	0.00644425745117557	0.0347355240644804	0.0251038258763897	ENO1/BAX/TNFRSF1B/GPX1/HMOX1/BCL2L12/PLAUR	7
		BP	GO:0051604	protein maturation	7/142	293/18866	0.00680413220032972	0.0366059739927002	0.0264556249516352	GSN/ENO1/SRGN/SORL1/ADAM8/CLEC3B/BCL2L12	7
		BP	GO:0016485	protein processing	6/142	223/18866	0.00689257264263946	0.0370118146055696	0.02674893136786	GSN/ENO1/SRGN/ADAM8/CLEC3B/BCL2L12	6
		BP	GO:0030168	platelet activation	5/142	158/18866	0.0069126043944862	0.0370494766604665	0.0267761502365468	FCER1G/FERMT3/ARRB2/PLEK/LYN	5
		BP	GO:0001912	positive regulation of leukocyte mediated cytotoxicity	3/142	52/18866	0.00704816178568907	0.0375125985654925	0.0271108546055304	TYROBP/CD1A/PTPRC	3
		BP	GO:0030514	negative regulation of BMP signaling pathway	3/142	52/18866	0.00704816178568907	0.0375125985654925	0.0271108546055304	SORL1/TOB1/SOSTDC1	3
		BP	GO:0051146	striated muscle cell differentiation	7/142	295/18866	0.00705222449693274	0.0375125985654925	0.0271108546055304	DYSF/IL4R/PLEKHO1/DMD/ARRB2/GPX1/CD53	7
		BP	GO:0051092	positive regulation of NF-kappaB transcription factor activity	5/142	159/18866	0.00709482178020724	0.0375125985654925	0.0271108546055304	ADAM8/TLR2/ITGB2/SPHK1/ICAM1	5
		BP	GO:0002716	negative regulation of natural killer cell mediated immunity	2/142	17/18866	0.00710445910990881	0.0375125985654925	0.0271108546055304	LILRB1/ARRB2	2
		BP	GO:0033599	regulation of mammary gland epithelial cell proliferation	2/142	17/18866	0.00710445910990881	0.0375125985654925	0.0271108546055304	BAX/GPX1	2
		BP	GO:0033631	cell-cell adhesion mediated by integrin	2/142	17/18866	0.00710445910990881	0.0375125985654925	0.0271108546055304	FERMT3/ITGA5	2
		BP	GO:0045623	negative regulation of T-helper cell differentiation	2/142	17/18866	0.00710445910990881	0.0375125985654925	0.0271108546055304	IL4R/JAK3	2
		BP	GO:0042102	positive regulation of T cell proliferation	4/142	101/18866	0.0071496037535525	0.0376776293434424	0.0272301245467642	JAK3/SASH3/PTPRC/CORO1A	4
		BP	GO:0005996	monosaccharide metabolic process	7/142	296/18866	0.00717876292673899	0.0376776293434424	0.0272301245467642	HK3/PKM/C1QTNF3/ENO1/DGAT2/SLC39A14/TKT	7
		BP	GO:0051348	negative regulation of transferase activity	7/142	296/18866	0.00717876292673899	0.0376776293434424	0.0272301245467642	CEBPA/CD300A/SORL1/RGS3/LYN/GMFG/PTPRC	7
		BP	GO:0045732	positive regulation of protein catabolic process	6/142	225/18866	0.00718866926686199	0.0376776293434424	0.0272301245467642	CEBPA/LPCAT1/TNFRSF1B/SORL1/ADAM8/RNF19B	6
		BP	GO:0061756	leukocyte adhesion to vascular endothelial cell	3/142	53/18866	0.00743045116357565	0.0388732794329711	0.0280942367910736	SELL/ITGB2/ICAM1	3
		BP	GO:0009896	positive regulation of catabolic process	9/142	454/18866	0.00748679726134245	0.0390961926711571	0.0282553391572441	CEBPA/LPCAT1/BAX/TNFRSF1B/SORL1/ADAM8/RNF19B/TOB1/HMOX1	9
		BP	GO:0051090	regulation of DNA-binding transcription factor activity	9/142	455/18866	0.00759017934746867	0.039563462312996	0.0285930411508652	HCK/ARRB2/ADAM8/TLR2/HCLS1/ITGB2/HMOX1/SPHK1/ICAM1	9
		BP	GO:0008630	intrinsic apoptotic signaling pathway in response to DNA damage	4/142	103/18866	0.00765364889900981	0.0397486948295291	0.0287269111576358	BAX/TNFRSF1B/HMOX1/BCL2L12	4
		BP	GO:0048709	oligodendrocyte differentiation	4/142	103/18866	0.00765364889900981	0.0397486948295291	0.0287269111576358	GSN/TNFRSF1B/LYN/TLR2	4
		BP	GO:0006968	cellular defense response	3/142	54/18866	0.00782479696707267	0.0405635194322201	0.0293157957504745	NCF2/TCIRG1/TYROBP	3
		BP	GO:0009116	nucleoside metabolic process	4/142	104/18866	0.00791421795044514	0.0407106997505197	0.0294221649267727	CDA/NME4/TYMP/AHCY	4
		BP	GO:0032649	regulation of interferon-gamma production	4/142	104/18866	0.00791421795044514	0.0407106997505197	0.0294221649267727	SLC11A1/LILRB1/CD14/SASH3	4
		BP	GO:0048525	negative regulation of viral process	4/142	104/18866	0.00791421795044514	0.0407106997505197	0.0294221649267727	GSN/IFITM3/IFITM2/FCN1	4
		BP	GO:0034755	iron ion transmembrane transport	2/142	18/18866	0.00795332011991881	0.0407106997505197	0.0294221649267727	SLC11A1/SLC39A14	2
		BP	GO:0036035	osteoclast development	2/142	18/18866	0.00795332011991881	0.0407106997505197	0.0294221649267727	LILRB1/TYROBP	2
		BP	GO:0070230	positive regulation of lymphocyte apoptotic process	2/142	18/18866	0.00795332011991881	0.0407106997505197	0.0294221649267727	BAX/ADAM8	2
		BP	GO:1905049	negative regulation of metallopeptidase activity	2/142	18/18866	0.00795332011991881	0.0407106997505197	0.0294221649267727	TIMP1/SORL1	2
		BP	GO:0045621	positive regulation of lymphocyte differentiation	4/142	105/18866	0.00818055318748362	0.0416491133659721	0.0301003689451897	IL4R/ADAM8/SASH3/PTPRC	4
		BP	GO:0062014	negative regulation of small molecule metabolic process	4/142	105/18866	0.00818055318748362	0.0416491133659721	0.0301003689451897	CDA/C1QTNF3/DGAT2/PLEK	4
		BP	GO:1902106	negative regulation of leukocyte differentiation	4/142	105/18866	0.00818055318748362	0.0416491133659721	0.0301003689451897	IL4R/JAK3/LILRB1/LYN	4
		BP	GO:0002708	positive regulation of lymphocyte mediated immunity	4/142	106/18866	0.00845270511588619	0.042792994178817	0.0309270668437358	FCER1G/CD1A/SASH3/PTPRC	4
		BP	GO:0032611	interleukin-1 beta production	4/142	106/18866	0.00845270511588619	0.042792994178817	0.0309270668437358	ARRB2/LILRA2/SPHK1/TYROBP	4
		BP	GO:1903531	negative regulation of secretion by cell	5/142	166/18866	0.00846537446334293	0.042792994178817	0.0309270668437358	SRGN/LILRB1/CD300A/TNFRSF1B/HMOX1	5
		BP	GO:2001242	regulation of intrinsic apoptotic signaling pathway	5/142	166/18866	0.00846537446334293	0.042792994178817	0.0309270668437358	ENO1/BAX/GPX1/BCL2L12/PLAUR	5
		BP	GO:0019320	hexose catabolic process	3/142	56/18866	0.00864999330356423	0.0436487250743685	0.0315455149592469	HK3/PKM/ENO1	3
		BP	GO:0034404	nucleobase-containing small molecule biosynthetic process	4/142	107/18866	0.00873072351918983	0.0437810724009078	0.0316411641348425	CDA/NME4/TYMP/GPX1	4
		BP	GO:1904018	positive regulation of vasculature development	6/142	235/18866	0.00880885623087534	0.0437810724009078	0.0316411641348425	PKM/ITGB2/HMOX1/SPHK1/ITGAX/ITGA5	6
		BP	GO:0002710	negative regulation of T cell mediated immunity	2/142	19/18866	0.00884543802899577	0.0437810724009078	0.0316411641348425	LILRB1/PTPRC	2
		BP	GO:0031643	positive regulation of myelination	2/142	19/18866	0.00884543802899577	0.0437810724009078	0.0316411641348425	TNFRSF1B/ITGAX	2
		BP	GO:0045063	T-helper 1 cell differentiation	2/142	19/18866	0.00884543802899577	0.0437810724009078	0.0316411641348425	IL4R/JAK3	2
		BP	GO:0046629	gamma-delta T cell activation	2/142	19/18866	0.00884543802899577	0.0437810724009078	0.0316411641348425	LILRB1/PTPRC	2
		BP	GO:0061081	positive regulation of myeloid leukocyte cytokine production involved in immune response	2/142	19/18866	0.00884543802899577	0.0437810724009078	0.0316411641348425	FCER1G/LILRB1	2
		BP	GO:0070233	negative regulation of T cell apoptotic process	2/142	19/18866	0.00884543802899577	0.0437810724009078	0.0316411641348425	JAK3/TSC22D3	2
		BP	GO:0150079	negative regulation of neuroinflammatory response	2/142	19/18866	0.00884543802899577	0.0437810724009078	0.0316411641348425	TNFRSF1B/PTPRC	2
		BP	GO:2000010	positive regulation of protein localization to cell surface	2/142	19/18866	0.00884543802899577	0.0437810724009078	0.0316411641348425	FCER1G/TYROBP	2
		BP	GO:2000251	positive regulation of actin cytoskeleton reorganization	2/142	19/18866	0.00884543802899577	0.0437810724009078	0.0316411641348425	HCK/HCLS1	2
		BP	GO:0001541	ovarian follicle development	3/142	57/18866	0.00908100156298505	0.0447912139484496	0.0323712068851095	ARRB2/BAX/ICAM1	3
		BP	GO:0042743	hydrogen peroxide metabolic process	3/142	57/18866	0.00908100156298505	0.0447912139484496	0.0323712068851095	RAC2/GPX1/CYBA	3
		BP	GO:0038095	Fc-epsilon receptor signaling pathway	5/142	169/18866	0.00910530637622533	0.0448333943715178	0.0324016912386529	FCER1G/LAT2/PIK3R2/LYN/SHC1	5
		BP	GO:0034599	cellular response to oxidative stress	7/142	310/18866	0.00913259624919015	0.0448901017706307	0.0324426744312654	NCF4/NCF2/GPX1/CYBA/HMOX1/SPHK1/NQO1	7
		BP	GO:0070588	calcium ion transmembrane transport	7/142	312/18866	0.00944068468994905	0.0463244631510259	0.0334793065048284	DYSF/DMD/BAX/LYN/CYBA/PTPRC/CORO1A	7
		BP	GO:0035306	positive regulation of dephosphorylation	3/142	58/18866	0.00952438183992508	0.0466547172399772	0.0337179855334969	PLEK/CD300A/PTPRC	3
		BP	GO:0006641	triglyceride metabolic process	4/142	110/18866	0.00960046446825973	0.0469466011626584	0.0339289339319579	GK/DGAT2/SORL1/GPX1	4
		BP	GO:0002902	regulation of B cell apoptotic process	2/142	20/18866	0.00978012302093955	0.0475798805428956	0.0343866133745675	BAX/LYN	2
		BP	GO:0071071	regulation of phospholipid biosynthetic process	2/142	20/18866	0.00978012302093955	0.0475798805428956	0.0343866133745675	LPCAT1/FPR2	2
		BP	GO:1901741	positive regulation of myoblast fusion	2/142	20/18866	0.00978012302093955	0.0475798805428956	0.0343866133745675	IL4R/CD53	2
		BP	GO:0032652	regulation of interleukin-1 production	4/142	111/18866	0.00990243197767802	0.048092698649269	0.0347572338501578	ARRB2/LILRA2/SPHK1/TYROBP	4
		BP	GO:0043525	positive regulation of neuron apoptotic process	3/142	59/18866	0.00998020330897243	0.0483878341010827	0.0349705321720293	BAX/TYROBP/NQO1	3
		CC	GO:0030667	secretory granule membrane	25/146	306/19559	4.63948229905539e-19	1.06244144648368e-16	8.05804820362252e-17	FCER1G/SIGLEC9/SLC11A1/LPCAT1/FPR2/LAIR1/ANPEP/CXCR1/SELL/FPR1/FCGR2A/CD300A/TNFRSF1B/ADAM8/TLR2/CYBA/ITGB2/CD14/CD53/TCIRG1/ITGAX/TYROBP/FCGR3B/PTPRC/PLAUR	25
		CC	GO:0070820	tertiary granule	17/146	164/19559	5.64584873544351e-15	6.46449680208282e-13	4.90297390183253e-13	FCER1G/CDA/CNN2/OSCAR/SLC11A1/FPR2/LAIR1/FPR1/CD300A/CSTB/FTH1/ADAM8/CYBA/ITGB2/CD53/TCIRG1/ITGAX	17
		CC	GO:0034774	secretory granule lumen	20/146	322/19559	3.71042768603327e-13	2.39505227908753e-11	1.81651862123394e-11	HK3/CDA/PKM/TIMP1/S100A11/GSN/CNN2/OSCAR/FGR/FERMT3/SERPINA1/SRGN/CSTB/FCN1/CLEC3B/COTL1/BIN2/GMFG/HSPA6/ARHGAP9	20
		CC	GO:0060205	cytoplasmic vesicle lumen	20/146	326/19559	4.66791945513973e-13	2.39505227908753e-11	1.81651862123394e-11	HK3/CDA/PKM/TIMP1/S100A11/GSN/CNN2/OSCAR/FGR/FERMT3/SERPINA1/SRGN/CSTB/FCN1/CLEC3B/COTL1/BIN2/GMFG/HSPA6/ARHGAP9	20
		CC	GO:0031983	vesicle lumen	20/146	328/19559	5.22937178840073e-13	2.39505227908753e-11	1.81651862123394e-11	HK3/CDA/PKM/TIMP1/S100A11/GSN/CNN2/OSCAR/FGR/FERMT3/SERPINA1/SRGN/CSTB/FCN1/CLEC3B/COTL1/BIN2/GMFG/HSPA6/ARHGAP9	20
		CC	GO:0101002	ficolin-1-rich granule	12/146	124/19559	1.47571057933483e-10	4.68507564680017e-09	3.55337844965308e-09	HK3/CDA/PKM/GSN/SERPINA1/CSTB/FTH1/FCN1/COTL1/BIN2/GMFG/HSPA6	12
		CC	GO:1904813	ficolin-1-rich granule lumen	12/146	124/19559	1.47571057933483e-10	4.68507564680017e-09	3.55337844965308e-09	HK3/CDA/PKM/GSN/SERPINA1/CSTB/FTH1/FCN1/COTL1/BIN2/GMFG/HSPA6	12
		CC	GO:0070821	tertiary granule membrane	10/146	73/19559	1.63670764953718e-10	4.68507564680017e-09	3.55337844965308e-09	FCER1G/SLC11A1/FPR2/LAIR1/CD300A/ADAM8/CYBA/ITGB2/CD53/ITGAX	10
		CC	GO:0101003	ficolin-1-rich granule membrane	9/146	61/19559	6.99694997249756e-10	1.78033504855771e-08	1.35028859118374e-08	FCER1G/SLC11A1/FPR2/FPR1/CD300A/ADAM8/ITGB2/TCIRG1/ITGAX	9
		CC	GO:0045335	phagocytic vesicle	11/146	140/19559	8.16608588411281e-09	1.87003366746183e-07	1.41832017987223e-07	RAC2/GSN/SLC11A1/NCF4/ZYX/NCF2/ADAM8/TLR2/CYBA/TCIRG1/CORO1A	11
		CC	GO:0030055	cell-substrate junction	17/146	423/19559	1.86142134308581e-08	3.87514079606045e-07	2.93908633118812e-07	RAC2/GSN/CNN2/FERMT3/ZYX/PDLIM7/SLA/HCK/DMD/ARPC1B/CYBA/ITGB2/PFN1/ICAM1/ITGA5/PTPRC/PLAUR	17
		CC	GO:0030139	endocytic vesicle	14/146	313/19559	9.78454843639111e-08	1.86721799327797e-06	1.41618464210924e-06	DYSF/RAC2/GSN/SLC11A1/NCF4/ZYX/ARRB2/NCF2/ADAM8/TLR2/CYBA/TCIRG1/SPHK1/CORO1A	14
		CC	GO:0098857	membrane microdomain	14/146	330/19559	1.87024044397305e-07	3.29450047438329e-06	2.49870180773727e-06	DYSF/HCK/LAT2/DMD/EFHD2/TNFRSF1B/LYN/TLR2/ITGB2/CD14/HMOX1/ICAM1/CD1A/PTPRC	14
		CC	GO:0098589	membrane region	14/146	343/19559	2.98954875440226e-07	4.89004760541513e-06	3.70883868027348e-06	DYSF/HCK/LAT2/DMD/EFHD2/TNFRSF1B/LYN/TLR2/ITGB2/CD14/HMOX1/ICAM1/CD1A/PTPRC	14
		CC	GO:0042581	specific granule	10/146	160/19559	3.4512329587554e-07	5.26888231703324e-06	3.99616447855888e-06	CNN2/OSCAR/FPR2/LAIR1/TNFRSF1B/ADAM8/CYBA/ITGB2/CD53/PLAUR	10
		CC	GO:0035579	specific granule membrane	8/146	91/19559	4.00615166774344e-07	5.7338045744578e-06	4.34878306037939e-06	FPR2/LAIR1/TNFRSF1B/ADAM8/CYBA/ITGB2/CD53/PLAUR	8
		CC	GO:0005925	focal adhesion	15/146	415/19559	5.21996736494834e-07	7.03160309748924e-06	5.33309359267168e-06	RAC2/GSN/CNN2/ZYX/PDLIM7/SLA/HCK/ARPC1B/CYBA/ITGB2/PFN1/ICAM1/ITGA5/PTPRC/PLAUR	15
		CC	GO:0045121	membrane raft	13/146	329/19559	1.16236698432161e-06	1.47878910783139e-05	1.12158217785419e-05	HCK/LAT2/DMD/EFHD2/TNFRSF1B/LYN/TLR2/ITGB2/CD14/HMOX1/ICAM1/CD1A/PTPRC	13
		CC	GO:0009897	external side of plasma membrane	14/146	417/19559	3.02012212477801e-06	3.64004192933771e-05	2.76077645755331e-05	FCER1G/ANPEP/CXCR1/SELL/LILRB1/FCN1/CSF3R/ITGB2/CD14/ICAM1/FCGR3A/CD1A/ITGA5/PTPRC	14
		CC	GO:0005767	secondary lysosome	4/146	16/19559	5.05717353972625e-06	5.79046370298656e-05	4.39175596870964e-05	NCF4/NCF2/FTH1/ADAM8	4
		CC	GO:0030670	phagocytic vesicle membrane	6/146	77/19559	2.3925709661349e-05	0.000260904167259472	0.000197881809229202	RAC2/SLC11A1/TLR2/CYBA/TCIRG1/CORO1A	6
		CC	GO:1904724	tertiary granule lumen	5/146	55/19559	5.57405428843627e-05	0.000580208378205411	0.000440056917508126	CDA/CNN2/OSCAR/CSTB/FTH1	5
		CC	GO:0001726	ruffle	8/146	179/19559	6.0595435625332e-05	0.000583942511683103	0.000442889057355606	S100A11/GSN/PLEKHO1/FGR/PDLIM7/PLEK/TNFRSF12A/ITGA5	8
		CC	GO:0002102	podosome	4/146	29/19559	6.11992151982291e-05	0.000583942511683103	0.000442889057355606	GSN/FERMT3/ADAM8/BIN2	4
		CC	GO:0008305	integrin complex	4/146	31/19559	8.01415408261413e-05	0.000734096513967454	0.000556772809950034	LYN/ITGB2/ITGAX/ITGA5	4
		CC	GO:0043020	NADPH oxidase complex	3/146	12/19559	8.53229718667344e-05	0.000751498482980084	0.000569971269555109	NCF4/NCF2/CYBA	3
		CC	GO:0098636	protein complex involved in cell adhesion	4/146	36/19559	0.000145749294453514	0.00123616994184647	0.000937568560812076	LYN/ITGB2/ITGAX/ITGA5	4
		CC	GO:0005884	actin filament	6/146	118/19559	0.000258896608034648	0.00211740440142623	0.00160593760622996	RAC2/PDLIM7/HCK/HCLS1/COTL1/CORO1A	6
		CC	GO:0031252	cell leading edge	11/146	421/19559	0.000327737532411959	0.00258799637663236	0.00196285636471772	DYSF/RAC2/S100A11/GSN/PLEKHO1/FGR/PDLIM7/PLEK/TNFRSF12A/ITGA5/CORO1A	11
		CC	GO:0042629	mast cell granule	3/146	22/19559	0.000565441173083155	0.00431620095453475	0.00327360679153405	SRGN/LAT2/LYN	3
		CC	GO:0030666	endocytic vesicle membrane	6/146	164/19559	0.0014636069831832	0.0108118064241598	0.00820017494822505	RAC2/SLC11A1/TLR2/CYBA/TCIRG1/CORO1A	6
		CC	GO:0031093	platelet alpha granule lumen	4/146	67/19559	0.0015859549560223	0.0112844390855865	0.00855864145769606	TIMP1/FERMT3/SERPINA1/SRGN	4
		CC	GO:0001725	stress fiber	4/146	68/19559	0.00167541890353686	0.0112844390855865	0.00855864145769606	CNN2/ZYX/PDLIM7/CYBA	4
		CC	GO:0097517	contractile actin filament bundle	4/146	68/19559	0.00167541890353686	0.0112844390855865	0.00855864145769606	CNN2/ZYX/PDLIM7/CYBA	4
		CC	GO:0005938	cell cortex	8/146	305/19559	0.00209884443081878	0.0137324392759286	0.0104153182281233	RAC2/GSN/ENO1/HCLS1/COTL1/BIN2/PFN1/CORO1A	8
		CC	GO:0032432	actin filament bundle	4/146	76/19559	0.00252093334962203	0.0160359371406513	0.0121623977394045	CNN2/ZYX/PDLIM7/CYBA	4
		CC	GO:0042641	actomyosin	4/146	79/19559	0.00290192366782108	0.0179598011184767	0.0136215453208396	CNN2/ZYX/PDLIM7/CYBA	4
		CC	GO:0030864	cortical actin cytoskeleton	4/146	80/19559	0.00303719644993846	0.0179598011184767	0.0136215453208396	GSN/HCLS1/COTL1/CORO1A	4
		CC	GO:0001772	immunological synapse	3/146	39/19559	0.00305865608567944	0.0179598011184767	0.0136215453208396	CD53/ICAM1/CORO1A	3
		CC	GO:0031970	organelle envelope lumen	4/146	90/19559	0.004633850266287	0.0265287927744931	0.0201206656299304	FGR/NME4/SORL1/LYN	4
		CC	GO:0031091	platelet alpha granule	4/146	91/19559	0.00481926789347026	0.0269173743318217	0.0204153838876147	TIMP1/FERMT3/SERPINA1/SRGN	4
		CC	GO:0032587	ruffle membrane	4/146	95/19559	0.00561074284494653	0.0305919074164942	0.0232023200354932	PLEKHO1/FGR/PLEK/ITGA5	4
		CC	GO:0031234	extrinsic component of cytoplasmic side of plasma membrane	4/146	99/19559	0.00648463466468356	0.0345344497258729	0.0261925267973755	FGR/SLA/HCK/LYN	4
		CC	GO:0009898	cytoplasmic side of plasma membrane	5/146	164/19559	0.00779851406404427	0.0405877209242304	0.0307836081475432	FGR/SLA/HCK/LYN/PTPRC	5
		CC	GO:0019898	extrinsic component of membrane	7/146	306/19559	0.00819633086173144	0.0409348515494815	0.0310468880977451	FGR/SLA/HCK/PIK3R2/LYN/FCN1/PLAUR	7
		CC	GO:0030863	cortical cytoskeleton	4/146	106/19559	0.00822272127194826	0.0409348515494815	0.0310468880977451	GSN/HCLS1/COTL1/CORO1A	4
		CC	GO:0019897	extrinsic component of plasma membrane	5/146	172/19559	0.00946804956695997	0.046131560656039	0.034988313069393	FGR/SLA/HCK/LYN/FCN1	5
		MF	GO:0019865	immunoglobulin binding	5/139	24/18352	8.77849083973173e-07	0.000178645611549081	0.000156006311761474	FCER1G/FCGR2A/LILRA2/FCGR3A/FCGR3B	5
		MF	GO:0019864	IgG binding	4/139	11/18352	9.98020176251852e-07	0.000178645611549081	0.000156006311761474	FCER1G/FCGR2A/FCGR3A/FCGR3B	4
		MF	GO:0001784	phosphotyrosine residue binding	5/139	42/18352	1.57470528813232e-05	0.00184953790773535	0.00161515071625228	FGR/HCK/PIK3R2/PFN1/SHC1	5
		MF	GO:0004715	non-membrane spanning protein tyrosine kinase activity	5/139	46/18352	2.47655404065671e-05	0.00184953790773535	0.00161515071625228	FGR/JAK3/SLA/HCK/LYN	5
		MF	GO:0001540	amyloid-beta binding	6/139	77/18352	2.58315350242368e-05	0.00184953790773535	0.00161515071625228	ARMCX5-GPRASP2/GPRASP2/FPR2/SORL1/TLR2/ITGB2	6
		MF	GO:0051219	phosphoprotein binding	6/139	85/18352	4.53472387933838e-05	0.00222364624825662	0.00194184926707503	FGR/HCK/PIK3R2/LYN/PFN1/SHC1	6
		MF	GO:0071723	lipopeptide binding	3/139	10/18352	4.90779960285557e-05	0.00222364624825662	0.00194184926707503	TLR2/CD14/CD1A	3
		MF	GO:0045309	protein phosphorylated amino acid binding	5/139	53/18352	4.96904189554552e-05	0.00222364624825662	0.00194184926707503	FGR/HCK/PIK3R2/PFN1/SHC1	5
		MF	GO:0140375	immune receptor activity	7/139	135/18352	7.59610280604269e-05	0.0030215608939592	0.00263864623788852	FCER1G/IL4R/FPR2/CXCR1/LILRB1/FPR1/CSF3R	7
		MF	GO:0016175	superoxide-generating NAD(P)H oxidase activity	3/139	13/18352	0.000115034500468885	0.00405430917983057	0.00354051698444481	NCF4/NCF2/CYBA	3
		MF	GO:0003779	actin binding	12/139	437/18352	0.000124573745748984	0.00405430917983057	0.00354051698444481	GSN/CNN2/PDLIM7/DMD/ARPC1B/HCLS1/COTL1/FXYD5/MYO1F/PFN1/GMFG/CORO1A	12
		MF	GO:0005543	phospholipid binding	12/139	454/18352	0.000177588913447178	0.00529806925117413	0.00462665853454489	DYSF/GSN/NCF4/PLEK/NME4/CD300A/SNX21/CD300LF/BIN2/PFN1/ARHGAP9/SHC1	12
		MF	GO:0050664	oxidoreductase activity, acting on NAD(P)H, oxygen as acceptor	3/139	19/18352	0.000376982151204216	0.0103815084716238	0.0090658865512269	NCF4/NCF2/CYBA	3
		MF	GO:0042277	peptide binding	9/139	308/18352	0.000572724762484105	0.0146453903549507	0.0127894176284045	ARMCX5-GPRASP2/GPRASP2/FPR2/ANPEP/SORL1/TLR2/ITGB2/CD14/CD1A	9
		MF	GO:0033218	amide binding	10/139	381/18352	0.000656146113455619	0.0150782727733294	0.0131674419690645	ARMCX5-GPRASP2/GPRASP2/FPR2/ANPEP/SORL1/CD300LF/TLR2/ITGB2/CD14/CD1A	10
		MF	GO:0038187	pattern recognition receptor activity	3/139	23/18352	0.000673889285958856	0.0150782727733294	0.0131674419690645	FCN1/TLR2/CD14	3
		MF	GO:0005178	integrin binding	6/139	144/18352	0.000802833430395939	0.0169067275342204	0.0147641813515538	FERMT3/LYN/ITGB2/ICAM1/ITGAX/ITGA5	6
		MF	GO:0046625	sphingolipid binding	3/139	25/18352	0.000865544208273427	0.0172147125867715	0.0150331362489595	SELL/LYN/CD300LF	3
		MF	GO:0030971	receptor tyrosine kinase binding	4/139	72/18352	0.00217656117135544	0.0400795822865306	0.0350003997033213	PIK3R2/TOB1/ITGAX/SHC1	4
		MF	GO:1901981	phosphatidylinositol phosphate binding	6/139	179/18352	0.00243955864398161	0.0400795822865306	0.0350003997033213	GSN/NCF4/PLEK/SNX21/PFN1/ARHGAP9	6
		MF	GO:0005381	iron ion transmembrane transporter activity	2/139	10/18352	0.00246299109023372	0.0400795822865306	0.0350003997033213	SLC11A1/SLC39A14	2
		MF	GO:0016176	superoxide-generating NADPH oxidase activator activity	2/139	10/18352	0.00246299109023372	0.0400795822865306	0.0350003997033213	NCF4/NCF2	2
