# Supplementary material for: Identification and Verification of Five Potential Biomarkers Related to Skin and Thermal Injury Using Weighted Gene Co-Expression Network Analysis
Source: Front Genet. 2022 Jan 3;12:781589. doi: 10.3389/fgene.2021.781589 (PMC8762241; doi:10.3389/fgene.2021.781589)
Supplement: Supplementary file 12 [file DataSheet5.ZIP]

Archive with 7 entries (6 files):
- 05_Hub_Genes_Enrichment_Analysis/
- 05_Hub_Genes_Enrichment_Analysis/01_Yellow_Module_GO.ai
- 05_Hub_Genes_Enrichment_Analysis/01_Yellow_Module_GO.pdf
- 05_Hub_Genes_Enrichment_Analysis/01_Yellow_Module_GO.tif
- 05_Hub_Genes_Enrichment_Analysis/02_Yellow_Module_KEGG.ai
- 05_Hub_Genes_Enrichment_Analysis/02_Yellow_Module_KEGG.pdf
- 05_Hub_Genes_Enrichment_Analysis/02_Yellow_Module_KEGG.tif
