# Supplementary material for: Identification and Verification of Five Potential Biomarkers Related to Skin and Thermal Injury Using Weighted Gene Co-Expression Network Analysis
Source: Front Genet. 2022 Jan 3;12:781589. doi: 10.3389/fgene.2021.781589 (PMC8762241; doi:10.3389/fgene.2021.781589)
Supplement: Supplementary file 13 [file DataSheet7.ZIP]

Archive with 5 entries (4 files):
- 06_Hub_Genes_PPI/
- 06_Hub_Genes_PPI/Yellow_Module_Hub_Genes_PPI.ai
- 06_Hub_Genes_PPI/Yellow_Module_Hub_Genes_PPI.pdf
- 06_Hub_Genes_PPI/Yellow_Module_Hub_Genes_PPI.tif
- 06_Hub_Genes_PPI/yellow_hubs.txt
